# Supplementary material for: Impaired glucose tolerance and mild diabetes induce β-cell dysfunction in mice
Source: Nat Commun. 2026 Apr 30;17:5921. doi: 10.1038/s41467-026-71528-3 (PMC13338056; doi:10.1038/s41467-026-71528-3)
Supplement: Supplementary file 3 — Supplementary Data 1 [file 41467_2026_71528_MOESM3_ESM.xlsx]

## Sheet: DE.SLX-23594.severeDiabVsCtrl s
ensgene	genename	log2FC	p_adj
ENSMUSG00000022229	Atp12a	9.51474	6.7e-05
ENSMUSG00000013611	Snx31	8.71778	3.65e-09
ENSMUSG00000032291	Crabp1	7.93005	1.39e-06
ENSMUSG00000042371	Slc5a10	7.42581	6.62e-30
ENSMUSG00000051728	Fam243	7.34623	1.37e-06
ENSMUSG00000027015	Cybrd1	7.10134	5.02e-19
ENSMUSG00000007805	Twist2	6.63774	6.96e-06
ENSMUSG00000056856	Jakmip3	6.3564	9.21e-15
ENSMUSG00000056856	Jakmip3	6.3564	9.21e-15
ENSMUSG00000045246	Kcng4	6.28277	4.61e-13
ENSMUSG00000028307	Aldob	5.89469	1.23e-06
ENSMUSG00000051985	Igfn1	5.89226	5.78e-21
ENSMUSG00000094808	1810009J06Rik	5.43037	0.000700379
ENSMUSG00000032726	Bmp8a	5.42852	2.12e-06
ENSMUSG00000037161	Mgarp	5.39281	2.32e-27
ENSMUSG00000028039	Efna3	5.29127	9.91e-05
ENSMUSG00000042498	Radx	5.27931	1.11e-11
ENSMUSG00000000632	Sez6	5.05719	3.27e-26
ENSMUSG00000099207	Gm10637	5.01368	0.00271304
ENSMUSG00000040856	Dlk1	4.93336	2.87e-14
ENSMUSG00000040856	Dlk1	4.93336	2.87e-14
ENSMUSG00000018566	Slc2a4	4.86899	8.6e-23
ENSMUSG00000079164	Tlr5	4.85559	2.15e-13
ENSMUSG00000068373	D430041D05Rik	4.6549	1.35e-09
ENSMUSG00000053963	Stum	4.58406	5.19e-27
ENSMUSG00000024411	Aqp4	4.36107	1.09e-34
ENSMUSG00000045679	Pqlc3	4.11804	5.44e-25
ENSMUSG00000021943	Gdf10	4.10683	4.06e-08
ENSMUSG00000022449	Adamts20	4.06512	5.85e-06
ENSMUSG00000012017	Scarf2	4.05443	6.64e-29
ENSMUSG00000034987	Hrh2	3.87956	4.39e-05
ENSMUSG00000064310	Zpld1	3.78201	1.15e-07
ENSMUSG00000021456	Fbp2	3.74486	0.000265726
ENSMUSG00000029093	Sorcs2	3.69566	6.16e-24
ENSMUSG00000047155	Cyp4x1	3.68392	1.56e-15
ENSMUSG00000044505	Lingo4	3.63989	1.09e-34
ENSMUSG00000026725	Tnn	3.62488	0.000495981
ENSMUSG00000029054	Gabrd	3.60333	1.1e-11
ENSMUSG00000031486	Adgra2	3.55363	1.74e-28
ENSMUSG00000022468	Endou	3.52534	8.38e-14
ENSMUSG00000020159	Gabrp	3.49225	0.0100333
ENSMUSG00000054976	Nyap2	3.46108	2.97e-16
ENSMUSG00000018623	Mmp7	3.45583	0.0194585
ENSMUSG00000074577	Ripor3	3.44073	1.42e-07
ENSMUSG00000035105	Egln3	3.36076	1.53e-11
ENSMUSG00000033579	Fa2h	3.34998	9.97e-05
ENSMUSG00000029369	Afm	3.33178	0.0115313
ENSMUSG00000028519	Dab1	3.22092	8.05e-13
ENSMUSG00000054134	Umodl1	3.20876	0.00101439
ENSMUSG00000002341	Ncan	3.17814	1.53e-07
ENSMUSG00000020435	Osbp2	3.16974	6.11e-29
ENSMUSG00000006784	Ttc25	3.16942	7.03e-17
ENSMUSG00000022383	Ppara	3.11164	4.72e-05
ENSMUSG00000085601	Gm4969	3.06464	9.01e-06
ENSMUSG00000097039	Pvt1	3.00401	2.61e-10
ENSMUSG00000018554	Ybx2	2.9953	1.06e-08
ENSMUSG00000002289	Angptl4	2.99404	3.48e-06
ENSMUSG00000033066	Gas7	2.97653	3.09e-09
ENSMUSG00000031383	Dusp9	2.95887	4.47e-05
ENSMUSG00000097767	Miat	2.94809	8.22e-07
ENSMUSG00000010066	Cacna2d2	2.90114	2.28e-14
ENSMUSG00000034675	Dbn1	2.89362	2.02e-28
ENSMUSG00000046215	Rprml	2.87506	8.1e-15
ENSMUSG00000097248	Gm2694	2.86421	0.0101972
ENSMUSG00000006494	Pdk1	2.85697	1.37e-22
ENSMUSG00000031983	2310022B05Rik	2.8359	4.77e-24
ENSMUSG00000018470	Kcnab3	2.79822	3.04e-17
ENSMUSG00000069805	Fbp1	2.78996	6.06e-09
ENSMUSG00000049555	Tmie	2.73533	9.06e-07
ENSMUSG00000050578	Mmp13	2.72524	0.000112673
ENSMUSG00000078307	AI593442	2.71855	1.89e-07
ENSMUSG00000045349	Sh2d5	2.69514	2.62e-50
ENSMUSG00000031444	F10	2.66259	0.00178595
ENSMUSG00000023015	Racgap1	2.65755	5.94e-36
ENSMUSG00000033595	Lgi3	2.62071	8.76e-06
ENSMUSG00000022208	Jph4	2.61917	1.41e-20
ENSMUSG00000029343	Crybb1	2.59954	1.13e-12
ENSMUSG00000087579	Hectd2os	2.59567	0.000878671
ENSMUSG00000032852	Rspo4	2.59412	8.12e-39
ENSMUSG00000064065	Ipcef1	2.58612	2.85e-17
ENSMUSG00000036198	Arhgap36	2.54463	2.84e-21
ENSMUSG00000029334	Prkg2	2.52473	8.2e-06
ENSMUSG00000026023	Cdk15	2.51724	1.53e-11
ENSMUSG00000010825	Grid2ip	2.51523	8.05e-07
ENSMUSG00000061048	Cdh3	2.4996	0.0103185
ENSMUSG00000041801	Phlda3	2.4959	4.01e-11
ENSMUSG00000046312	Myorg	2.46632	1.77e-05
ENSMUSG00000015090	Ptgds	2.45404	0.0493315
ENSMUSG00000040016	Ptger3	2.43377	0.00617473
ENSMUSG00000001027	Scn4a	2.42789	3.31e-07
ENSMUSG00000004031	Brinp2	2.42503	5.31e-14
ENSMUSG00000000223	Drp2	2.4164	0.015259
ENSMUSG00000042671	Rgs8	2.40695	3.82e-06
ENSMUSG00000018570	2810408A11Rik	2.37684	0.0244447
ENSMUSG00000094595	Fsbp	2.37318	0.00992914
ENSMUSG00000007279	Scube2	2.36253	0.00659584
ENSMUSG00000025006	Sorbs1	2.35994	4.41e-25
ENSMUSG00000048402	Gli2	2.35003	0.00361807
ENSMUSG00000009670	Tex11	2.32462	0.0389799
ENSMUSG00000048108	Tmem72	2.26506	0.000499823
ENSMUSG00000028150	Rorc	2.26449	2.04e-36
ENSMUSG00000042659	Arrdc4	2.24666	1.94e-33
ENSMUSG00000024679	Ms4a6d	2.23678	0.00773177
ENSMUSG00000066975	Cryba4	2.22868	0.000465332
ENSMUSG00000048782	Insc	2.22363	0.00803212
ENSMUSG00000035910	Dcdc2a	2.21549	5.22e-45
ENSMUSG00000043557	Mdga1	2.20018	0.00209457
ENSMUSG00000026786	Apbb1ip	2.20018	0.00225236
ENSMUSG00000038199	Iqca1l	2.17761	0.00243628
ENSMUSG00000026840	Lamc3	2.16981	0.002435
ENSMUSG00000041534	Rbp3	2.15163	3.25e-05
ENSMUSG00000051335	Gfod1	2.1473	3.72e-10
ENSMUSG00000026787	Gad2	2.13138	0.0281113
ENSMUSG00000094504	Gm5294	2.12679	0.0209685
ENSMUSG00000029656	C8b	2.11644	1.04e-11
ENSMUSG00000052430	Bmpr1b	2.10349	5.38e-14
ENSMUSG00000085876	Gm12409	2.08745	0.0079829
ENSMUSG00000038670	Mybpc2	2.0826	0.0371803
ENSMUSG00000041237	Pklr	2.07279	5.5e-13
ENSMUSG00000026587	Astn1	2.06765	2.31e-05
ENSMUSG00000035228	Ccdc106	2.06505	0.00771455
ENSMUSG00000076431	Sox4	2.05432	3.76e-12
ENSMUSG00000028654	Mycl	1.98641	0.0182948
ENSMUSG00000021260	Hhipl1	1.98552	0.0470454
ENSMUSG00000066189	Cacng3	1.95851	0.0148804
ENSMUSG00000028444	Cntfr	1.93981	4.12e-17
ENSMUSG00000066026	Dhrs3	1.89702	0.00025862
ENSMUSG00000041216	Clvs1	1.8907	0.00015414
ENSMUSG00000061322	Dnaic1	1.88249	8.18e-14
ENSMUSG00000020672	Sntg2	1.86564	0.00593017
ENSMUSG00000047361	Gm973	1.86207	0.0143392
ENSMUSG00000025127	Gcgr	1.85952	1.21e-12
ENSMUSG00000015134	Aldh1a3	1.84067	0.0155693
ENSMUSG00000057455	Rit2	1.83607	5.49e-08
ENSMUSG00000025582	Nptx1	1.83	5.32e-43
ENSMUSG00000034825	Nrip3	1.82851	9.29e-09
ENSMUSG00000074398	Gm15441	1.82842	7.15e-06
ENSMUSG00000005057	Sh2b2	1.81829	0.00169017
ENSMUSG00000063415	Cyp26b1	1.81656	0.00107809
ENSMUSG00000079235	Ccdc13	1.81134	0.0237451
ENSMUSG00000078776	9530053A07Rik	1.81077	7.65e-07
ENSMUSG00000055301	Adh7	1.78892	0.015259
ENSMUSG00000039747	Orai2	1.78615	7.35e-08
ENSMUSG00000024112	Cacna1h	1.78074	7.65e-07
ENSMUSG00000016283	H2-M2	1.77557	0.0272845
ENSMUSG00000040724	Kcna2	1.77298	0.000233599
ENSMUSG00000028327	Stra6l	1.76762	0.0115313
ENSMUSG00000031838	Ifi30	1.76677	6.49e-08
ENSMUSG00000031838	Ifi30	1.76677	6.49e-08
ENSMUSG00000030708	Dnajb13	1.74679	1.18e-05
ENSMUSG00000021069	Pygl	1.74642	9.53e-05
ENSMUSG00000059406	Tmprss9	1.73868	0.0165717
ENSMUSG00000002057	Foxn1	1.73591	0.016199
ENSMUSG00000026609	Ush2a	1.73023	8.44e-19
ENSMUSG00000019989	Enpp3	1.72953	2.02e-07
ENSMUSG00000044026	Slc35g1	1.71305	5.02e-19
ENSMUSG00000023070	Rgn	1.71204	0.000197534
ENSMUSG00000028024	Enpep	1.71004	9.02e-10
ENSMUSG00000040829	Zmynd15	1.70694	6.21e-10
ENSMUSG00000027902	Chil6	1.7018	0.00609537
ENSMUSG00000035355	Kcnh4	1.68929	0.0076658
ENSMUSG00000045441	Gprin3	1.67957	2.42e-12
ENSMUSG00000022435	Upk3a	1.67797	1.46e-06
ENSMUSG00000028544	Slc5a9	1.66244	0.000316381
ENSMUSG00000038276	Asic3	1.65823	0.00230615
ENSMUSG00000078439	Smim24	1.65453	0.000253793
ENSMUSG00000037110	Ralgapa2	1.65343	3.09e-33
ENSMUSG00000036676	Tmtc3	1.64842	3.83e-13
ENSMUSG00000024130	Abca3	1.64589	8.07e-15
ENSMUSG00000074652	Myh7b	1.63881	0.00593548
ENSMUSG00000054582	Pabpc1l	1.63142	7.69e-08
ENSMUSG00000074342	I830077J02Rik	1.62754	6.22e-05
ENSMUSG00000048078	Tenm4	1.62622	8.14e-08
ENSMUSG00000044177	Wfikkn2	1.62472	1.05e-05
ENSMUSG00000026452	Syt2	1.62433	5.35e-07
ENSMUSG00000033965	Slc16a2	1.61643	7.59e-09
ENSMUSG00000026475	Rgs16	1.60633	0.000236413
ENSMUSG00000018500	Adora2b	1.60375	2.41e-05
ENSMUSG00000036353	P2ry12	1.60341	2.6e-06
ENSMUSG00000021136	Smoc1	1.60133	8.71e-05
ENSMUSG00000026773	Pfkfb3	1.60013	3.16e-15
ENSMUSG00000036427	Gpi1	1.59849	8.18e-14
ENSMUSG00000035745	Grin3b	1.59137	0.000126739
ENSMUSG00000102697	Pcdhac2	1.58627	7.52e-08
ENSMUSG00000026827	Gpd2	1.58153	7.03e-17
ENSMUSG00000022469	Rapgef3	1.57837	1.55e-06
ENSMUSG00000026185	Igfbp5	1.57627	2.99e-05
ENSMUSG00000031825	Crispld2	1.57074	0.0115294
ENSMUSG00000034891	Sncb	1.56566	5.07e-07
ENSMUSG00000043648	Pld6	1.56265	0.00487994
ENSMUSG00000035934	Pknox2	1.53074	0.00237543
ENSMUSG00000021750	Fam107a	1.52986	0.00677862
ENSMUSG00000029126	Nsg1	1.52276	0.00306649
ENSMUSG00000041945	Mfsd9	1.52214	0.0224571
ENSMUSG00000024992	Pde6c	1.51871	0.0412126
ENSMUSG00000020532	Acaca	1.51656	6.1e-10
ENSMUSG00000039037	St6galnac5	1.51499	1.05e-05
ENSMUSG00000039005	Tlr4	1.51497	0.0253974
ENSMUSG00000046634	Pkd1l1	1.50431	2.19e-05
ENSMUSG00000066438	Plekhd1	1.50106	0.0327363
ENSMUSG00000029482	Aacs	1.48916	8.07e-13
ENSMUSG00000046610	Oacyl	1.48832	0.000807076
ENSMUSG00000031445	Proz	1.4754	0.0376366
ENSMUSG00000086693	A730081D07Rik	1.4738	0.00136962
ENSMUSG00000031559	4930555F03Rik	1.47218	0.00515535
ENSMUSG00000049690	Nckap5	1.46873	0.000659523
ENSMUSG00000049723	Mmp12	1.46695	0.00322058
ENSMUSG00000029348	Asphd2	1.44428	0.00888477
ENSMUSG00000043313	Pcdhb19	1.43964	1.6e-05
ENSMUSG00000061086	Myl4	1.42948	0.00182342
ENSMUSG00000063446	Plppr1	1.42371	7.22e-07
ENSMUSG00000035357	Pdzrn3	1.41643	0.0183569
ENSMUSG00000015202	Cnksr3	1.41445	2.4e-07
ENSMUSG00000049313	Sorl1	1.41244	6.34e-13
ENSMUSG00000052595	A1cf	1.41032	0.00656393
ENSMUSG00000029165	Agbl5	1.405	1.85e-07
ENSMUSG00000098557	Kctd12	1.40308	1.09e-14
ENSMUSG00000011171	Vipr2	1.40158	0.00504584
ENSMUSG00000078253	Krtap16-1	1.40088	0.0326168
ENSMUSG00000026833	Olfm1	1.39775	2.56e-05
ENSMUSG00000046191	Pcdhb20	1.39379	3.32e-08
ENSMUSG00000036887	C1qa	1.38881	1.05e-07
ENSMUSG00000047281	Sfn	1.38738	0.00419873
ENSMUSG00000014158	Trpv4	1.3867	0.0353687
ENSMUSG00000087675	Gm11762	1.37848	0.00111893
ENSMUSG00000024059	Clip4	1.37809	0.000626307
ENSMUSG00000031271	Serpina7	1.37764	2.46e-05
ENSMUSG00000020917	Acly	1.37319	2.83e-14
ENSMUSG00000031111	Igsf1	1.3694	4.65e-17
ENSMUSG00000021185	Dglucy	1.36515	0.00109061
ENSMUSG00000108929	Cc2d2b	1.36448	0.000201202
ENSMUSG00000005553	Atp4a	1.36389	1.41e-05
ENSMUSG00000042757	Tmem108	1.36067	1.07e-11
ENSMUSG00000038473	Nos1ap	1.35985	0.0100022
ENSMUSG00000053025	Sv2b	1.35861	2.64e-06
ENSMUSG00000068744	Psrc1	1.35579	0.0416182
ENSMUSG00000018920	Cxcl16	1.34922	2.99e-05
ENSMUSG00000042761	Mrap2	1.34196	0.000917943
ENSMUSG00000096950	Gm9530	1.34119	0.00292369
ENSMUSG00000036585	Fgf1	1.33669	5.09e-05
ENSMUSG00000051486	Pcdhb11	1.33047	0.043327
ENSMUSG00000029086	Prom1	1.32536	4.28e-09
ENSMUSG00000034818	Celf5	1.32149	0.00518697
ENSMUSG00000027601	Mtfr1	1.32131	1.43e-35
ENSMUSG00000022707	Gbe1	1.32039	5.2e-11
ENSMUSG00000058099	Nfam1	1.31049	0.0463547
ENSMUSG00000000562	Adora3	1.29779	0.00209462
ENSMUSG00000021336	Slc17a4	1.29474	0.0051694
ENSMUSG00000056508	1700001K19Rik	1.29472	0.00448714
ENSMUSG00000037279	Ovol2	1.28433	0.00250343
ENSMUSG00000041566	Tssk1	1.28165	0.0305244
ENSMUSG00000025950	Idh1	1.27668	3.35e-06
ENSMUSG00000036091	Hyal3	1.27111	1.42e-05
ENSMUSG00000071862	Lrrtm2	1.26486	0.00119208
ENSMUSG00000027932	Slc27a3	1.2625	0.000171987
ENSMUSG00000020042	Btbd11	1.26217	1.21e-09
ENSMUSG00000063524	Eno1	1.25923	3.37e-14
ENSMUSG00000048856	Slc25a47	1.25897	6.98e-05
ENSMUSG00000027938	Creb3l4	1.25879	0.0172716
ENSMUSG00000056752	Dnah9	1.25131	1.01e-08
ENSMUSG00000041762	Gpr155	1.25121	4.31e-05
ENSMUSG00000024858	Grk2	1.25092	9.64e-21
ENSMUSG00000046338	Gpat2	1.24611	0.0179245
ENSMUSG00000059854	Hydin	1.24498	0.0434093
ENSMUSG00000048458	Inka2	1.23932	2.87e-08
ENSMUSG00000017446	C1qtnf1	1.22505	0.012488
ENSMUSG00000061911	Myt1l	1.20478	1.19e-33
ENSMUSG00000020593	Lpin1	1.20184	0.00113387
ENSMUSG00000117286	Gm1043	1.20121	0.00131574
ENSMUSG00000032064	Dixdc1	1.199	1.39e-11
ENSMUSG00000028494	Plin2	1.19812	1.19e-05
ENSMUSG00000059498	Fcgr3	1.18653	0.00770586
ENSMUSG00000052613	Pcdh15	1.18312	3.84e-17
ENSMUSG00000024330	Col11a2	1.18212	0.000290313
ENSMUSG00000021591	Glrx	1.17928	3.78e-13
ENSMUSG00000020841	Cpd	1.17595	8.18e-14
ENSMUSG00000030641	Ddias	1.17264	0.0422249
ENSMUSG00000058571	Gpc6	1.1694	0.0258273
ENSMUSG00000005320	Fgfr4	1.16851	0.0106406
ENSMUSG00000020232	Hmg20b	1.16155	4.01e-08
ENSMUSG00000005220	Corin	1.1603	0.00439584
ENSMUSG00000019429	Ffar3	1.13463	0.00798443
ENSMUSG00000049515	Espnl	1.12837	1.12e-05
ENSMUSG00000035486	Plk5	1.12664	0.0309487
ENSMUSG00000020607	Lratd1	1.12481	0.0250336
ENSMUSG00000031853	Map3k21	1.12203	5.36e-06
ENSMUSG00000033249	Hsf4	1.11653	5.8e-06
ENSMUSG00000016262	Sertad4	1.11574	0.000721203
ENSMUSG00000117042	2700054A10Rik	1.11572	0.00485693
ENSMUSG00000031442	Mcf2l	1.10255	3.95e-13
ENSMUSG00000032589	Bsn	1.10215	2.92e-09
ENSMUSG00000035246	Pcyt1b	1.09993	9.17e-10
ENSMUSG00000025380	Fscn2	1.0946	0.0276885
ENSMUSG00000022054	Nefm	1.09369	4.93e-06
ENSMUSG00000005045	Chd5	1.09042	3.34e-05
ENSMUSG00000055254	Ntrk2	1.08606	6.72e-07
ENSMUSG00000103310	Pcdha12	1.08542	0.0106389
ENSMUSG00000041272	Tox	1.08494	2.2e-05
ENSMUSG00000027339	Rassf2	1.08466	0.00892408
ENSMUSG00000074207	Adh1	1.08386	0.000252276
ENSMUSG00000031349	Nsdhl	1.08366	8.14e-09
ENSMUSG00000028760	Eif4g3	1.08313	1.11e-11
ENSMUSG00000038453	Srcin1	1.07771	0.0491275
ENSMUSG00000020111	Micu1	1.07497	4.21e-10
ENSMUSG00000042607	Asb4	1.06712	0.00803129
ENSMUSG00000027035	Cers6	1.0612	7.54e-18
ENSMUSG00000034614	Pik3ip1	1.05443	0.000108316
ENSMUSG00000028011	Tdo2	1.05256	0.045041
ENSMUSG00000021792	Prxl2a	1.05119	8.16e-13
ENSMUSG00000042331	Specc1	1.04892	1.22e-08
ENSMUSG00000058135	Gstm1	1.0469	0.000533915
ENSMUSG00000032602	Slc25a20	1.04251	8.56e-06
ENSMUSG00000054612	Mgmt	1.04064	0.0169371
ENSMUSG00000006724	Cyp27b1	1.03811	0.015635
ENSMUSG00000046387	Pcdhb17	1.03636	4.72e-05
ENSMUSG00000086968	4933431E20Rik	1.03634	0.00371684
ENSMUSG00000023017	Asic1	1.03499	0.000120678
ENSMUSG00000030699	Tbx6	1.03362	0.0220464
ENSMUSG00000015093	Clic3	1.03313	5.45e-05
ENSMUSG00000039953	Clstn1	1.03189	1.58e-05
ENSMUSG00000000489	Pdgfb	1.0302	0.0211448
ENSMUSG00000039634	Zfp189	1.02684	9.15e-09
ENSMUSG00000050332	Amer1	1.02347	0.0177775
ENSMUSG00000029120	Ppp2r2c	1.01695	0.000388113
ENSMUSG00000044022	Pcdhb21	1.0157	0.027689
ENSMUSG00000028277	Ube2j1	1.01549	3.44e-32
ENSMUSG00000022773	Ypel1	1.01486	0.00015045
ENSMUSG00000038244	Mical2	1.00812	0.00413005
ENSMUSG00000032740	Ccdc88a	1.00638	2.31e-10
ENSMUSG00000010830	Kdelr3	1.00588	0.00568553
ENSMUSG00000075600	Zc3h3	1.00312	1.71e-05
ENSMUSG00000056749	Nfil3	1.0021	0.00543928
ENSMUSG00000066191	Anks6	1.00203	0.00421418
ENSMUSG00000032482	Cspg5	1.00186	0.000100027
ENSMUSG00000087200	Lrp8os3	1.0004	0.0193783
ENSMUSG00000024553	Galr1	0.994317	7.89e-06
ENSMUSG00000017412	Cacnb4	0.99315	0.0473622
ENSMUSG00000039611	Tmem246	0.992881	1.35e-09
ENSMUSG00000020277	Pfkl	0.989191	0.000367881
ENSMUSG00000053702	Nebl	0.988921	0.0118065
ENSMUSG00000028822	Tmem50a	0.985841	9.17e-09
ENSMUSG00000043747	1520401A03Rik	0.985026	0.0485784
ENSMUSG00000019889	Ptprk	0.983746	0.0207368
ENSMUSG00000047502	Mroh7	0.982597	4.55e-05
ENSMUSG00000040102	Klhl42	0.981653	0.000209324
ENSMUSG00000044566	Cage1	0.981391	0.00356577
ENSMUSG00000016552	Foxred2	0.981097	4.11e-08
ENSMUSG00000033209	Ttc28	0.979161	6.02e-07
ENSMUSG00000063160	Numbl	0.979078	5.65e-10
ENSMUSG00000036334	Igsf10	0.977941	0.0354859
ENSMUSG00000058317	Ube2e2	0.977261	1.69e-06
ENSMUSG00000037447	Arid5a	0.974157	0.0138431
ENSMUSG00000032300	1700017B05Rik	0.970775	2.89e-07
ENSMUSG00000023066	Rttn	0.970696	0.00796837
ENSMUSG00000064225	Paqr9	0.969935	1.45e-05
ENSMUSG00000019990	Pde7b	0.967435	0.00573864
ENSMUSG00000029576	Radil	0.966565	0.00952491
ENSMUSG00000020734	Grin2c	0.964824	0.00556358
ENSMUSG00000048612	Myof	0.961175	0.0493315
ENSMUSG00000023805	Synj2	0.957943	1.09e-14
ENSMUSG00000039809	Gabbr2	0.956293	1.75e-06
ENSMUSG00000049265	Kcnk3	0.954428	0.00422878
ENSMUSG00000026489	Coq8a	0.953396	0.00982844
ENSMUSG00000036206	Sh3bp4	0.953241	7.95e-06
ENSMUSG00000039824	Myl6b	0.952425	0.0198672
ENSMUSG00000052302	Tbc1d30	0.952133	0.000472886
ENSMUSG00000022791	Tnk2	0.950192	5.7e-10
ENSMUSG00000047228	A2ml1	0.948905	0.00989212
ENSMUSG00000038776	Ephx1	0.944583	0.00104882
ENSMUSG00000044453	Ffar1	0.942547	0.0143156
ENSMUSG00000029408	Abcb9	0.941025	6.55e-11
ENSMUSG00000024873	Cnih2	0.94	0.0167057
ENSMUSG00000023019	Gpd1	0.938678	9.28e-08
ENSMUSG00000024500	Ppp2r2b	0.935444	0.0104385
ENSMUSG00000034206	Polq	0.93273	0.0222308
ENSMUSG00000097075	Cdiptos	0.924131	0.022101
ENSMUSG00000059479	B3gnt8	0.923509	0.0426579
ENSMUSG00000025352	Gdf11	0.921347	0.0357493
ENSMUSG00000045287	Rtn4rl1	0.919946	0.00319692
ENSMUSG00000032977	Fam207a	0.919458	4.18e-11
ENSMUSG00000033446	Lpar6	0.918161	4.47e-09
ENSMUSG00000071234	Syndig1l	0.918004	1.88e-07
ENSMUSG00000020793	Galr2	0.915022	0.0449021
ENSMUSG00000047747	Rnf150	0.914061	7.52e-08
ENSMUSG00000031910	Has3	0.913462	0.000622648
ENSMUSG00000032908	Sgpp2	0.913085	0.0211725
ENSMUSG00000025875	Tspan17	0.91296	0.000154765
ENSMUSG00000025915	Sgk3	0.911689	1.63e-13
ENSMUSG00000068015	Lrch1	0.909799	1e-09
ENSMUSG00000022946	Dop1b	0.909053	9.71e-15
ENSMUSG00000032023	Jhy	0.907955	0.0199292
ENSMUSG00000008035	Mid1ip1	0.906377	5.11e-12
ENSMUSG00000032262	Elovl4	0.903337	0.0023815
ENSMUSG00000052928	Ctif	0.9025	5.26e-13
ENSMUSG00000061313	Ddhd2	0.897501	1.11e-11
ENSMUSG00000021217	Tshz3	0.886908	0.0298226
ENSMUSG00000033762	Recql4	0.885026	0.0171057
ENSMUSG00000032114	Slc37a4	0.884245	4.41e-05
ENSMUSG00000020883	Fbxl20	0.882434	5.34e-05
ENSMUSG00000028949	Smarcd3	0.881032	0.00229948
ENSMUSG00000030352	Tspan9	0.880526	1.44e-06
ENSMUSG00000044037	Als2cl	0.878298	0.00905465
ENSMUSG00000034107	Ano7	0.876912	0.0197224
ENSMUSG00000033316	Galnt9	0.875037	0.0297684
ENSMUSG00000111375	Btbd8	0.8741	0.00135454
ENSMUSG00000010051	Hyal1	0.871989	0.0476342
ENSMUSG00000054659	Pm20d2	0.871155	0.0422249
ENSMUSG00000047146	Tet1	0.869416	0.000995303
ENSMUSG00000028525	Pde4b	0.867256	2.27e-09
ENSMUSG00000041020	Map7d2	0.864298	6.15e-05
ENSMUSG00000020072	Pbld2	0.863718	0.0248434
ENSMUSG00000003948	Mmd	0.863339	0.000767077
ENSMUSG00000028980	H6pd	0.861278	0.000108316
ENSMUSG00000033906	Zdhhc15	0.861232	0.0143047
ENSMUSG00000018417	Myo1b	0.858939	0.00230966
ENSMUSG00000067279	Ppp1r3c	0.858732	0.0161735
ENSMUSG00000022788	Fgd4	0.856954	1.03e-07
ENSMUSG00000042507	Elmsan1	0.856644	0.0203602
ENSMUSG00000029563	Foxp2	0.854353	0.0250275
ENSMUSG00000025092	Hspa12a	0.853672	0.000473749
ENSMUSG00000036390	Gadd45a	0.8528	0.0337059
ENSMUSG00000015243	Abca1	0.852606	4.18e-05
ENSMUSG00000036856	Wnt4	0.852559	0.000276937
ENSMUSG00000047344	Lancl3	0.84736	9.37e-06
ENSMUSG00000078700	D030028A08Rik	0.845497	2.94e-05
ENSMUSG00000042302	Ehbp1	0.84401	1.94e-15
ENSMUSG00000038860	Garnl3	0.84391	0.0216668
ENSMUSG00000002372	Ranbp3	0.842579	2.58e-10
ENSMUSG00000020183	Cpm	0.842212	0.000209321
ENSMUSG00000068735	Trp53i11	0.839314	2.34e-05
ENSMUSG00000030498	Gas2	0.838299	2.37e-11
ENSMUSG00000067028	Cntnap5b	0.837972	0.0353687
ENSMUSG00000055805	Fmnl1	0.837191	0.0316995
ENSMUSG00000021559	Dapk1	0.836719	3.39e-07
ENSMUSG00000066760	Psg16	0.834274	0.0137647
ENSMUSG00000024077	Strn	0.832395	3.64e-07
ENSMUSG00000017897	Eya2	0.829383	0.0258273
ENSMUSG00000030660	Pik3c2a	0.828145	3.67e-05
ENSMUSG00000025959	Klf7	0.825213	0.0023815
ENSMUSG00000037463	Fbxo27	0.824852	0.0161838
ENSMUSG00000067071	Hes6	0.820738	0.0330612
ENSMUSG00000034701	Neurod1	0.818993	3.13e-08
ENSMUSG00000030075	Cntn3	0.818637	0.00454369
ENSMUSG00000019823	Mical1	0.816397	0.0172187
ENSMUSG00000063065	Mapk3	0.815809	2.74e-06
ENSMUSG00000033849	B3galt2	0.812097	0.0181562
ENSMUSG00000025612	Bach1	0.808479	0.00343338
ENSMUSG00000005131	4930550C14Rik	0.806074	0.010662
ENSMUSG00000033147	Slc22a15	0.804773	4.34e-06
ENSMUSG00000005986	Ankrd13d	0.801299	0.000185009
ENSMUSG00000012483	Rpa3	0.80052	0.0290929
ENSMUSG00000032959	Pebp1	0.797318	5.02e-08
ENSMUSG00000041220	Elovl6	0.795173	0.00881767
ENSMUSG00000004383	Large1	0.792573	0.0134155
ENSMUSG00000031561	Tenm3	0.791976	0.000924639
ENSMUSG00000024799	Tm7sf2	0.789284	0.00216297
ENSMUSG00000024235	Map3k8	0.788716	0.0458796
ENSMUSG00000034926	Dhcr24	0.787716	0.0117586
ENSMUSG00000031285	Dcx	0.786264	0.0119811
ENSMUSG00000063428	Ddo	0.785393	0.00422039
ENSMUSG00000015112	Slc25a13	0.782589	0.046658
ENSMUSG00000031591	Asah1	0.781891	5e-10
ENSMUSG00000051439	Cd14	0.781365	0.0242453
ENSMUSG00000024672	Ms4a7	0.780182	0.0270108
ENSMUSG00000023806	Rsph3b	0.780076	0.00209462
ENSMUSG00000049904	Tmem17	0.779602	0.0280208
ENSMUSG00000017390	Aldoc	0.773535	0.00683782
ENSMUSG00000051331	Cacna1c	0.773431	1.07e-09
ENSMUSG00000022844	Pdia5	0.77216	0.000260494
ENSMUSG00000032009	Sesn3	0.771529	5.9e-05
ENSMUSG00000041540	Sox5	0.769515	0.00770271
ENSMUSG00000034587	8430429K09Rik	0.757185	0.00195722
ENSMUSG00000036452	Arhgap26	0.755493	0.000201105
ENSMUSG00000022848	Slc49a4	0.75309	0.0149953
ENSMUSG00000046805	Mpeg1	0.751223	0.0368011
ENSMUSG00000053985	Zfp14	0.749925	0.00628623
ENSMUSG00000043719	Col6a6	0.746375	0.00176166
ENSMUSG00000022265	Ank	0.741141	2.41e-12
ENSMUSG00000052331	Ankrd44	0.741006	7.86e-09
ENSMUSG00000033880	Lgals3bp	0.739636	0.00237483
ENSMUSG00000049148	Plcxd3	0.739414	0.0198672
ENSMUSG00000026944	Abca2	0.739185	0.00033564
ENSMUSG00000024013	Fgd2	0.737728	0.00235152
ENSMUSG00000033805	Ephx4	0.733153	0.000455635
ENSMUSG00000033705	Stard9	0.732823	0.016343
ENSMUSG00000024855	Pacs1	0.730565	0.000313054
ENSMUSG00000050394	Armcx6	0.72916	0.000249721
ENSMUSG00000026870	Cutal	0.724841	0.000670855
ENSMUSG00000034190	Chmp7	0.724627	8.42e-09
ENSMUSG00000030852	Tacc2	0.724281	0.00248683
ENSMUSG00000048385	Scrt1	0.724049	0.00227136
ENSMUSG00000058454	Dhcr7	0.722438	0.00130176
ENSMUSG00000027381	Bcl2l11	0.721942	0.000108316
ENSMUSG00000021408	Ripk1	0.718747	0.00787431
ENSMUSG00000021364	Elovl2	0.717538	2.19e-05
ENSMUSG00000029471	Camkk2	0.717457	3.57e-06
ENSMUSG00000028613	Lrp8	0.717236	0.000758936
ENSMUSG00000030768	Disp1	0.716897	0.0147126
ENSMUSG00000037843	Vstm2l	0.716581	0.000879458
ENSMUSG00000043154	Ppp2r3a	0.716326	0.00446328
ENSMUSG00000085282	Gm15663	0.715653	0.0215341
ENSMUSG00000061751	Kalrn	0.713025	7.3e-05
ENSMUSG00000008305	Tle1	0.708988	0.000722613
ENSMUSG00000020312	Shc2	0.708374	2.44e-07
ENSMUSG00000056214	Pard6g	0.707184	0.000270075
ENSMUSG00000074818	Pdzd7	0.705264	0.0286859
ENSMUSG00000022415	Syngr1	0.703909	5.42e-05
ENSMUSG00000006395	Hyi	0.703073	0.00148942
ENSMUSG00000024486	Hbegf	0.702189	0.0449895
ENSMUSG00000024665	Fads2	0.700515	0.0111578
ENSMUSG00000051951	Xkr4	0.699336	0.0147126
ENSMUSG00000028614	Ndc1	0.696358	0.000472886
ENSMUSG00000047843	Bri3	0.694956	0.00403903
ENSMUSG00000039246	Lyplal1	0.694618	0.0248434
ENSMUSG00000070939	Tgfbrap1	0.693871	5.64e-06
ENSMUSG00000029419	Ajm1	0.693018	0.0169834
ENSMUSG00000040701	Ap1g2	0.692618	0.00556358
ENSMUSG00000052632	Asap2	0.691284	0.038928
ENSMUSG00000026904	Slc4a10	0.689748	0.00218856
ENSMUSG00000022620	Arsa	0.682896	0.00127027
ENSMUSG00000039735	Fnbp1l	0.67966	7.89e-06
ENSMUSG00000028716	Pdzk1ip1	0.679454	0.0148767
ENSMUSG00000024064	Galnt14	0.675874	0.000126889
ENSMUSG00000031595	Pdgfrl	0.673575	0.0403404
ENSMUSG00000025608	Podxl	0.673548	0.0231081
ENSMUSG00000028356	Ambp	0.66768	0.011412
ENSMUSG00000096054	Syne1	0.666489	0.000367881
ENSMUSG00000001493	Meox1	0.66636	0.0175556
ENSMUSG00000045912	C2cd4c	0.665	0.0084564
ENSMUSG00000022471	Xrcc6	0.664013	3.76e-07
ENSMUSG00000032294	Pkm	0.66375	8.54e-08
ENSMUSG00000029163	Emilin1	0.662665	0.0293661
ENSMUSG00000048216	Gpr85	0.660776	0.00263138
ENSMUSG00000029512	Ulk1	0.660414	0.0057445
ENSMUSG00000021196	Pfkp	0.65821	0.0277627
ENSMUSG00000040998	Npnt	0.654834	0.0392006
ENSMUSG00000023915	Tnfrsf21	0.653294	0.0344216
ENSMUSG00000022947	Cbr3	0.65227	0.0354859
ENSMUSG00000015980	Lrrc27	0.649627	0.00756041
ENSMUSG00000015980	Lrrc27	0.649627	0.00756041
ENSMUSG00000024900	Cpt1a	0.64876	0.0402263
ENSMUSG00000073591	Pcdhb22	0.648668	0.0270484
ENSMUSG00000071369	Map3k5	0.648507	3.46e-06
ENSMUSG00000040659	Efhd2	0.64833	0.00494846
ENSMUSG00000054453	Sytl5	0.644464	0.0139779
ENSMUSG00000056679	Gpr173	0.644019	0.0253974
ENSMUSG00000079523	Tmsb10	0.643505	0.0236206
ENSMUSG00000030110	Ret	0.641486	0.000744919
ENSMUSG00000043463	Rab9b	0.641195	0.0222873
ENSMUSG00000050144	Slc25a44	0.640441	5.14e-06
ENSMUSG00000015217	Hmgb3	0.640386	0.0189265
ENSMUSG00000009828	Cilk1	0.639952	0.0416182
ENSMUSG00000030029	Lrig1	0.639664	0.00824132
ENSMUSG00000032340	Neo1	0.63864	5.25e-05
ENSMUSG00000042834	Nrep	0.638586	0.0316995
ENSMUSG00000051817	Sox12	0.638341	0.000120996
ENSMUSG00000038141	Tmem181a	0.636666	0.000187448
ENSMUSG00000020334	Slc22a4	0.634185	0.0217796
ENSMUSG00000025085	Ablim1	0.631043	5.28e-06
ENSMUSG00000022472	Desi1	0.630091	8.32e-12
ENSMUSG00000028367	Txn1	0.628926	0.00113387
ENSMUSG00000006191	Cdkal1	0.628297	0.000567732
ENSMUSG00000062542	Syt9	0.625088	0.0042922
ENSMUSG00000089809	Rasgef1b	0.621625	0.0170934
ENSMUSG00000044949	Ubtd2	0.620544	0.0174546
ENSMUSG00000054517	Trim65	0.62053	0.0228163
ENSMUSG00000019478	Rab4a	0.62045	6.54e-05
ENSMUSG00000069808	Fam57a	0.620174	0.0421949
ENSMUSG00000034875	Nudt19	0.616019	0.00489954
ENSMUSG00000066148	Prpf4	0.615292	3.48e-06
ENSMUSG00000021990	Spata13	0.612427	0.00958114
ENSMUSG00000029287	Tgfbr3	0.611894	0.000103084
ENSMUSG00000004085	Map3k20	0.611835	0.0119614
ENSMUSG00000028399	Ptprd	0.610795	0.0237911
ENSMUSG00000087370	Tmem170b	0.610761	9.86e-07
ENSMUSG00000036687	Tmem184a	0.607564	0.00344254
ENSMUSG00000037260	Hgsnat	0.607401	8.91e-09
ENSMUSG00000020528	Prpsap2	0.603605	0.00610054
ENSMUSG00000026941	Mamdc4	0.602885	0.0437896
ENSMUSG00000028803	Nipal3	0.602008	1.85e-07
ENSMUSG00000023906	Cldn6	0.601645	0.00606327
ENSMUSG00000055053	Nfic	0.6015	0.000123652
ENSMUSG00000032449	Slc25a36	0.600933	5.62e-08
ENSMUSG00000047617	Paxx	0.599486	0.00397706
ENSMUSG00000042078	Svop	0.597843	0.0359972
ENSMUSG00000027674	Pex5l	0.597391	1.44e-07
ENSMUSG00000002799	Jag2	0.595684	0.023729
ENSMUSG00000036304	Zdhhc23	0.595077	0.00122135
ENSMUSG00000040990	Sh3kbp1	0.595019	0.0105467
ENSMUSG00000028669	Pithd1	0.592884	2.25e-05
ENSMUSG00000055980	Irs1	0.59258	0.0217192
ENSMUSG00000055884	Fancm	0.590853	2.49e-06
ENSMUSG00000026883	Dab2ip	0.59062	3.31e-05
ENSMUSG00000043262	Uevld	0.590482	0.017539
ENSMUSG00000017929	B4galt5	0.589486	0.0170605
ENSMUSG00000047221	Fam185a	0.589087	0.00303979
ENSMUSG00000087138	Gm15545	0.586001	0.0423617
ENSMUSG00000027456	Sdcbp2	0.585751	0.0421776
ENSMUSG00000028607	Cpt2	0.585745	0.00236107
ENSMUSG00000035212	Leprot	0.585468	1.08e-05
ENSMUSG00000060216	Arrb2	0.585445	0.00253475
ENSMUSG00000025656	Arhgef9	0.579274	0.00125063
ENSMUSG00000025583	Rptor	0.578496	9.37e-06
ENSMUSG00000049624	Slc17a5	0.577332	0.00299886
ENSMUSG00000025223	Ldb1	0.577164	0.00304928
ENSMUSG00000056267	Cep70	0.576468	0.00995969
ENSMUSG00000029121	Crmp1	0.574928	0.000529875
ENSMUSG00000024270	Slc39a6	0.574425	6.99e-10
ENSMUSG00000028884	Rpa2	0.574123	0.0417589
ENSMUSG00000026721	Rabgap1l	0.571347	0.000268391
ENSMUSG00000042548	Asxl1	0.570936	0.000522127
ENSMUSG00000001211	Agpat3	0.569986	0.000430482
ENSMUSG00000024897	Apba1	0.568985	0.00994059
ENSMUSG00000028799	Zfp362	0.568675	0.013147
ENSMUSG00000050556	Kcnb1	0.566667	0.00398759
ENSMUSG00000069601	Ank3	0.566652	6.47e-06
ENSMUSG00000027834	Serpini1	0.565647	0.00671302
ENSMUSG00000030518	Fam189a1	0.565594	0.0184189
ENSMUSG00000022817	Itgb5	0.565346	0.0276885
ENSMUSG00000042797	Aqp11	0.564099	0.0459217
ENSMUSG00000016984	Etaa1	0.563896	0.0126157
ENSMUSG00000062901	Klhl24	0.56368	0.0384783
ENSMUSG00000036402	Gng12	0.563111	0.0163801
ENSMUSG00000039934	Gsap	0.561705	0.00310994
ENSMUSG00000029475	Kdm2b	0.561486	0.0111116
ENSMUSG00000018574	Acadvl	0.56018	1.16e-05
ENSMUSG00000042744	Hectd4	0.558861	0.00411336
ENSMUSG00000046709	Mapk10	0.558733	6.74e-08
ENSMUSG00000039852	Rere	0.557186	8.29e-05
ENSMUSG00000096145	Vkorc1	0.556587	0.0261667
ENSMUSG00000022462	Slc38a2	0.551697	7.64e-07
ENSMUSG00000026442	Nfasc	0.549838	5.41e-06
ENSMUSG00000031337	Mtm1	0.549226	0.0116826
ENSMUSG00000038301	Snx10	0.547695	0.00166097
ENSMUSG00000022812	Gsk3b	0.544401	0.000444703
ENSMUSG00000033970	Rfc3	0.541722	0.0247987
ENSMUSG00000025876	Unc5a	0.539923	0.00500851
ENSMUSG00000026843	Fubp3	0.538745	1.5e-10
ENSMUSG00000042595	Fam199x	0.538499	0.0422249
ENSMUSG00000039096	Rsad1	0.537423	0.00352298
ENSMUSG00000070604	Vsig10l	0.536999	0.0308233
ENSMUSG00000022464	Slc38a4	0.534558	0.007811
ENSMUSG00000002396	Ocel1	0.533919	0.00300293
ENSMUSG00000048058	Ldlrad3	0.53337	0.0498467
ENSMUSG00000031697	Orc6	0.533285	0.0267088
ENSMUSG00000004032	Gstm5	0.532937	0.0354459
ENSMUSG00000031827	Cotl1	0.532306	0.014173
ENSMUSG00000000171	Sdhd	0.531291	1.21e-12
ENSMUSG00000015942	Gtf2ird2	0.531111	0.0111373
ENSMUSG00000026739	Bmi1	0.53002	0.00021863
ENSMUSG00000031586	Rbpms	0.530001	0.00152767
ENSMUSG00000021337	Scgn	0.529664	0.000604586
ENSMUSG00000079481	Nhsl2	0.52496	0.0103264
ENSMUSG00000056153	Socs6	0.523974	3.49e-05
ENSMUSG00000053730	Tmem39b	0.523391	0.00464324
ENSMUSG00000015944	Castor2	0.52338	0.0229227
ENSMUSG00000057897	Camk2b	0.522899	7.64e-05
ENSMUSG00000021460	Auh	0.520439	3.88e-08
ENSMUSG00000018537	Pcgf2	0.520154	0.000169137
ENSMUSG00000025743	Sdc3	0.519364	0.00435934
ENSMUSG00000085037	4933421O10Rik	0.518702	0.0043131
ENSMUSG00000040423	Rc3h1	0.516509	0.0178304
ENSMUSG00000035000	Dpp4	0.515352	0.0015697
ENSMUSG00000020547	Bzw2	0.51479	0.00404428
ENSMUSG00000033769	Exoc6b	0.514728	8.99e-07
ENSMUSG00000014303	Glis2	0.512968	0.00109011
ENSMUSG00000022419	Deptor	0.512625	0.000763115
ENSMUSG00000062232	Rapgef2	0.511424	0.000493712
ENSMUSG00000028550	Atg4c	0.511135	0.0132209
ENSMUSG00000028601	Echdc2	0.510694	0.0409064
ENSMUSG00000024480	Ap3s1	0.509915	0.0155703
ENSMUSG00000030231	Plekha5	0.504706	0.00104839
ENSMUSG00000054793	Cadm4	0.503567	0.0375768
ENSMUSG00000006546	Cryba2	0.503406	0.032329
ENSMUSG00000018001	Cyth3	0.50316	0.0241708
ENSMUSG00000021957	Tkt	0.50191	0.000857386
ENSMUSG00000021054	Sgpp1	0.501829	8.95e-06
ENSMUSG00000026988	Wdsub1	0.501594	0.0450633
ENSMUSG00000032826	Ank2	0.501177	0.0090278
ENSMUSG00000015290	Ubl4a	0.500868	0.00114479
ENSMUSG00000089704	Galnt2	0.499937	0.00371684
ENSMUSG00000062604	Srpk2	0.499876	5.86e-06
ENSMUSG00000029279	Brdt	0.498281	0.00165609
ENSMUSG00000033423	Eri3	0.498128	0.0464495
ENSMUSG00000030107	Usp18	0.497645	0.0127842
ENSMUSG00000023008	Fmnl3	0.496026	0.0308248
ENSMUSG00000079020	Slc45a4	0.495854	0.000104219
ENSMUSG00000043257	Pigv	0.495257	0.0157071
ENSMUSG00000024579	Pcyox1l	0.492916	0.0412271
ENSMUSG00000038545	Cul7	0.491115	0.0102462
ENSMUSG00000025049	Taf5	0.487059	0.0498467
ENSMUSG00000061838	Suclg2	0.486278	0.0171132
ENSMUSG00000037857	Nufip2	0.486101	0.000857469
ENSMUSG00000034998	Foxn2	0.485951	0.00197482
ENSMUSG00000022885	St6gal1	0.485906	0.0382747
ENSMUSG00000022637	Cblb	0.485528	0.000600487
ENSMUSG00000034593	Myo5a	0.482128	2.01e-06
ENSMUSG00000030083	Abtb1	0.481912	0.0426492
ENSMUSG00000049307	Fut4	0.481547	0.0427568
ENSMUSG00000060935	Tmem263	0.48017	0.0029619
ENSMUSG00000051586	Mical3	0.477899	0.0232476
ENSMUSG00000022523	Fgf12	0.477898	0.0306221
ENSMUSG00000037643	Prkci	0.477064	0.00824132
ENSMUSG00000024589	Nedd4l	0.47488	3.24e-06
ENSMUSG00000026469	Xpr1	0.474776	0.00251274
ENSMUSG00000039529	Atp8b1	0.474378	1.31e-05
ENSMUSG00000028977	Casz1	0.473816	0.0371149
ENSMUSG00000019979	Apaf1	0.473747	0.0316995
ENSMUSG00000028556	Dock7	0.473367	2.44e-05
ENSMUSG00000021338	Carmil1	0.473091	1.37e-06
ENSMUSG00000024049	Myom1	0.472149	0.0193143
ENSMUSG00000003623	Crot	0.471882	0.0171117
ENSMUSG00000019818	Cd164	0.471669	0.000230781
ENSMUSG00000054484	Tmem62	0.47025	0.000298417
ENSMUSG00000026103	Gls	0.47015	0.0108159
ENSMUSG00000063077	Kif1b	0.469746	0.000104163
ENSMUSG00000018796	Acsl1	0.468733	0.00936176
ENSMUSG00000037996	Slc24a2	0.468004	0.0360248
ENSMUSG00000020326	Ccng1	0.466799	0.00885813
ENSMUSG00000027809	Etfdh	0.465548	0.00117468
ENSMUSG00000020986	Sec23a	0.463169	0.0125867
ENSMUSG00000061288	Taok3	0.462587	0.00104105
ENSMUSG00000079659	Tmem243	0.461157	0.0422503
ENSMUSG00000068134	Zfp120	0.460972	0.00861852
ENSMUSG00000086171	Pcsk2os1	0.46028	0.0025391
ENSMUSG00000057716	Tmem178b	0.459931	0.0222308
ENSMUSG00000061887	Ssbp3	0.457731	0.0096288
ENSMUSG00000020261	Slc36a1	0.457176	0.00578912
ENSMUSG00000044906	4930503L19Rik	0.45557	0.0137647
ENSMUSG00000028528	Dnajc6	0.454614	0.00166097
ENSMUSG00000035469	Rcbtb1	0.453582	9.09e-07
ENSMUSG00000049154	Fam183b	0.452105	0.0272308
ENSMUSG00000020262	Adarb1	0.449015	0.00131335
ENSMUSG00000038831	Ralgps1	0.448725	0.0101405
ENSMUSG00000037111	Setd7	0.44616	0.0241011
ENSMUSG00000026626	Ppp2r5a	0.446131	0.00138684
ENSMUSG00000021969	Zdhhc20	0.445736	0.00313866
ENSMUSG00000025268	Maged2	0.441544	0.00966356
ENSMUSG00000023367	Tmem176a	0.440431	0.000626307
ENSMUSG00000021895	Arhgef3	0.438159	0.0127902
ENSMUSG00000047766	Lrrc49	0.437986	0.00379951
ENSMUSG00000069227	Gprin1	0.437977	0.00216677
ENSMUSG00000059474	Mbtd1	0.43763	0.000727079
ENSMUSG00000034656	Cacna1a	0.437345	0.00292751
ENSMUSG00000026313	Hdac4	0.435719	0.00471209
ENSMUSG00000041961	Znrf3	0.434467	0.000937111
ENSMUSG00000040234	Tm7sf3	0.433836	0.0376366
ENSMUSG00000069094	Pde7a	0.432139	0.00226746
ENSMUSG00000015839	Nfe2l2	0.432014	0.0143392
ENSMUSG00000007570	Fance	0.431437	0.0178636
ENSMUSG00000028309	Rnf20	0.431294	5.12e-05
ENSMUSG00000053819	Camk2d	0.430208	0.0327363
ENSMUSG00000020003	Pex7	0.429042	0.0385978
ENSMUSG00000050312	Nsun3	0.427751	0.0346227
ENSMUSG00000031681	Smad1	0.426583	0.0288966
ENSMUSG00000039230	Tbcd	0.425758	0.00232222
ENSMUSG00000040189	Ccdc114	0.425084	0.0476717
ENSMUSG00000021466	Ptch1	0.424784	0.00993485
ENSMUSG00000040035	Disp2	0.423967	0.0151775
ENSMUSG00000042675	Ypel3	0.423585	0.00414082
ENSMUSG00000008435	Rdh13	0.42231	0.0268384
ENSMUSG00000030213	Atf7ip	0.421366	0.00160767
ENSMUSG00000009569	Mrtfb	0.421054	0.0161251
ENSMUSG00000052712	BC004004	0.420973	0.0303577
ENSMUSG00000024426	Atat1	0.420496	0.00369589
ENSMUSG00000021314	Amph	0.419363	0.0115319
ENSMUSG00000078945	Naip2	0.418656	2.54e-05
ENSMUSG00000056919	Cep162	0.417694	0.0382138
ENSMUSG00000032598	Nckipsd	0.417456	0.0035791
ENSMUSG00000032598	Nckipsd	0.417456	0.0035791
ENSMUSG00000005656	Snx6	0.416979	5.97e-05
ENSMUSG00000021782	Dlg5	0.41664	0.000795194
ENSMUSG00000041729	Coro2b	0.416356	0.0239014
ENSMUSG00000033335	Dnm2	0.415651	0.00418214
ENSMUSG00000029924	Slc37a3	0.414501	0.00121931
ENSMUSG00000024811	Tnks2	0.414005	0.00215959
ENSMUSG00000051339	2900026A02Rik	0.413877	0.0384165
ENSMUSG00000018042	Cyb5r3	0.413474	0.0179891
ENSMUSG00000037031	Tspan15	0.413107	0.0239014
ENSMUSG00000020886	Dlg4	0.412051	0.0172716
ENSMUSG00000021595	Nsun2	0.412014	0.000260758
ENSMUSG00000099083	Atf7	0.409544	0.00155539
ENSMUSG00000009905	Kdsr	0.409454	0.0126084
ENSMUSG00000025790	Slco3a1	0.40864	0.0469363
ENSMUSG00000054428	Atpif1	0.405877	0.0321401
ENSMUSG00000024975	Pdcd4	0.404317	0.0243564
ENSMUSG00000022749	Tbc1d23	0.404056	0.00215959
ENSMUSG00000029461	Fam168a	0.403552	0.0017957
ENSMUSG00000057666	Gapdh	0.399167	0.00052149
ENSMUSG00000049354	Dcaf7	0.398049	4.77e-05
ENSMUSG00000017132	Cyth1	0.397482	0.00662377
ENSMUSG00000029166	Mapre3	0.397418	0.00127027
ENSMUSG00000066900	Suds3	0.396009	0.000847237
ENSMUSG00000030683	Sez6l2	0.395746	0.0190415
ENSMUSG00000028693	Nasp	0.395469	0.0159527
ENSMUSG00000060681	Slc9a6	0.394686	0.00418214
ENSMUSG00000071064	Zfp827	0.394255	0.0216474
ENSMUSG00000021262	Evl	0.393768	0.0132523
ENSMUSG00000021340	Gpld1	0.393684	0.0443548
ENSMUSG00000024241	Sos1	0.391105	0.0108817
ENSMUSG00000032216	Nedd4	0.391005	0.0251229
ENSMUSG00000040118	Cacna2d1	0.390937	0.0327223
ENSMUSG00000025025	Mxi1	0.389914	0.0159292
ENSMUSG00000064302	Clasp1	0.389737	0.000550157
ENSMUSG00000020522	Mfap3	0.389192	0.0467417
ENSMUSG00000038916	Soga3	0.388076	0.0162363
ENSMUSG00000057738	Sptan1	0.387676	4.38e-05
ENSMUSG00000050530	Fam171a1	0.387495	0.000879458
ENSMUSG00000029550	Sppl3	0.386704	0.0396409
ENSMUSG00000033623	Pcgf3	0.386284	0.00195041
ENSMUSG00000039461	Tcta	0.386284	0.00466472
ENSMUSG00000024026	Glo1	0.385454	0.00592941
ENSMUSG00000000326	Comt	0.384895	0.0159877
ENSMUSG00000000326	Comt	0.384895	0.0159877
ENSMUSG00000034485	Uaca	0.384665	0.0360156
ENSMUSG00000019796	Lrp11	0.38414	0.00365568
ENSMUSG00000019796	Lrp11	0.38414	0.00365568
ENSMUSG00000035776	Cd99l2	0.383136	0.00888477
ENSMUSG00000026024	Als2	0.38311	0.0137289
ENSMUSG00000033102	Cdc14b	0.382539	0.0231081
ENSMUSG00000029810	Tmem176b	0.377628	0.0174546
ENSMUSG00000024535	Snx24	0.373717	0.0126909
ENSMUSG00000036019	Tmtc2	0.373706	0.0453261
ENSMUSG00000022109	Med4	0.373467	0.0447412
ENSMUSG00000050751	Pgbd5	0.373461	0.0180934
ENSMUSG00000021661	Ankra2	0.372227	0.0176719
ENSMUSG00000018076	Med13l	0.371635	0.0403404
ENSMUSG00000009731	Kcnd1	0.370481	0.0294253
ENSMUSG00000026806	Ddx31	0.369139	0.0222308
ENSMUSG00000057230	Aak1	0.368848	0.00233788
ENSMUSG00000022553	Maf1	0.367966	0.0210634
ENSMUSG00000036246	Gmip	0.365294	0.000522127
ENSMUSG00000041258	Zfp236	0.365016	0.0148367
ENSMUSG00000026473	Glul	0.363695	0.0326159
ENSMUSG00000038759	Nup205	0.360621	0.0392006
ENSMUSG00000022822	Abcc5	0.360325	0.0251056
ENSMUSG00000013629	Cad	0.359902	0.0197481
ENSMUSG00000004056	Akt2	0.359758	0.0174546
ENSMUSG00000010047	Hyal2	0.359315	0.0457455
ENSMUSG00000021824	Ap3m1	0.359228	0.0314516
ENSMUSG00000028405	Aco1	0.357147	0.00541509
ENSMUSG00000037795	N4bp2	0.356795	0.0347423
ENSMUSG00000031483	Erlin2	0.355668	0.0284836
ENSMUSG00000030201	Lrp6	0.354972	0.0407409
ENSMUSG00000026781	Acbd5	0.353748	0.000113178
ENSMUSG00000066571	4931406P16Rik	0.351694	0.0421949
ENSMUSG00000022664	Slc35a5	0.35094	0.0460237
ENSMUSG00000032898	Fbxo21	0.350272	0.0183042
ENSMUSG00000028909	Ptpru	0.350243	0.0317993
ENSMUSG00000117679	Apbb3	0.35009	0.0403331
ENSMUSG00000041037	Irgq	0.349484	0.0209898
ENSMUSG00000019312	Grb7	0.346721	0.0417578
ENSMUSG00000027506	Tpd52	0.346365	0.0043733
ENSMUSG00000028926	Cdk14	0.345205	0.0143392
ENSMUSG00000031299	Pdha1	0.343218	1.35e-05
ENSMUSG00000037029	Zfp146	0.342643	0.00500363
ENSMUSG00000045180	Shroom2	0.341272	0.0199292
ENSMUSG00000033186	Mzt1	0.3398	0.0126157
ENSMUSG00000026072	Il1r1	0.337793	0.0341644
ENSMUSG00000036087	Slain2	0.336684	0.00771455
ENSMUSG00000078429	Ctdsp2	0.336237	0.035893
ENSMUSG00000026074	Map4k4	0.335655	0.0143047
ENSMUSG00000027366	Sppl2a	0.335452	0.0371367
ENSMUSG00000029050	Ski	0.334452	0.00355152
ENSMUSG00000031012	Cask	0.333374	0.00766425
ENSMUSG00000032384	Csnk1g1	0.330512	0.0254838
ENSMUSG00000034263	Ints14	0.329838	0.0314046
ENSMUSG00000025858	Get4	0.329615	0.00518697
ENSMUSG00000044018	Mrpl50	0.329364	0.0407807
ENSMUSG00000037089	Slc35b2	0.329039	0.0399214
ENSMUSG00000025558	Dock9	0.328305	0.00192018
ENSMUSG00000030275	Etnk1	0.328256	0.00529879
ENSMUSG00000058446	Znrf2	0.324841	0.00239302
ENSMUSG00000024601	Isoc1	0.324243	0.00402573
ENSMUSG00000027285	Haus2	0.324162	0.04764
ENSMUSG00000037470	Uggt1	0.323473	0.017809
ENSMUSG00000068036	Afdn	0.321842	0.00589507
ENSMUSG00000051351	Zfp46	0.321761	0.036347
ENSMUSG00000031176	Dynlt3	0.321598	0.00917318
ENSMUSG00000037926	Ssh2	0.321586	0.0332043
ENSMUSG00000028032	Papss1	0.320363	0.0349256
ENSMUSG00000035840	Lysmd3	0.319643	0.0499453
ENSMUSG00000079562	Maea	0.319087	0.000350964
ENSMUSG00000022051	Bnip3l	0.31862	0.0498467
ENSMUSG00000032437	Stt3b	0.316741	0.0088528
ENSMUSG00000002222	Rmnd5a	0.315033	0.00729716
ENSMUSG00000034462	Pkd2	0.313809	0.0442335
ENSMUSG00000025066	Sfr1	0.313415	0.0105875
ENSMUSG00000015222	Map2	0.312104	0.0243748
ENSMUSG00000036646	Man1b1	0.309553	2.64e-05
ENSMUSG00000020091	Eif4ebp2	0.308587	0.0349373
ENSMUSG00000021140	Pcnx	0.308062	0.0015703
ENSMUSG00000024242	Map4k3	0.307367	0.0161251
ENSMUSG00000027011	Ube2e3	0.307124	0.00922118
ENSMUSG00000034109	Golim4	0.30711	0.0253502
ENSMUSG00000032333	Stoml1	0.305822	0.0308493
ENSMUSG00000028826	Maco1	0.304017	0.0030173
ENSMUSG00000026335	Pam	0.303039	0.000882855
ENSMUSG00000025016	Tm9sf3	0.301581	0.0159034
ENSMUSG00000020107	Anapc16	0.300985	0.0304607
ENSMUSG00000046985	Tapt1	0.300408	0.0273709
ENSMUSG00000020585	Laptm4a	0.297026	0.000505736
ENSMUSG00000072964	Bhlhb9	0.295836	0.00895585
ENSMUSG00000073139	Tmem185a	0.293715	0.00600507
ENSMUSG00000056608	Chd9	0.293116	0.0373488
ENSMUSG00000049672	Zbtb14	0.288886	0.0302117
ENSMUSG00000019790	Stxbp5	0.28714	0.00600507
ENSMUSG00000028692	Akr1a1	0.287103	0.0256704
ENSMUSG00000020721	Helz	0.286226	0.0352579
ENSMUSG00000035181	Heatr5a	0.283387	0.046496
ENSMUSG00000023079	Gtf2ird1	0.283178	0.0237574
ENSMUSG00000021264	Yy1	0.277786	0.0157071
ENSMUSG00000031358	Msl3	0.277184	0.0138277
ENSMUSG00000037286	Stag1	0.276422	0.0219244
ENSMUSG00000020315	Sptbn1	0.27602	0.0348439
ENSMUSG00000031974	Abcb10	0.272499	0.0453261
ENSMUSG00000005312	Ubqln1	0.270328	0.00239048
ENSMUSG00000039770	Ypel5	0.268252	0.035893
ENSMUSG00000038366	Lasp1	0.267565	0.00660263
ENSMUSG00000025795	Rassf3	0.266662	0.0202984
ENSMUSG00000006134	Crkl	0.266352	0.0284836
ENSMUSG00000041890	Git2	0.257649	0.0104471
ENSMUSG00000038069	Cdkn2aip	0.257323	0.049634
ENSMUSG00000026254	Eif4e2	0.255046	0.0266907
ENSMUSG00000000915	Hip1r	0.253293	0.0034914
ENSMUSG00000042699	Dhx9	0.252033	0.0247096
ENSMUSG00000018501	Ncor1	0.251051	0.0385252
ENSMUSG00000075595	Zfp652	0.24751	0.014362
ENSMUSG00000021371	Mcur1	0.246166	0.0431364
ENSMUSG00000038324	Trpc4ap	0.245158	0.00463099
ENSMUSG00000041870	Ankrd13a	0.244603	0.0243748
ENSMUSG00000001794	Capns1	0.241777	0.045041
ENSMUSG00000009907	Vps4b	0.234337	0.0430045
ENSMUSG00000022100	Xpo7	0.229481	0.0440955
ENSMUSG00000007815	Rhoa	0.222459	0.0115294
ENSMUSG00000006373	Pgrmc1	0.21855	0.035893
ENSMUSG00000010392	Gosr1	0.218396	0.0397623
ENSMUSG00000028434	Epb41l4b	0.217403	0.0399493
ENSMUSG00000024072	Yipf4	0.21442	0.0478536
ENSMUSG00000052915	Msl1	0.205336	0.0171117
ENSMUSG00000039449	Prpf18	0.198421	0.0030173
ENSMUSG00000020610	Amz2	0.195755	0.0393475
ENSMUSG00000002812	Flii	-0.166065	0.0212539
ENSMUSG00000003166	Dgcr2	-0.169098	0.0474242
ENSMUSG00000029020	Mfn2	-0.179488	0.0437524
ENSMUSG00000032187	Smarca4	-0.195968	0.0412271
ENSMUSG00000034484	Snx2	-0.199234	0.00418268
ENSMUSG00000036606	Plxnb2	-0.227863	0.0472224
ENSMUSG00000021555	Naa35	-0.232991	0.0474479
ENSMUSG00000021012	Zc3h14	-0.23399	0.0240593
ENSMUSG00000005354	Txn2	-0.237952	0.0350822
ENSMUSG00000005362	Crbn	-0.238012	0.0312244
ENSMUSG00000003033	Ap1m1	-0.238485	0.0426579
ENSMUSG00000009090	Ap1b1	-0.239383	0.02743
ENSMUSG00000022403	St13	-0.240937	0.0183042
ENSMUSG00000039523	Cep104	-0.241581	0.0289921
ENSMUSG00000053838	Nudcd3	-0.244075	0.00732167
ENSMUSG00000039108	Lsm14b	-0.244999	0.0268384
ENSMUSG00000019087	Atp6ap1	-0.249028	0.0051311
ENSMUSG00000025786	Zdhhc3	-0.249732	0.0239014
ENSMUSG00000053510	Nrd1	-0.249799	0.0336361
ENSMUSG00000003068	Stk11	-0.250089	0.0401761
ENSMUSG00000027406	Idh3b	-0.251723	0.00995969
ENSMUSG00000035575	Utp6	-0.252785	0.00973731
ENSMUSG00000029623	Pdap1	-0.25466	0.0228293
ENSMUSG00000035027	Map2k2	-0.255991	0.0334401
ENSMUSG00000036948	Map11	-0.259115	0.00166123
ENSMUSG00000029071	Dvl1	-0.260633	0.00130289
ENSMUSG00000057691	Zfp746	-0.260943	0.0277627
ENSMUSG00000013160	Atp6v0d1	-0.261272	0.0344379
ENSMUSG00000001127	Araf	-0.261651	0.0421776
ENSMUSG00000036104	Rab3gap1	-0.261769	0.0410025
ENSMUSG00000026176	Ctdsp1	-0.264716	0.00817766
ENSMUSG00000024926	Kat5	-0.264937	0.0460821
ENSMUSG00000041775	Mapk1ip1	-0.265233	0.0110827
ENSMUSG00000031993	Snx19	-0.268595	0.0210981
ENSMUSG00000025239	Limd1	-0.271197	0.00490325
ENSMUSG00000028847	Trappc3	-0.271526	0.0333084
ENSMUSG00000030138	Bms1	-0.27184	0.0478401
ENSMUSG00000028906	Epb41	-0.271956	0.0122999
ENSMUSG00000015937	Macroh2a1	-0.275132	0.0196389
ENSMUSG00000067148	Polr1c	-0.275718	0.0426492
ENSMUSG00000017264	Exosc10	-0.276755	0.00760076
ENSMUSG00000027303	Ptpra	-0.281338	0.0111544
ENSMUSG00000027881	Prpf38b	-0.281491	0.0227344
ENSMUSG00000020198	Ap3d1	-0.28394	0.0301811
ENSMUSG00000024830	Rps6kb2	-0.284714	0.0088359
ENSMUSG00000024830	Rps6kb2	-0.284714	0.0088359
ENSMUSG00000026311	Asb1	-0.285252	0.0355717
ENSMUSG00000037339	Fam53a	-0.288608	0.0244447
ENSMUSG00000029776	Hibadh	-0.289681	0.00559348
ENSMUSG00000021557	Agtpbp1	-0.29248	0.031017
ENSMUSG00000025738	Fbxl16	-0.292704	0.0273157
ENSMUSG00000025584	Pde8a	-0.292887	0.0293661
ENSMUSG00000063268	Parp10	-0.293275	0.0102462
ENSMUSG00000016257	Prelid3b	-0.293289	0.00301372
ENSMUSG00000028809	Srrm1	-0.293349	0.0288007
ENSMUSG00000006728	Cdk4	-0.294142	0.0425948
ENSMUSG00000046432	Bex3	-0.294406	0.0309985
ENSMUSG00000020823	Sec14l1	-0.295092	0.0127271
ENSMUSG00000035545	Leng8	-0.296473	0.0150306
ENSMUSG00000026283	Ing5	-0.297122	0.00218182
ENSMUSG00000004268	Emg1	-0.297854	0.0154128
ENSMUSG00000006418	Rnf114	-0.298486	0.0376495
ENSMUSG00000030894	Tpp1	-0.304025	0.00880218
ENSMUSG00000063511	Snrnp70	-0.304156	0.02743
ENSMUSG00000049680	Urgcp	-0.304492	0.0387143
ENSMUSG00000064370	mt-Cytb	-0.304614	0.0474479
ENSMUSG00000074886	Grk6	-0.304807	0.0435188
ENSMUSG00000017781	Pitpna	-0.305255	0.0475672
ENSMUSG00000040560	Wdr7	-0.305301	0.0188165
ENSMUSG00000026260	Ndufa10	-0.305533	0.0287771
ENSMUSG00000068917	Clk2	-0.306113	0.0222535
ENSMUSG00000056941	Commd7	-0.30616	0.0448807
ENSMUSG00000043384	Gprasp1	-0.30752	0.0136321
ENSMUSG00000028137	Celf3	-0.307531	0.0405467
ENSMUSG00000040813	Tex264	-0.308056	0.0425594
ENSMUSG00000022295	Atp6v1c1	-0.309041	0.0314516
ENSMUSG00000022295	Atp6v1c1	-0.309041	0.0314516
ENSMUSG00000019179	Mdh2	-0.310454	0.00404428
ENSMUSG00000085396	Firre	-0.31054	0.0301811
ENSMUSG00000031539	Ap3m2	-0.311359	0.00880218
ENSMUSG00000036061	Smug1	-0.312405	0.0217796
ENSMUSG00000057672	Pkn1	-0.314766	0.01982
ENSMUSG00000003234	Abcf3	-0.315966	0.0314516
ENSMUSG00000019897	Ccdc59	-0.317693	0.0409872
ENSMUSG00000030533	Unc45a	-0.317879	0.0474503
ENSMUSG00000003099	Ppp5c	-0.318135	0.000100825
ENSMUSG00000021476	Habp4	-0.319728	0.00343338
ENSMUSG00000057421	Las1l	-0.320287	0.0183569
ENSMUSG00000021577	Sdha	-0.320377	5.13e-08
ENSMUSG00000038375	Trp53inp2	-0.321499	0.0216915
ENSMUSG00000029462	Vps29	-0.321814	0.0465398
ENSMUSG00000032046	Abhd12	-0.32194	0.0159527
ENSMUSG00000027293	Ehd4	-0.322853	0.0424029
ENSMUSG00000027536	Chmp4c	-0.324063	0.0195508
ENSMUSG00000033228	Scaf11	-0.324433	0.00874688
ENSMUSG00000055067	Smyd3	-0.325421	0.038294
ENSMUSG00000018858	Mrpl58	-0.325426	0.0221392
ENSMUSG00000010358	Ifi35	-0.328107	0.046496
ENSMUSG00000035047	Kri1	-0.328174	0.0169952
ENSMUSG00000039715	Wdr34	-0.328487	0.0272308
ENSMUSG00000015016	Acsf3	-0.328714	0.0172316
ENSMUSG00000004207	Psap	-0.329257	0.00160742
ENSMUSG00000042185	Nfrkb	-0.329934	0.0492045
ENSMUSG00000022350	Washc5	-0.33025	0.0043733
ENSMUSG00000024201	Kdm4b	-0.33402	0.00261838
ENSMUSG00000038593	Tctn1	-0.335067	0.0251229
ENSMUSG00000063142	Kcnma1	-0.335859	0.0382382
ENSMUSG00000024462	Gabbr1	-0.337668	0.0150629
ENSMUSG00000022407	Adsl	-0.337707	0.00467685
ENSMUSG00000022394	L3mbtl2	-0.338563	0.0431364
ENSMUSG00000038695	Josd2	-0.338647	0.0428286
ENSMUSG00000027349	Fam98b	-0.34165	0.0211764
ENSMUSG00000032412	Atp1b3	-0.343409	0.00557109
ENSMUSG00000038507	Parp12	-0.343892	0.000894358
ENSMUSG00000054648	Zfp869	-0.344444	0.0443551
ENSMUSG00000042570	Mier2	-0.345376	0.0104643
ENSMUSG00000020196	Cabin1	-0.345493	0.000523086
ENSMUSG00000025962	Fastkd2	-0.346362	0.0325549
ENSMUSG00000052456	Asna1	-0.34756	0.00504399
ENSMUSG00000023951	Vegfa	-0.347687	0.0380606
ENSMUSG00000010936	Vac14	-0.348194	0.00789034
ENSMUSG00000024422	Dhx16	-0.349419	0.000714199
ENSMUSG00000024101	Washc1	-0.351284	0.00576051
ENSMUSG00000024712	Rfk	-0.351663	0.0276885
ENSMUSG00000024121	Atp6v0c	-0.352094	5.52e-07
ENSMUSG00000029432	Nipsnap2	-0.352883	0.0309985
ENSMUSG00000027088	Phospho2	-0.353013	0.0451969
ENSMUSG00000040097	Flywch1	-0.354792	0.00068497
ENSMUSG00000031447	Lamp1	-0.357477	5.05e-08
ENSMUSG00000025646	Atrip	-0.357517	0.0349095
ENSMUSG00000022498	Txndc11	-0.358823	0.0225029
ENSMUSG00000026202	Tuba4a	-0.359561	0.0376366
ENSMUSG00000075706	Gpx4	-0.360061	0.0209876
ENSMUSG00000020519	Sap30l	-0.360773	0.0446707
ENSMUSG00000019864	Rtn4ip1	-0.361496	0.0125521
ENSMUSG00000025733	Rhot2	-0.361993	0.00348473
ENSMUSG00000041852	Tcf20	-0.362377	0.00653126
ENSMUSG00000005378	Bud23	-0.363012	0.0116826
ENSMUSG00000035953	Pip4p1	-0.363938	0.031304
ENSMUSG00000024099	Ndufv2	-0.364126	0.0183569
ENSMUSG00000030056	Isy1	-0.364396	0.00264806
ENSMUSG00000024012	Mtch1	-0.364645	0.00498636
ENSMUSG00000044465	Fam160a2	-0.365279	0.0265934
ENSMUSG00000023960	Enpp5	-0.365794	0.00490867
ENSMUSG00000026790	Odf2	-0.366341	0.00327388
ENSMUSG00000025188	Hps1	-0.36698	0.00102562
ENSMUSG00000027602	Map1lc3a	-0.367162	0.0286033
ENSMUSG00000039578	Ccser1	-0.367471	0.01981
ENSMUSG00000003154	Foxj2	-0.368406	0.00487994
ENSMUSG00000045427	Hnrnph2	-0.369399	0.00272002
ENSMUSG00000024193	Phf1	-0.370656	0.0331529
ENSMUSG00000027282	Mtch2	-0.371114	0.00911567
ENSMUSG00000027282	Mtch2	-0.371114	0.00911567
ENSMUSG00000020430	Pes1	-0.371533	0.0155135
ENSMUSG00000038319	Kcnh2	-0.372116	0.0213627
ENSMUSG00000025885	Myo5b	-0.372346	0.0177775
ENSMUSG00000025047	Pdcd11	-0.372662	0.0157071
ENSMUSG00000032897	Nfyc	-0.374028	0.0487949
ENSMUSG00000005299	Letm1	-0.374498	0.00885813
ENSMUSG00000026426	Arl8a	-0.375023	0.0287391
ENSMUSG00000035139	Secisbp2	-0.375111	0.0357406
ENSMUSG00000000881	Dlg3	-0.375723	0.00381846
ENSMUSG00000027371	Fahd2a	-0.37603	0.0437185
ENSMUSG00000028898	Trnau1ap	-0.377337	0.0159034
ENSMUSG00000051427	Ccdc157	-0.378232	0.00178382
ENSMUSG00000013465	Nelfb	-0.378793	0.000515232
ENSMUSG00000036299	BC031181	-0.379753	0.0113931
ENSMUSG00000038271	Iffo1	-0.381264	0.0434093
ENSMUSG00000040263	Klhdc4	-0.382787	0.0240413
ENSMUSG00000024158	Hagh	-0.383337	0.0475575
ENSMUSG00000022540	Rogdi	-0.38509	0.00045716
ENSMUSG00000051403	Ppp1r37	-0.38525	0.00292751
ENSMUSG00000028955	Vamp3	-0.385295	0.00716128
ENSMUSG00000029389	Ddx55	-0.385418	0.00756041
ENSMUSG00000005615	Pcyt1a	-0.385578	0.0339329
ENSMUSG00000022556	Hsf1	-0.386788	0.0194344
ENSMUSG00000031007	Atp6ap2	-0.38686	0.0168125
ENSMUSG00000032184	Lysmd2	-0.38714	0.0490954
ENSMUSG00000037295	Ldlrap1	-0.388143	0.0412532
ENSMUSG00000018347	Zkscan6	-0.388282	0.0148265
ENSMUSG00000020732	Rab37	-0.389965	0.0467417
ENSMUSG00000032127	Vps11	-0.389977	4.08e-05
ENSMUSG00000018446	C1qbp	-0.390204	0.0124189
ENSMUSG00000041645	Ddx24	-0.390211	0.0171012
ENSMUSG00000032101	Ddx25	-0.391352	0.00207585
ENSMUSG00000028447	Dctn3	-0.391437	0.0316228
ENSMUSG00000019986	Ahi1	-0.392	0.0464495
ENSMUSG00000027714	Exosc9	-0.392481	0.000627051
ENSMUSG00000024212	Mllt1	-0.393568	0.0013165
ENSMUSG00000038563	Efl1	-0.394978	0.0219498
ENSMUSG00000057411	Fam173a	-0.395069	0.00218182
ENSMUSG00000024308	Tapbp	-0.395313	0.0203281
ENSMUSG00000039105	Atp6v1g1	-0.395462	0.00292751
ENSMUSG00000024899	Papss2	-0.395484	0.0405448
ENSMUSG00000079003	Samd1	-0.395925	0.0440471
ENSMUSG00000038884	Shfl	-0.396756	0.00493537
ENSMUSG00000026307	Scly	-0.397435	0.00383504
ENSMUSG00000035007	Rundc1	-0.397705	0.00589537
ENSMUSG00000024661	Fth1	-0.397842	0.0201319
ENSMUSG00000022557	Bop1	-0.398098	0.00418268
ENSMUSG00000005907	Pex1	-0.399774	0.0174546
ENSMUSG00000032534	Cep63	-0.403275	0.0157472
ENSMUSG00000022503	Nubp1	-0.403369	0.00619273
ENSMUSG00000046603	Tcaim	-0.404025	0.0100333
ENSMUSG00000066892	Fbxl12	-0.404079	0.0291603
ENSMUSG00000062040	Zfp27	-0.404454	0.0328242
ENSMUSG00000007038	Neu1	-0.406022	0.00594648
ENSMUSG00000036854	Hspb6	-0.408086	0.0409207
ENSMUSG00000020491	2810021J22Rik	-0.40962	0.00572944
ENSMUSG00000004233	Wars2	-0.410387	0.0468102
ENSMUSG00000060166	Zdhhc8	-0.410506	0.000472886
ENSMUSG00000060166	Zdhhc8	-0.410506	0.000472886
ENSMUSG00000026192	Atic	-0.410522	0.000882855
ENSMUSG00000003518	Dusp3	-0.412025	0.0167247
ENSMUSG00000021048	Mthfd1	-0.412069	0.0190788
ENSMUSG00000037134	Prmt9	-0.412095	0.00283737
ENSMUSG00000031657	Heatr3	-0.412781	0.0474503
ENSMUSG00000039195	1110008P14Rik	-0.413109	0.0434363
ENSMUSG00000049288	Lix1l	-0.413774	0.022101
ENSMUSG00000036249	Rbm43	-0.415112	0.00292412
ENSMUSG00000031347	Cetn2	-0.415159	0.0237574
ENSMUSG00000037523	Mavs	-0.416009	0.0162363
ENSMUSG00000061536	Sec22c	-0.416556	0.0442642
ENSMUSG00000022663	Atg3	-0.416652	0.00977537
ENSMUSG00000002129	Sf3a1	-0.417669	0.000659523
ENSMUSG00000042426	Dhx29	-0.418488	0.0168602
ENSMUSG00000015027	Galns	-0.418678	0.00975963
ENSMUSG00000004788	Eif2b2	-0.419173	0.0194183
ENSMUSG00000050994	Adgb	-0.419453	0.00893221
ENSMUSG00000040415	Dtx3	-0.419522	0.00560053
ENSMUSG00000075700	Selenot	-0.419587	0.0136372
ENSMUSG00000026803	Ttf1	-0.422259	0.00581363
ENSMUSG00000002486	Tchp	-0.423299	0.00764517
ENSMUSG00000048351	Coa7	-0.423899	0.0443695
ENSMUSG00000005803	Sqor	-0.424225	6.58e-06
ENSMUSG00000002455	Prpf6	-0.425158	0.0239014
ENSMUSG00000020538	Srebf1	-0.427014	0.0136825
ENSMUSG00000030816	Rnf40	-0.427373	0.00155776
ENSMUSG00000030091	Nup210	-0.427467	0.00127027
ENSMUSG00000044700	Tmem201	-0.428282	0.00917318
ENSMUSG00000032850	Rnft2	-0.428387	0.0272851
ENSMUSG00000031090	Nadsyn1	-0.428549	0.0179782
ENSMUSG00000033819	Ppp1r16a	-0.428605	0.00376238
ENSMUSG00000042626	Shc1	-0.429194	0.00471209
ENSMUSG00000059363	Fxn	-0.429978	0.0219563
ENSMUSG00000021193	Pitrm1	-0.430084	0.00053309
ENSMUSG00000049232	Tigd2	-0.430228	0.0174546
ENSMUSG00000035268	Pkig	-0.430853	0.00698239
ENSMUSG00000030842	Lamtor1	-0.432472	0.00166744
ENSMUSG00000003762	Coq8b	-0.434335	0.00639552
ENSMUSG00000057858	Fam204a	-0.434973	0.00764961
ENSMUSG00000019763	Rmnd1	-0.435512	0.0353687
ENSMUSG00000035885	Cox8a	-0.4374	0.00952491
ENSMUSG00000022420	Dnal4	-0.438546	0.0335959
ENSMUSG00000062054	Iah1	-0.439132	0.0293783
ENSMUSG00000045045	Lrfn4	-0.439524	0.0475838
ENSMUSG00000060512	0610040J01Rik	-0.440337	3.74e-05
ENSMUSG00000056763	Cspp1	-0.440392	0.00789034
ENSMUSG00000057147	Dph6	-0.440446	0.028264
ENSMUSG00000030086	Chchd6	-0.440978	0.037889
ENSMUSG00000028278	Rragd	-0.444701	0.0340768
ENSMUSG00000040599	Mis12	-0.445889	0.0419166
ENSMUSG00000029364	Wsb2	-0.446651	0.0046807
ENSMUSG00000028878	Fam76a	-0.44702	0.0138817
ENSMUSG00000041375	Ccdc9	-0.447966	0.0080275
ENSMUSG00000030079	Ruvbl1	-0.449776	0.0460821
ENSMUSG00000037197	Rbm17	-0.45105	0.0108817
ENSMUSG00000020483	Dynll2	-0.451681	0.000173679
ENSMUSG00000020321	Mdh1	-0.451857	0.0389419
ENSMUSG00000036256	Igfbp7	-0.45288	0.0161838
ENSMUSG00000041506	Rrp9	-0.454431	0.0250435
ENSMUSG00000046727	Cystm1	-0.455073	0.0380908
ENSMUSG00000019362	D8Ertd738e	-0.455484	0.00243597
ENSMUSG00000079104	Prps1l3	-0.45594	0.00486097
ENSMUSG00000029580	Actb	-0.45766	0.00454369
ENSMUSG00000039221	Rpl22l1	-0.458221	0.00306782
ENSMUSG00000035206	Sppl2b	-0.458968	0.021486
ENSMUSG00000014602	Kif1a	-0.459107	0.00471209
ENSMUSG00000028069	Gpatch4	-0.459467	0.0155703
ENSMUSG00000030515	Tarsl2	-0.459938	0.00303244
ENSMUSG00000068391	Chrac1	-0.460148	0.00949572
ENSMUSG00000002210	Smg9	-0.461202	0.000622648
ENSMUSG00000033596	Rfwd3	-0.461655	0.000767327
ENSMUSG00000061758	Akr1b10	-0.461859	0.0289091
ENSMUSG00000020657	Dnajc27	-0.462613	0.00175636
ENSMUSG00000028357	Kif12	-0.462928	0.0123655
ENSMUSG00000091705	H2-Q2	-0.463644	1.07e-05
ENSMUSG00000068739	Sars	-0.464029	0.0172716
ENSMUSG00000042532	Golga7b	-0.466358	0.02743
ENSMUSG00000079184	Mphosph8	-0.467382	0.0463785
ENSMUSG00000029312	Klhl8	-0.468053	0.027689
ENSMUSG00000022125	Cln5	-0.468224	0.00012024
ENSMUSG00000066839	Ecsit	-0.468916	0.00419993
ENSMUSG00000017774	Myo1c	-0.4693	0.0258735
ENSMUSG00000024901	Peli3	-0.471245	0.000278959
ENSMUSG00000029310	Nudt9	-0.472115	0.0458297
ENSMUSG00000060601	Nr1h2	-0.47244	0.000658073
ENSMUSG00000038126	Mphosph9	-0.472565	0.013287
ENSMUSG00000036009	Mettl25	-0.472838	0.00263138
ENSMUSG00000054863	Tafa5	-0.474689	0.0437524
ENSMUSG00000026798	Coq4	-0.47493	0.0422471
ENSMUSG00000001120	Pcbp3	-0.475093	5.6e-05
ENSMUSG00000004018	Fancl	-0.47555	0.0316995
ENSMUSG00000030714	Sgf29	-0.476106	0.00959064
ENSMUSG00000018697	Aatf	-0.477041	0.0268384
ENSMUSG00000021143	Pacs2	-0.477284	9.01e-06
ENSMUSG00000047098	Rnf31	-0.478881	0.000362153
ENSMUSG00000040220	Gas8	-0.479519	0.0179273
ENSMUSG00000027615	Hps3	-0.480071	0.0084564
ENSMUSG00000022228	Zscan26	-0.480949	0.00226789
ENSMUSG00000015605	Srf	-0.48129	0.0335103
ENSMUSG00000024194	Cuta	-0.481421	0.0165632
ENSMUSG00000031922	Cep57	-0.48165	0.0201319
ENSMUSG00000030695	Aldoa	-0.482149	4.71e-06
ENSMUSG00000057156	Homez	-0.483797	0.0195508
ENSMUSG00000033379	Atp6v0b	-0.484366	1.7e-06
ENSMUSG00000039137	Whrn	-0.485703	0.0269596
ENSMUSG00000027405	Nop56	-0.487845	0.032736
ENSMUSG00000013822	Elof1	-0.488075	0.000137126
ENSMUSG00000059895	Ptp4a3	-0.488379	0.0242453
ENSMUSG00000074093	Svip	-0.488637	0.000700379
ENSMUSG00000044763	Trmt10c	-0.489539	0.0124189
ENSMUSG00000029648	Flt1	-0.489642	0.0402083
ENSMUSG00000035121	Neil2	-0.489675	0.0183619
ENSMUSG00000051185	Fam174a	-0.490286	0.0246735
ENSMUSG00000023039	Krt7	-0.492444	0.0127832
ENSMUSG00000027395	Polr1b	-0.49328	0.0243748
ENSMUSG00000022176	Rem2	-0.494605	0.0374429
ENSMUSG00000110206	Flt3l	-0.494667	0.0443695
ENSMUSG00000026814	Eng	-0.494982	0.00244401
ENSMUSG00000042523	Dnal1	-0.495361	0.0463547
ENSMUSG00000026854	Usp20	-0.495989	2.72e-05
ENSMUSG00000053519	Kcnip1	-0.496428	0.00888477
ENSMUSG00000025337	Sbds	-0.496868	0.00336599
ENSMUSG00000057880	Abat	-0.496895	0.00234122
ENSMUSG00000008855	Hdac5	-0.497142	2.72e-05
ENSMUSG00000002833	Hdgfl2	-0.49738	0.000432894
ENSMUSG00000025024	Smndc1	-0.498221	0.0174546
ENSMUSG00000020605	Hs1bp3	-0.499162	0.046482
ENSMUSG00000041935	AW549877	-0.499356	0.0417578
ENSMUSG00000037259	Dzank1	-0.501048	0.0218642
ENSMUSG00000004929	Thop1	-0.501772	0.030844
ENSMUSG00000028479	Gne	-0.50319	0.0354067
ENSMUSG00000036825	Ssx2ip	-0.503257	0.0354859
ENSMUSG00000033917	Gde1	-0.504024	0.00765147
ENSMUSG00000029330	Cds1	-0.504749	0.0459968
ENSMUSG00000029233	Srd5a3	-0.506594	0.028264
ENSMUSG00000035266	Helq	-0.506818	0.00888477
ENSMUSG00000055912	Tmem150a	-0.507696	0.0327223
ENSMUSG00000055912	Tmem150a	-0.507696	0.0327223
ENSMUSG00000023072	Cep89	-0.508868	0.00101439
ENSMUSG00000031508	Ankrd10	-0.509419	0.0358505
ENSMUSG00000007207	Stx1a	-0.509607	0.00611333
ENSMUSG00000033961	Zfp446	-0.509757	0.00463099
ENSMUSG00000027207	Galk2	-0.510272	8.29e-05
ENSMUSG00000037761	Actr5	-0.511342	0.0239014
ENSMUSG00000045211	Nudt18	-0.511861	0.00873739
ENSMUSG00000030538	Cib1	-0.512838	0.0104471
ENSMUSG00000013593	Ndufs2	-0.51382	0.0148367
ENSMUSG00000037493	Cib2	-0.513998	0.0221392
ENSMUSG00000041420	Meis3	-0.51474	0.00917318
ENSMUSG00000028328	Tmod1	-0.515555	0.0137647
ENSMUSG00000067242	Lgi1	-0.51592	0.0293783
ENSMUSG00000038119	Cdon	-0.517932	0.0179245
ENSMUSG00000025579	Gaa	-0.518202	2.83e-07
ENSMUSG00000053553	3110082I17Rik	-0.518812	0.00996594
ENSMUSG00000025246	Tbl1x	-0.519485	0.000917943
ENSMUSG00000046865	Fbl	-0.521507	0.00667084
ENSMUSG00000034612	Chst11	-0.521704	0.0242744
ENSMUSG00000063439	B9d2	-0.522598	0.00723466
ENSMUSG00000058153	Sez6l	-0.523193	1.73e-05
ENSMUSG00000041096	Tspyl2	-0.52364	0.0216064
ENSMUSG00000025036	Sfxn2	-0.524465	0.027709
ENSMUSG00000026519	Tmem63a	-0.524897	2.19e-07
ENSMUSG00000019039	Dalrd3	-0.524906	7.76e-06
ENSMUSG00000053141	Ptprt	-0.525366	0.0208755
ENSMUSG00000043621	Ubxn10	-0.525919	0.00647849
ENSMUSG00000025980	Hspd1	-0.526044	0.0198965
ENSMUSG00000001962	Fam50a	-0.527594	0.0014346
ENSMUSG00000025008	Tctn3	-0.527779	0.00164578
ENSMUSG00000019814	Ltv1	-0.528953	0.0200806
ENSMUSG00000032186	Tmod2	-0.52903	0.0160245
ENSMUSG00000027984	Hadh	-0.529173	0.0012238
ENSMUSG00000007987	Ift22	-0.529733	0.00465959
ENSMUSG00000027580	Helz2	-0.529817	0.0100333
ENSMUSG00000061118	Dnajc30	-0.53103	0.0143156
ENSMUSG00000022098	Bmp1	-0.531222	0.00438063
ENSMUSG00000006641	Slc5a6	-0.532068	0.0159877
ENSMUSG00000036555	Iqce	-0.532459	0.0106617
ENSMUSG00000051790	Nlgn2	-0.532804	6.57e-05
ENSMUSG00000029059	Prxl2b	-0.533297	0.0494184
ENSMUSG00000020873	Slc35b1	-0.533933	0.0351067
ENSMUSG00000022490	Ppp1r1a	-0.535443	0.0258735
ENSMUSG00000022564	Grina	-0.53565	7.69e-10
ENSMUSG00000051550	Zfp579	-0.536186	0.00885567
ENSMUSG00000002233	Rhoc	-0.536658	0.0392158
ENSMUSG00000028851	Nudc	-0.536866	0.032736
ENSMUSG00000022075	Rhobtb2	-0.537108	0.00390577
ENSMUSG00000048915	Efna5	-0.537208	0.0274313
ENSMUSG00000020817	Rabep1	-0.538394	0.0159076
ENSMUSG00000005481	Ddx39	-0.538663	0.00473556
ENSMUSG00000006464	Bbs1	-0.540089	0.0034914
ENSMUSG00000045948	Mrps12	-0.54018	0.0183944
ENSMUSG00000062785	Kcnc3	-0.540247	0.00104932
ENSMUSG00000032279	Idh3a	-0.54051	0.000122013
ENSMUSG00000026409	Pfkfb2	-0.540934	0.0309985
ENSMUSG00000019863	Qrsl1	-0.541312	0.0378956
ENSMUSG00000049439	Cyp20a1	-0.541515	0.00295712
ENSMUSG00000018822	Sfrp5	-0.543051	0.0367694
ENSMUSG00000028391	Wdr31	-0.543296	0.0222283
ENSMUSG00000027220	Syt13	-0.543563	0.0328763
ENSMUSG00000019558	Slc6a8	-0.546471	0.00634069
ENSMUSG00000032289	Thsd4	-0.547346	0.0457455
ENSMUSG00000026797	Stxbp1	-0.547574	3.65e-06
ENSMUSG00000041120	Nbl1	-0.54793	0.00740001
ENSMUSG00000022724	Riox2	-0.548103	0.00282797
ENSMUSG00000035757	Selenoo	-0.548154	0.00197322
ENSMUSG00000001983	Taco1	-0.548447	0.00528443
ENSMUSG00000024909	Efemp2	-0.54856	0.0379218
ENSMUSG00000032181	Scg3	-0.548662	0.00216677
ENSMUSG00000069678	Pcgf1	-0.548867	0.00888477
ENSMUSG00000018659	Pnpo	-0.548949	0.00429729
ENSMUSG00000066705	Fxyd6	-0.550231	0.00292412
ENSMUSG00000008398	Elk3	-0.551385	0.0237911
ENSMUSG00000020089	Ppa1	-0.551385	0.0326441
ENSMUSG00000025766	D3Ertd751e	-0.551846	0.00583884
ENSMUSG00000070394	Tmem256	-0.552701	0.0263458
ENSMUSG00000054715	Zscan22	-0.554441	0.0476366
ENSMUSG00000035984	Nme5	-0.555895	0.0219498
ENSMUSG00000020462	Cfap36	-0.556096	0.00656726
ENSMUSG00000025137	Pcyt2	-0.556712	0.0349233
ENSMUSG00000030008	Pradc1	-0.558006	0.036809
ENSMUSG00000092060	Bend4	-0.558034	0.0316995
ENSMUSG00000032507	Fbxl2	-0.558956	0.0308125
ENSMUSG00000070287	Slc35g2	-0.559083	0.0186623
ENSMUSG00000040687	Madd	-0.560674	0.000571523
ENSMUSG00000034216	Vps18	-0.560692	0.00729534
ENSMUSG00000068566	Myadm	-0.561291	0.0285755
ENSMUSG00000068566	Myadm	-0.561291	0.0285755
ENSMUSG00000002660	Clpp	-0.562912	2e-07
ENSMUSG00000002221	Paxip1	-0.563078	0.00515535
ENSMUSG00000031951	Tmem231	-0.563868	5.91e-05
ENSMUSG00000024251	Thada	-0.564441	0.000301004
ENSMUSG00000041329	Atp1b2	-0.564982	0.000103408
ENSMUSG00000027166	Dnajc24	-0.566501	0.00953484
ENSMUSG00000044224	Dnajc21	-0.569014	0.0036774
ENSMUSG00000026958	Dpp7	-0.569612	2.72e-05
ENSMUSG00000044676	Zfp612	-0.570173	0.00343951
ENSMUSG00000028224	Nbn	-0.57139	0.000197534
ENSMUSG00000070348	Ccnd1	-0.571502	0.0242744
ENSMUSG00000021607	Mrpl36	-0.57301	0.000450454
ENSMUSG00000012126	Ubxn11	-0.574304	0.0242744
ENSMUSG00000028089	Chd1l	-0.575002	0.00022603
ENSMUSG00000032349	Elovl5	-0.576861	0.000629425
ENSMUSG00000035354	Uvrag	-0.577024	3.16e-05
ENSMUSG00000022214	Dcaf11	-0.578826	1.47e-07
ENSMUSG00000042616	Oscp1	-0.578934	2.51e-05
ENSMUSG00000021303	Gng4	-0.579297	0.00170052
ENSMUSG00000001964	Emd	-0.580252	0.00377046
ENSMUSG00000024423	Impact	-0.580389	0.0329851
ENSMUSG00000057342	Sphk2	-0.580648	0.000768427
ENSMUSG00000056305	Usp39	-0.581104	0.0459597
ENSMUSG00000056305	Usp39	-0.581104	0.0459597
ENSMUSG00000019210	Atp6v1e1	-0.58209	1.02e-07
ENSMUSG00000034460	Six4	-0.582688	0.0285574
ENSMUSG00000060798	Intu	-0.583319	0.00569741
ENSMUSG00000060798	Intu	-0.583319	0.00569741
ENSMUSG00000006717	Acot13	-0.583756	0.00269232
ENSMUSG00000047446	Arl4a	-0.58443	0.01981
ENSMUSG00000001521	Tulp3	-0.588374	0.0261275
ENSMUSG00000015176	Nolc1	-0.588984	0.00338763
ENSMUSG00000035620	Ric8b	-0.58904	0.0123155
ENSMUSG00000038024	Dennd4c	-0.589914	0.0498467
ENSMUSG00000006930	Hap1	-0.590147	0.00234122
ENSMUSG00000023387	Kcnk16	-0.59056	0.00740256
ENSMUSG00000030545	Pex11a	-0.590809	0.00056449
ENSMUSG00000049950	Rpp38	-0.592107	0.00727156
ENSMUSG00000044712	Slc38a6	-0.592368	0.0457129
ENSMUSG00000038807	Rap1gap2	-0.592948	1.9e-06
ENSMUSG00000032656	Marchf3	-0.595968	0.0308493
ENSMUSG00000057058	Skap1	-0.596416	6.84e-05
ENSMUSG00000027170	Eif3m	-0.596652	0.000593164
ENSMUSG00000026203	Dnajb2	-0.597153	0.000749684
ENSMUSG00000026627	Pacc1	-0.598364	0.00713053
ENSMUSG00000031671	Setd6	-0.59962	1.02e-05
ENSMUSG00000035285	Nat14	-0.60132	0.00647849
ENSMUSG00000028517	Plpp3	-0.602608	0.0414547
ENSMUSG00000063785	Utp14a	-0.603062	0.00341051
ENSMUSG00000000184	Ccnd2	-0.604063	0.000945625
ENSMUSG00000029208	Guf1	-0.604433	0.0251229
ENSMUSG00000032849	Abcc4	-0.604548	0.000930117
ENSMUSG00000090071	Cdk5r2	-0.604549	5.08e-05
ENSMUSG00000023966	Rsph9	-0.606573	0.00712631
ENSMUSG00000056832	Ttc26	-0.609852	0.0197224
ENSMUSG00000059325	Hopx	-0.611894	0.00702063
ENSMUSG00000046826	Fam187b	-0.611895	0.0277071
ENSMUSG00000078515	Ddi2	-0.612105	0.0302571
ENSMUSG00000013419	Zfp651	-0.613327	6.39e-05
ENSMUSG00000026879	Gsn	-0.614655	0.0477261
ENSMUSG00000024451	Arap3	-0.615132	0.00784346
ENSMUSG00000041035	Gm17018	-0.615595	8.93e-05
ENSMUSG00000025366	Esyt1	-0.616928	1.02e-05
ENSMUSG00000030595	Nfkbib	-0.618504	0.0208341
ENSMUSG00000062960	Kdr	-0.618746	0.0335232
ENSMUSG00000042258	Isl1	-0.619285	0.0404834
ENSMUSG00000030861	Acadsb	-0.619784	2.25e-07
ENSMUSG00000029455	Aldh2	-0.620128	0.0463547
ENSMUSG00000022972	Cfap298	-0.621168	0.00371113
ENSMUSG00000025981	Coq10b	-0.622599	0.00881767
ENSMUSG00000005125	Ndrg1	-0.623018	0.0172187
ENSMUSG00000004661	Arid3b	-0.623022	0.0079829
ENSMUSG00000028576	Ift74	-0.624212	0.000574733
ENSMUSG00000021646	Mccc2	-0.624304	0.0297627
ENSMUSG00000039167	Adgrl4	-0.625512	0.0211448
ENSMUSG00000035769	Xylb	-0.626279	0.0390095
ENSMUSG00000018593	Sparc	-0.626537	0.0472784
ENSMUSG00000052253	Zfp622	-0.626933	0.00540606
ENSMUSG00000024127	Prepl	-0.62707	0.0266482
ENSMUSG00000044562	Rasip1	-0.627363	0.00912009
ENSMUSG00000020175	Rab36	-0.628351	5.75e-10
ENSMUSG00000031015	Swap70	-0.629649	0.0439679
ENSMUSG00000054690	Emcn	-0.630298	0.00811395
ENSMUSG00000001056	Nhp2	-0.63049	0.0385252
ENSMUSG00000028737	Aldh4a1	-0.631044	0.00385128
ENSMUSG00000015943	Bola1	-0.632259	0.00756038
ENSMUSG00000026946	Nmi	-0.636382	0.00438063
ENSMUSG00000027384	Ndufaf5	-0.637174	0.0230027
ENSMUSG00000036611	Eepd1	-0.637238	0.0337149
ENSMUSG00000032633	Flcn	-0.637452	0.000413308
ENSMUSG00000029474	Rnf34	-0.63774	1.47e-05
ENSMUSG00000073758	Sh3d21	-0.638567	0.00463071
ENSMUSG00000032577	Mapkapk3	-0.639087	0.0419566
ENSMUSG00000017764	Zswim1	-0.639304	0.0183713
ENSMUSG00000032702	Kank1	-0.640935	0.00473909
ENSMUSG00000021114	Atp6v1d	-0.641075	0.000122013
ENSMUSG00000032297	Celf6	-0.641774	0.00111451
ENSMUSG00000022722	Arl6	-0.641978	0.00203278
ENSMUSG00000025232	Hexa	-0.644298	6.99e-09
ENSMUSG00000020319	Wdpcp	-0.644934	0.00127136
ENSMUSG00000036510	Cdh8	-0.646214	0.00344991
ENSMUSG00000005699	Pard6a	-0.646368	0.00151484
ENSMUSG00000024427	Spry4	-0.646936	0.0251229
ENSMUSG00000000530	Acvrl1	-0.648309	0.0263638
ENSMUSG00000044667	Plppr4	-0.648824	0.0229978
ENSMUSG00000021866	Anxa11	-0.649224	0.000216092
ENSMUSG00000042589	Cux2	-0.650048	0.0272851
ENSMUSG00000031189	Aff2	-0.651018	0.00472016
ENSMUSG00000022575	Gsdmd	-0.652331	0.00394056
ENSMUSG00000004460	Dnajb11	-0.65247	0.028594
ENSMUSG00000034813	Grip1	-0.652976	0.0135011
ENSMUSG00000029027	Dffb	-0.6548	0.036678
ENSMUSG00000027722	Spata5	-0.657089	0.042169
ENSMUSG00000030246	Ldhb	-0.657287	0.00595104
ENSMUSG00000031921	Terf2	-0.657817	0.0171117
ENSMUSG00000035713	Usp35	-0.659021	0.0136155
ENSMUSG00000032285	Dnaja4	-0.660568	0.0443887
ENSMUSG00000031502	Col4a1	-0.663118	0.00052892
ENSMUSG00000036766	Dner	-0.663347	4.74e-05
ENSMUSG00000022453	Naga	-0.666157	3.57e-06
ENSMUSG00000022962	Gart	-0.666347	1.42e-05
ENSMUSG00000041073	Nacad	-0.667299	0.00966356
ENSMUSG00000073600	Prob1	-0.668059	0.0219563
ENSMUSG00000085925	Rtl1	-0.670545	0.0232061
ENSMUSG00000085925	Rtl1	-0.670545	0.0232061
ENSMUSG00000024906	Mus81	-0.672575	0.000754119
ENSMUSG00000025815	Dhtkd1	-0.677273	0.0244447
ENSMUSG00000018548	Trim37	-0.677529	8.53e-05
ENSMUSG00000019139	Isyna1	-0.678866	0.00260947
ENSMUSG00000026014	Raph1	-0.680766	0.0403541
ENSMUSG00000051000	Fam160a1	-0.681755	0.0105819
ENSMUSG00000032245	Cln6	-0.683283	9.15e-07
ENSMUSG00000039470	Zdhhc2	-0.683515	2.39e-05
ENSMUSG00000041592	Sdk2	-0.684144	0.0159696
ENSMUSG00000075590	Nrbp2	-0.684849	3.76e-08
ENSMUSG00000039278	Pcsk1n	-0.688716	0.018595
ENSMUSG00000071076	Jund	-0.689041	0.00381782
ENSMUSG00000071076	Jund	-0.689041	0.00381782
ENSMUSG00000037580	Gch1	-0.68915	0.00127483
ENSMUSG00000044258	Ctla2a	-0.689685	0.0188519
ENSMUSG00000025236	Adpgk	-0.690114	1.2e-05
ENSMUSG00000000167	Pih1d2	-0.690256	0.0184375
ENSMUSG00000078566	Bnip3	-0.690285	2.78e-07
ENSMUSG00000043419	Rnf227	-0.693128	0.0437998
ENSMUSG00000022802	Lmln	-0.693449	0.00177629
ENSMUSG00000061046	Haghl	-0.693936	2.7e-05
ENSMUSG00000070284	Gmppb	-0.694467	0.0108817
ENSMUSG00000052102	Gnpda1	-0.696918	1.04e-05
ENSMUSG00000027378	Nphp1	-0.700516	7.8e-07
ENSMUSG00000037703	Lzts3	-0.702484	0.000171087
ENSMUSG00000027952	Pmvk	-0.703524	0.0416182
ENSMUSG00000035640	Cbarp	-0.703629	0.00778125
ENSMUSG00000062373	Tmem65	-0.705745	0.0030173
ENSMUSG00000027487	Cdk5rap1	-0.706604	0.0227404
ENSMUSG00000047844	Bex4	-0.708278	0.00015045
ENSMUSG00000032125	Robo4	-0.71174	9.79e-05
ENSMUSG00000028322	Exosc3	-0.71214	0.000537263
ENSMUSG00000037826	Ppm1k	-0.712149	3.46e-06
ENSMUSG00000002688	Prkd1	-0.712452	0.00144282
ENSMUSG00000056501	Cebpb	-0.713116	0.0459217
ENSMUSG00000023947	Nfkbie	-0.715333	0.0447027
ENSMUSG00000026019	Wdr12	-0.715495	0.010396
ENSMUSG00000002661	Alkbh7	-0.71577	0.0232476
ENSMUSG00000033739	Fkbpl	-0.716353	0.0101316
ENSMUSG00000022558	Mroh1	-0.717891	4.36e-13
ENSMUSG00000037992	Rara	-0.719987	0.000906076
ENSMUSG00000050212	Eva1b	-0.720284	0.024378
ENSMUSG00000032519	Slc25a38	-0.720836	0.00343801
ENSMUSG00000032010	Usp2	-0.721229	0.0183569
ENSMUSG00000025498	Irf7	-0.721651	0.0438366
ENSMUSG00000041571	Selenow	-0.721891	9.63e-08
ENSMUSG00000086784	Isoc2a	-0.72386	0.016602
ENSMUSG00000071757	Zhx2	-0.72447	0.0239014
ENSMUSG00000070880	Gad1	-0.724747	0.00122616
ENSMUSG00000025533	Asl	-0.726516	0.000340574
ENSMUSG00000009772	Nuak2	-0.726558	0.00263138
ENSMUSG00000036913	Trim67	-0.726572	0.0459597
ENSMUSG00000042750	Bex2	-0.726778	8.62e-05
ENSMUSG00000030287	Itpr2	-0.730477	5.66e-07
ENSMUSG00000042216	Sgsm1	-0.730675	1.38e-08
ENSMUSG00000021947	Cryl1	-0.731721	0.000849861
ENSMUSG00000033055	Ankrd54	-0.732624	0.00361807
ENSMUSG00000050821	Fam131a	-0.734107	0.000177478
ENSMUSG00000039577	Nphp4	-0.735228	0.020723
ENSMUSG00000031458	Coprs	-0.736093	0.000499823
ENSMUSG00000003814	Calr	-0.736904	0.0267088
ENSMUSG00000048027	Rgmb	-0.736994	0.0034914
ENSMUSG00000040713	Creg1	-0.742266	8.93e-11
ENSMUSG00000028354	Fmn2	-0.743631	0.000383617
ENSMUSG00000034684	Sema3f	-0.74539	0.0030173
ENSMUSG00000021830	Txndc16	-0.745686	3.01e-10
ENSMUSG00000032497	Lrrfip2	-0.746714	0.0390095
ENSMUSG00000022863	Btg3	-0.749216	4.65e-05
ENSMUSG00000029581	Fscn1	-0.750411	0.0168602
ENSMUSG00000070953	Rabepk	-0.75378	0.0310322
ENSMUSG00000038515	Grtp1	-0.753944	0.00729716
ENSMUSG00000031871	Cdh5	-0.754171	0.027259
ENSMUSG00000027435	Cd93	-0.758464	0.0297917
ENSMUSG00000026163	Sphkap	-0.758885	0.00135574
ENSMUSG00000001670	Tat	-0.759489	0.00400687
ENSMUSG00000025812	Pard3	-0.760035	2.44e-07
ENSMUSG00000056158	Car10	-0.761134	0.0251229
ENSMUSG00000042379	Esm1	-0.761762	0.0158409
ENSMUSG00000070476	Fam217b	-0.762949	0.00163179
ENSMUSG00000020357	Flt4	-0.764646	0.00596468
ENSMUSG00000038893	Fam117a	-0.766479	1.07e-05
ENSMUSG00000001700	Gramd3	-0.76946	4.98e-06
ENSMUSG00000022763	Aifm3	-0.770143	0.0141763
ENSMUSG00000019235	Rps6kl1	-0.770989	0.0138054
ENSMUSG00000044352	Sowaha	-0.77141	0.00815183
ENSMUSG00000031767	Nudt7	-0.774287	7.73e-06
ENSMUSG00000039252	Lgi2	-0.774335	0.017809
ENSMUSG00000050708	Ftl1	-0.778778	6.57e-08
ENSMUSG00000003279	Dlgap1	-0.783283	0.000341121
ENSMUSG00000007035	Msh5	-0.784386	0.00134753
ENSMUSG00000023092	Fhl1	-0.785239	0.000139172
ENSMUSG00000011148	Adssl1	-0.787743	0.0276885
ENSMUSG00000021418	Rpp40	-0.787945	0.0147126
ENSMUSG00000027894	Slc6a17	-0.788486	0.00288039
ENSMUSG00000036052	Dnajb5	-0.789874	0.000358663
ENSMUSG00000069170	Adgrv1	-0.794264	0.0080275
ENSMUSG00000030541	Idh2	-0.796839	1.22e-06
ENSMUSG00000060260	Pwwp2b	-0.796866	0.0191607
ENSMUSG00000060260	Pwwp2b	-0.796866	0.0191607
ENSMUSG00000006720	Zfp184	-0.797201	0.00798443
ENSMUSG00000040945	Rcc2	-0.797512	0.000345809
ENSMUSG00000037921	Ddx60	-0.798415	0.0143674
ENSMUSG00000026959	Grin1	-0.798747	0.000228475
ENSMUSG00000039713	Plekhg5	-0.800245	2.71e-06
ENSMUSG00000050071	Bex1	-0.80315	1.05e-09
ENSMUSG00000037579	Kcnh3	-0.804696	0.0421949
ENSMUSG00000020486	Septin4	-0.804724	0.00502725
ENSMUSG00000046613	Vwa5b2	-0.805549	8.65e-05
ENSMUSG00000061802	Armc4	-0.809086	0.0301882
ENSMUSG00000015337	Endog	-0.810022	0.0159543
ENSMUSG00000026921	Egfl7	-0.814943	0.00393099
ENSMUSG00000031374	Zfp92	-0.817413	0.0340481
ENSMUSG00000027490	E2f1	-0.820632	0.0354067
ENSMUSG00000039062	Anpep	-0.820838	0.00671302
ENSMUSG00000004267	Eno2	-0.821612	0.00572686
ENSMUSG00000055022	Cntn1	-0.823548	0.0253502
ENSMUSG00000039046	Usp6nl	-0.824825	0.0126952
ENSMUSG00000046991	Wdr27	-0.82572	0.00586274
ENSMUSG00000046470	Sox18	-0.826351	0.00824132
ENSMUSG00000017692	Rhbdl3	-0.831187	0.0204785
ENSMUSG00000036923	Stox1	-0.832851	0.0172716
ENSMUSG00000025278	Flnb	-0.833125	0.0425594
ENSMUSG00000037025	Foxa2	-0.840285	0.000352792
ENSMUSG00000023921	Mmut	-0.841891	8.05e-09
ENSMUSG00000041482	Piezo2	-0.84228	0.0110024
ENSMUSG00000048478	Spata33	-0.844347	0.0110024
ENSMUSG00000041548	Hspb8	-0.845129	0.00127027
ENSMUSG00000030409	Dmpk	-0.846704	0.00269232
ENSMUSG00000016179	Camk1g	-0.846903	0.0111445
ENSMUSG00000021913	Ogdhl	-0.847419	0.0006473
ENSMUSG00000053617	Sh3pxd2a	-0.847708	0.000279969
ENSMUSG00000038028	Tigar	-0.847901	0.00088126
ENSMUSG00000010021	Kif19a	-0.848995	0.00343338
ENSMUSG00000090626	Tex9	-0.855296	0.00301087
ENSMUSG00000025353	Ormdl2	-0.855393	2.3e-05
ENSMUSG00000042050	Wdr60	-0.856889	7.88e-05
ENSMUSG00000039375	Wdr17	-0.858947	0.0172187
ENSMUSG00000032091	Tmprss4	-0.860217	0.00090868
ENSMUSG00000026463	Atp2b4	-0.866832	3.34e-05
ENSMUSG00000039903	Eva1c	-0.868852	0.00691548
ENSMUSG00000032356	Rasgrf1	-0.872986	5.87e-05
ENSMUSG00000033152	Podxl2	-0.877651	2.31e-10
ENSMUSG00000023959	Clic5	-0.878517	0.00029732
ENSMUSG00000059810	Rgs3	-0.88185	6.97e-05
ENSMUSG00000028214	Gem	-0.883158	0.0321453
ENSMUSG00000048416	Mlf1	-0.885837	0.00685804
ENSMUSG00000049382	Krt8	-0.886876	0.0292297
ENSMUSG00000024962	Vegfb	-0.887388	1.56e-07
ENSMUSG00000055862	Izumo4	-0.89718	1.3e-05
ENSMUSG00000062861	Zfp28	-0.901643	0.000350052
ENSMUSG00000073676	Hspe1	-0.901994	0.00998466
ENSMUSG00000031155	Pim2	-0.905249	0.00438063
ENSMUSG00000049285	Mblac1	-0.907323	0.00948303
ENSMUSG00000032489	Kif9	-0.908184	2.34e-07
ENSMUSG00000096935	1700113A16Rik	-0.911266	0.0104471
ENSMUSG00000028410	Dnaja1	-0.911309	0.0132086
ENSMUSG00000001156	Mxd1	-0.914368	7.87e-05
ENSMUSG00000049422	Chchd10	-0.917941	0.000639678
ENSMUSG00000000214	Th	-0.922925	0.00773177
ENSMUSG00000000794	Kcnn3	-0.923195	0.000596595
ENSMUSG00000038550	Ciart	-0.924266	0.0178134
ENSMUSG00000022122	Ednrb	-0.925099	0.0286859
ENSMUSG00000071661	Zbtb3	-0.927341	0.0469739
ENSMUSG00000025889	Snca	-0.932181	0.0358857
ENSMUSG00000074259	Gramd2	-0.933835	0.0038148
ENSMUSG00000001270	Ckb	-0.935075	0.0014671
ENSMUSG00000018865	Sult4a1	-0.938073	0.000934758
ENSMUSG00000022676	Snai2	-0.938514	0.00291863
ENSMUSG00000024030	Abcg1	-0.942135	2.78e-07
ENSMUSG00000046157	Tmem229b	-0.948243	9.66e-05
ENSMUSG00000035929	H2-Q4	-0.948531	0.000374401
ENSMUSG00000020108	Ddit4	-0.951103	0.03025
ENSMUSG00000029657	Hsph1	-0.951127	0.048932
ENSMUSG00000071281	Zfp65	-0.951585	0.0138072
ENSMUSG00000027496	Aurka	-0.956284	0.0267884
ENSMUSG00000024646	Cyb5a	-0.956878	2.4e-07
ENSMUSG00000033715	Akr1c14	-0.962356	0.00132676
ENSMUSG00000096727	Psmb9	-0.962475	0.0110242
ENSMUSG00000041827	Oasl1	-0.962583	0.0250435
ENSMUSG00000020656	Grhl1	-0.963268	0.0289091
ENSMUSG00000056222	Spock1	-0.969135	8.44e-05
ENSMUSG00000042215	Bag2	-0.97492	0.0021173
ENSMUSG00000011179	Odc1	-0.976448	2.39e-05
ENSMUSG00000019194	Scn1b	-0.982077	0.00583884
ENSMUSG00000037594	Clba1	-0.98268	3.95e-06
ENSMUSG00000037594	Clba1	-0.98268	3.95e-06
ENSMUSG00000032221	Mns1	-0.984999	0.000847237
ENSMUSG00000011751	Sptbn4	-0.986379	1.47e-10
ENSMUSG00000072115	Ang	-0.996822	0.000139445
ENSMUSG00000009092	Derl3	-0.999474	0.0422503
ENSMUSG00000022769	Sdf2l1	-1.00098	0.0143296
ENSMUSG00000032939	Nup93	-1.00425	0.0422126
ENSMUSG00000031503	Col4a2	-1.00746	4.82e-07
ENSMUSG00000062210	Tnfaip8	-1.00746	4.39e-05
ENSMUSG00000024097	Srsf7	-1.02846	0.000123809
ENSMUSG00000020048	Hsp90b1	-1.0291	0.0034914
ENSMUSG00000003469	Phyhip	-1.03727	0.000125717
ENSMUSG00000040936	Ulk4	-1.03835	3.67e-08
ENSMUSG00000045092	S1pr1	-1.03936	0.00054382
ENSMUSG00000070577	Gm572	-1.04794	0.000196344
ENSMUSG00000052949	Rnf157	-1.05012	4.88e-08
ENSMUSG00000046916	Myct1	-1.05984	0.0475857
ENSMUSG00000042476	Abcb4	-1.06048	0.00448714
ENSMUSG00000041199	Rpusd1	-1.06723	5.94e-06
ENSMUSG00000018821	Avpi1	-1.06861	0.00341051
ENSMUSG00000033871	Ppargc1b	-1.07033	0.00756041
ENSMUSG00000031465	Angpt2	-1.07867	0.00488085
ENSMUSG00000021194	Chga	-1.08139	2.64e-10
ENSMUSG00000018169	Mfng	-1.08246	0.00463099
ENSMUSG00000023122	Sult1c2	-1.08356	9.5e-05
ENSMUSG00000030030	1700003E16Rik	-1.08487	4.32e-06
ENSMUSG00000024042	Sik1	-1.09141	0.0284836
ENSMUSG00000024440	Pcdh12	-1.09383	0.00681577
ENSMUSG00000026649	Cfap126	-1.09563	7.52e-08
ENSMUSG00000086943	4732414G09Rik	-1.09828	0.0267088
ENSMUSG00000056515	Rab31	-1.10649	0.000415217
ENSMUSG00000038608	Dock10	-1.10913	0.0088359
ENSMUSG00000061298	Agbl4	-1.11646	3.62e-05
ENSMUSG00000000440	Pparg	-1.12134	0.0156608
ENSMUSG00000006958	Chrd	-1.12556	1.85e-05
ENSMUSG00000034648	Lrrn1	-1.14067	3.08e-06
ENSMUSG00000024063	Lbh	-1.14258	9.11e-06
ENSMUSG00000027332	Ivd	-1.14586	5.55e-06
ENSMUSG00000001666	Ddt	-1.15198	1.1e-06
ENSMUSG00000041396	Mettl18	-1.15268	6.36e-07
ENSMUSG00000040836	Gpr161	-1.15519	0.0263458
ENSMUSG00000039628	Hs3st6	-1.15968	0.000118747
ENSMUSG00000037962	Rflna	-1.16416	0.00115815
ENSMUSG00000004698	Hdac9	-1.16977	0.000700379
ENSMUSG00000028680	Plk3	-1.17799	4.47e-05
ENSMUSG00000054555	Adam12	-1.18267	0.0452256
ENSMUSG00000023034	Nr4a1	-1.19025	0.0334401
ENSMUSG00000052305	Hbb-bs	-1.19243	0.0284836
ENSMUSG00000052373	Mpp3	-1.19366	2.89e-05
ENSMUSG00000026417	Pigr	-1.1977	0.021011
ENSMUSG00000020635	Fkbp1b	-1.20038	2.27e-07
ENSMUSG00000042246	Tmc7	-1.20138	0.00025496
ENSMUSG00000021876	Rnase4	-1.20629	2.35e-08
ENSMUSG00000021806	Nid2	-1.21073	1.02e-07
ENSMUSG00000045094	Arhgef37	-1.21104	4.7e-05
ENSMUSG00000026018	Ica1l	-1.21228	0.0012562
ENSMUSG00000085830	Grin1os	-1.21457	0.00151323
ENSMUSG00000022512	Cldn1	-1.21686	0.00770937
ENSMUSG00000022479	Vdr	-1.23135	3.31e-07
ENSMUSG00000005268	Prlr	-1.23161	0.00567877
ENSMUSG00000002020	Ltbp2	-1.23418	0.000290313
ENSMUSG00000032528	Vipr1	-1.23502	5.13e-08
ENSMUSG00000067455	H4c11	-1.23598	0.0215352
ENSMUSG00000034706	Dnaic2	-1.23826	0.00188016
ENSMUSG00000058159	T2	-1.23889	5.55e-06
ENSMUSG00000046593	Tmem215	-1.24126	6.5e-05
ENSMUSG00000060639	H4c9	-1.24593	1.45e-06
ENSMUSG00000036752	Tubb4b	-1.26994	2.2e-05
ENSMUSG00000038354	Ankrd35	-1.27374	0.032329
ENSMUSG00000023272	Creld2	-1.27397	0.0028627
ENSMUSG00000028773	Fabp3	-1.27423	0.00817296
ENSMUSG00000038486	Sv2a	-1.27577	1.58e-13
ENSMUSG00000033470	Cysltr2	-1.28172	0.0388206
ENSMUSG00000014813	Stc1	-1.283	0.0444342
ENSMUSG00000024388	Myo7b	-1.28392	0.0224739
ENSMUSG00000036040	Adamtsl2	-1.28988	0.00376238
ENSMUSG00000005232	G6pc2	-1.29065	9.53e-05
ENSMUSG00000038264	Sema7a	-1.2917	0.00671302
ENSMUSG00000027173	Depdc7	-1.2954	0.000120437
ENSMUSG00000009246	Trpm5	-1.29792	6.28e-06
ENSMUSG00000018740	Slc25a35	-1.29894	0.0104624
ENSMUSG00000029919	Hpgds	-1.30159	0.012806
ENSMUSG00000092274	Neat1	-1.3135	6.93e-05
ENSMUSG00000020641	Rsad2	-1.32198	0.00662769
ENSMUSG00000027219	Slc28a2	-1.32614	0.00888477
ENSMUSG00000060981	H4c8	-1.33101	0.000811233
ENSMUSG00000053746	Ptrh1	-1.34586	0.00379403
ENSMUSG00000031886	Ces2e	-1.35421	3.62e-05
ENSMUSG00000030406	Gipr	-1.38722	3.46e-06
ENSMUSG00000002228	Ppm1j	-1.4014	0.0254089
ENSMUSG00000054728	Phactr1	-1.40379	3.57e-06
ENSMUSG00000043587	Pxylp1	-1.40492	1.23e-06
ENSMUSG00000022186	Oxct1	-1.42435	1.75e-08
ENSMUSG00000048483	Zdhhc22	-1.43954	0.00798443
ENSMUSG00000027397	Slc20a1	-1.44353	2.71e-05
ENSMUSG00000017756	Slc12a7	-1.4448	3.23e-25
ENSMUSG00000079502	Cfap77	-1.45822	0.0159292
ENSMUSG00000022847	Thpo	-1.4653	0.000456205
ENSMUSG00000048776	Pthlh	-1.48129	0.00750253
ENSMUSG00000026956	Uap1l1	-1.49395	5.21e-10
ENSMUSG00000037010	Apln	-1.51336	0.0126157
ENSMUSG00000026979	Psd4	-1.51444	0.000207837
ENSMUSG00000026650	Meig1	-1.51836	0.00119097
ENSMUSG00000039395	Mreg	-1.53022	3.14e-09
ENSMUSG00000038267	Slc22a23	-1.53181	1.11e-06
ENSMUSG00000037738	Nek5	-1.5324	7.76e-16
ENSMUSG00000021565	Slc6a19	-1.54903	2.17e-09
ENSMUSG00000041202	Pla2g2d	-1.55734	0.000190743
ENSMUSG00000044748	Defb1	-1.55941	1.47e-07
ENSMUSG00000044461	Shisa2	-1.57808	0.00114347
ENSMUSG00000052684	Jun	-1.61228	0.00945982
ENSMUSG00000018381	Abi3	-1.62102	0.00321655
ENSMUSG00000061126	Cyp4f39	-1.65737	0.000195821
ENSMUSG00000005233	Spc25	-1.66958	3.17e-05
ENSMUSG00000029378	Areg	-1.68205	0.015635
ENSMUSG00000060678	H4c3	-1.68993	0.000522127
ENSMUSG00000031382	Asb11	-1.69623	0.00119097
ENSMUSG00000041062	Mslnl	-1.7138	0.00438063
ENSMUSG00000027495	Fam210b	-1.7281	4e-08
ENSMUSG00000022602	Arc	-1.73561	0.0223069
ENSMUSG00000021566	Slc6a19os	-1.74635	9.98e-05
ENSMUSG00000025716	Myo3a	-1.75228	0.028256
ENSMUSG00000045903	Npas4	-1.78658	0.000100825
ENSMUSG00000022375	Lrrc6	-1.79061	2.5e-05
ENSMUSG00000025408	Ddit3	-1.79307	3.63e-07
ENSMUSG00000053965	Pde5a	-1.7941	3.02e-06
ENSMUSG00000090223	Pcp4	-1.79553	0.000202206
ENSMUSG00000046598	Bdh1	-1.80769	1.34e-13
ENSMUSG00000044988	Ucn3	-1.84484	5.2e-07
ENSMUSG00000040543	Pitpnm3	-1.8536	6.03e-08
ENSMUSG00000039377	Hlx	-1.87101	6.33e-05
ENSMUSG00000048779	P2ry6	-1.9032	8.31e-07
ENSMUSG00000021250	Fos	-1.9223	0.0237327
ENSMUSG00000044716	Dok7	-1.96906	1.4e-06
ENSMUSG00000032034	Kcnj5	-1.98753	0.00308617
ENSMUSG00000047842	Diras2	-2.02207	0.000472886
ENSMUSG00000034990	Otoa	-2.0607	3.24e-07
ENSMUSG00000028989	Angptl7	-2.19015	3.74e-05
ENSMUSG00000034472	Rasd2	-2.28984	0.0208855
ENSMUSG00000024190	Dusp1	-2.30843	0.00693017
ENSMUSG00000005124	Ccn4	-2.31409	0.00730671
ENSMUSG00000051726	Kcnf1	-2.3231	4.21e-09
ENSMUSG00000098132	Rassf10	-2.35923	2.93e-09
ENSMUSG00000035429	Ptprh	-2.36142	0.0211255
ENSMUSG00000070369	Itgad	-2.39581	0.00165527
ENSMUSG00000009210	Prr29	-2.41333	1.68e-05
ENSMUSG00000035273	Hpse	-2.43934	6.4e-18
ENSMUSG00000094893	Gm4791	-2.59267	6.35e-07
ENSMUSG00000026354	Lct	-2.59274	0.0217796
ENSMUSG00000024552	Slc14a2	-2.67888	2.81e-05
ENSMUSG00000005892	Trh	-2.76822	0.00165259
ENSMUSG00000049892	Rasd1	-2.85422	0.000441748
ENSMUSG00000022824	Muc13	-2.87118	0.0133293
ENSMUSG00000018634	Crhr1	-2.8846	0.000250924
ENSMUSG00000030785	Cox6a2	-2.94278	4.24e-06
ENSMUSG00000063011	Msln	-2.99012	8.42e-09
ENSMUSG00000040505	Abcg5	-3.04808	0.0276885
ENSMUSG00000029123	Stk32b	-3.05073	7.77e-06
ENSMUSG00000062638	Btnl1	-3.47635	0.00279458
ENSMUSG00000036853	Mcoln3	-3.49959	5.16e-11
ENSMUSG00000025467	Prap1	-3.54423	0.013147
ENSMUSG00000022445	Cyp2d26	-3.79005	0.0422182
ENSMUSG00000025401	Myo1a	-3.80437	0.00010092
ENSMUSG00000074240	Cib3	-4.19628	9.87e-17
ENSMUSG00000020609	Apob	-4.31276	0.0109366
ENSMUSG00000013643	Lypd8	-5.37673	0.0021655
ENSMUSG00000032083	Apoa1	-5.73033	0.000576804
ENSMUSG00000035775	Krt20	-6.01742	6.46e-07
ENSMUSG00000032098	Treh	-6.67173	0.00177629
ENSMUSG00000032454	Rbp2	-6.77654	3.15e-06
ENSMUSG00000023057	Fabp2	-8.15802	0.0187256
