# Supplementary material for: Impaired glucose tolerance and mild diabetes induce β-cell dysfunction in mice
Source: Nat Commun. 2026 Apr 30;17:5921. doi: 10.1038/s41467-026-71528-3 (PMC13338056; doi:10.1038/s41467-026-71528-3)
Supplement: Supplementary file 4 — Supplementary Data 2 [file 41467_2026_71528_MOESM4_ESM.xlsx]

## Sheet: DE.SLX-23594.mildDiabVsCtrl.wit
ensgene	genename	log2FC	p_adj
ENSMUSG00000032080	Apoa4	21.8259	0.000550095
ENSMUSG00000030364	Clec2h	21.6929	4.55415e-06
ENSMUSG00000076665	Ighv7-1	21.3549	1.43647e-08
ENSMUSG00000025991	Cps1	21.3513	0.000773427
ENSMUSG00000024313	Mep1b	21.3481	0.000773427
ENSMUSG00000056035	Cyp3a11	21.2125	0.000844591
ENSMUSG00000030492	Slc7a9	20.802	4.80794e-10
ENSMUSG00000074195	Clca4b	20.6963	0.00121716
ENSMUSG00000079440	Alpi	9.84	0.0471948
ENSMUSG00000023057	Fabp2	8.75888	0.0369562
ENSMUSG00000013643	Lypd8	8.48995	0.00120287
ENSMUSG00000013611	Snx31	8.0517	1.10296e-09
ENSMUSG00000045246	Kcng4	7.97016	2.45193e-10
ENSMUSG00000018919	Tm4sf5	7.12994	0.0115129
ENSMUSG00000032454	Rbp2	6.96517	0.00502701
ENSMUSG00000099207	Gm10637	6.93024	0.000284722
ENSMUSG00000042306	S100a14	6.78504	4.94417e-06
ENSMUSG00000032083	Apoa1	6.64391	0.00332565
ENSMUSG00000025467	Prap1	6.42979	0.000486713
ENSMUSG00000028307	Aldob	6.19157	1.01909e-07
ENSMUSG00000007805	Twist2	6.11737	2.35804e-05
ENSMUSG00000042371	Slc5a10	6.1042	1.31634e-19
ENSMUSG00000027015	Cybrd1	6.04929	3.12683e-15
ENSMUSG00000032098	Treh	6.01362	0.0413649
ENSMUSG00000025497	Cdhr5	5.98647	0.000123775
ENSMUSG00000056856	Jakmip3	5.90217	1.09802e-11
ENSMUSG00000056856	Jakmip3	5.90217	1.09802e-11
ENSMUSG00000025401	Myo1a	5.87195	7.71662e-05
ENSMUSG00000058119	Gm5771	5.7675	0.0022216
ENSMUSG00000024029	Tff3	5.72421	0.00109943
ENSMUSG00000032291	Crabp1	5.57528	0.000451052
ENSMUSG00000035775	Krt20	5.54231	0.00185596
ENSMUSG00000022824	Muc13	5.43748	0.000655679
ENSMUSG00000021208	Ifi27l2b	5.21084	0.00198531
ENSMUSG00000028217	Cdh17	5.16408	0.000241131
ENSMUSG00000022229	Atp12a	4.88051	0.0431824
ENSMUSG00000028039	Efna3	4.81148	0.000845319
ENSMUSG00000071519	Prss3	4.75486	0.00634549
ENSMUSG00000048473	Sult6b2	4.74948	1.04983e-05
ENSMUSG00000051728	Fam243	4.69333	1.2203e-05
ENSMUSG00000062638	Btnl1	4.69082	0.00839358
ENSMUSG00000035105	Egln3	4.66518	3.04987e-19
ENSMUSG00000020609	Apob	4.60384	0.0243371
ENSMUSG00000054134	Umodl1	4.60188	5.57791e-05
ENSMUSG00000042498	Radx	4.54572	9.75168e-09
ENSMUSG00000037161	Mgarp	4.51722	1.95337e-21
ENSMUSG00000040856	Dlk1	4.46897	6.07131e-11
ENSMUSG00000040856	Dlk1	4.46897	6.07131e-11
ENSMUSG00000035041	Creb3l3	4.45218	0.000550761
ENSMUSG00000000632	Sez6	4.35999	2.3498e-19
ENSMUSG00000013418	B4galnt2	4.33226	0.000113678
ENSMUSG00000068373	D430041D05Rik	4.28919	6.34575e-06
ENSMUSG00000026725	Tnn	4.26363	0.00060487
ENSMUSG00000050359	Sprr1a	4.20633	8.58227e-06
ENSMUSG00000046623	Gjb4	4.16923	0.0138284
ENSMUSG00000004038	Gstm3	4.16468	0.00368209
ENSMUSG00000018566	Slc2a4	4.08093	1.15096e-15
ENSMUSG00000058626	Capn11	4.02905	0.0409291
ENSMUSG00000095079	Igha	3.99738	0.0101106
ENSMUSG00000018623	Mmp7	3.99662	0.00469205
ENSMUSG00000021702	Thbs4	3.96247	0.0404961
ENSMUSG00000022449	Adamts20	3.90708	9.32312e-05
ENSMUSG00000021943	Gdf10	3.87301	2.54444e-07
ENSMUSG00000026822	Lcn2	3.86968	0.000352813
ENSMUSG00000024411	Aqp4	3.82557	9.49528e-27
ENSMUSG00000027562	Car2	3.74367	2.45353e-06
ENSMUSG00000034987	Hrh2	3.73511	9.70824e-05
ENSMUSG00000017165	Gast	3.71994	0.00268477
ENSMUSG00000021280	Exoc3l4	3.64171	0.000492541
ENSMUSG00000079164	Tlr5	3.60109	5.82789e-08
ENSMUSG00000040505	Abcg5	3.58679	0.0419494
ENSMUSG00000020159	Gabrp	3.57646	0.00824619
ENSMUSG00000051397	Tacstd2	3.56667	0.000275375
ENSMUSG00000031486	Adgra2	3.56562	1.57794e-26
ENSMUSG00000041737	Tmem45b	3.55443	0.00143043
ENSMUSG00000048782	Insc	3.49505	0.000463478
ENSMUSG00000052485	Tmem171	3.47459	0.00039054
ENSMUSG00000072663	Spef2	3.46968	0.00136018
ENSMUSG00000024292	Cyp4f14	3.45489	0.00634549
ENSMUSG00000034394	Lif	3.38745	0.000591517
ENSMUSG00000011034	Slc5a1	3.37296	0.00428725
ENSMUSG00000074577	Ripor3	3.36668	2.49022e-07
ENSMUSG00000054951	9130008F23Rik	3.35142	4.35448e-05
ENSMUSG00000031786	Drc7	3.33939	0.00230972
ENSMUSG00000022382	Wnt7b	3.3383	6.81233e-06
ENSMUSG00000026981	Il1rn	3.33524	0.0040528
ENSMUSG00000024803	Ankrd1	3.33257	8.09334e-06
ENSMUSG00000042195	Slc35f2	3.32534	0.00042026
ENSMUSG00000047155	Cyp4x1	3.32259	2.41149e-10
ENSMUSG00000048038	Ccdc187	3.32087	0.000773427
ENSMUSG00000015090	Ptgds	3.3111	0.00318243
ENSMUSG00000051985	Igfn1	3.29972	4.39895e-06
ENSMUSG00000034607	Pof1b	3.2989	0.000571977
ENSMUSG00000045679	Pqlc3	3.2752	1.75512e-16
ENSMUSG00000037833	Sh2d4b	3.26891	0.000941994
ENSMUSG00000020447	Npc1l1	3.2669	0.00156956
ENSMUSG00000044505	Lingo4	3.25575	4.41639e-25
ENSMUSG00000043592	Unc5cl	3.2526	0.00018097
ENSMUSG00000043592	Unc5cl	3.2526	0.00018097
ENSMUSG00000046223	Plaur	3.24808	9.32696e-09
ENSMUSG00000021367	Edn1	3.22768	2.07244e-06
ENSMUSG00000009670	Tex11	3.22545	0.0054434
ENSMUSG00000068587	Mgam	3.20968	0.000730519
ENSMUSG00000058427	Cxcl2	3.15878	0.000102279
ENSMUSG00000012017	Scarf2	3.15607	4.39638e-18
ENSMUSG00000021509	Slc25a48	3.13676	0.00362889
ENSMUSG00000027761	Aadac	3.13509	0.00463903
ENSMUSG00000033066	Gas7	3.08223	3.37266e-09
ENSMUSG00000021508	Cxcl14	3.07128	0.00269273
ENSMUSG00000063354	Slc39a4	3.06875	2.42256e-06
ENSMUSG00000026840	Lamc3	3.04435	5.14361e-06
ENSMUSG00000027859	Ngf	3.01923	1.05366e-05
ENSMUSG00000029093	Sorcs2	2.99922	1.53951e-14
ENSMUSG00000068699	Flnc	2.98696	0.00136476
ENSMUSG00000032925	Itgbl1	2.98279	0.000198744
ENSMUSG00000062209	Erbb4	2.97217	0.00016284
ENSMUSG00000037946	Fgd3	2.96332	1.38699e-05
ENSMUSG00000032348	Gsta4	2.95915	1.4667e-05
ENSMUSG00000028185	Dnase2b	2.95463	0.00169152
ENSMUSG00000030587	2200002D01Rik	2.95366	8.76102e-06
ENSMUSG00000021456	Fbp2	2.94931	0.0172254
ENSMUSG00000002289	Angptl4	2.94864	1.06851e-05
ENSMUSG00000037942	Crp	2.94683	0.00792264
ENSMUSG00000033187	BC016579	2.93577	0.00022608
ENSMUSG00000006784	Ttc25	2.9271	3.2379e-15
ENSMUSG00000031383	Dusp9	2.91688	0.00137142
ENSMUSG00000097248	Gm2694	2.91651	0.00978534
ENSMUSG00000031273	Col4a6	2.90827	0.000773427
ENSMUSG00000031273	Col4a6	2.90827	0.000773427
ENSMUSG00000021260	Hhipl1	2.89684	0.00136671
ENSMUSG00000041301	Cftr	2.86375	0.00303496
ENSMUSG00000061048	Cdh3	2.85279	0.0010312
ENSMUSG00000030849	Fgfr2	2.82246	7.79062e-06
ENSMUSG00000022887	Masp1	2.82009	2.6982e-07
ENSMUSG00000035429	Ptprh	2.81857	0.0223052
ENSMUSG00000097767	Miat	2.81506	2.54094e-06
ENSMUSG00000042436	Mfap4	2.79814	0.00810306
ENSMUSG00000028519	Dab1	2.79203	3.85818e-09
ENSMUSG00000027820	Mme	2.79017	0.0453076
ENSMUSG00000035811	Ugt2b35	2.78649	4.31675e-05
ENSMUSG00000031740	Mmp2	2.77578	4.21054e-05
ENSMUSG00000048402	Gli2	2.77457	0.00060487
ENSMUSG00000034463	Scara3	2.76227	3.39666e-07
ENSMUSG00000039385	Cdh6	2.76027	0.00121871
ENSMUSG00000035274	Tpbg	2.74931	1.59954e-05
ENSMUSG00000047281	Sfn	2.74186	1.52308e-09
ENSMUSG00000040663	Clcf1	2.74088	4.61604e-05
ENSMUSG00000040663	Clcf1	2.74088	4.61604e-05
ENSMUSG00000018554	Ybx2	2.73257	5.09151e-07
ENSMUSG00000049037	Clec4a1	2.7239	0.0320407
ENSMUSG00000008540	Mgst1	2.7177	0.000112441
ENSMUSG00000046733	Gprc5a	2.71525	1.43647e-08
ENSMUSG00000030862	Cpxm2	2.69549	0.000709844
ENSMUSG00000038732	Mboat1	2.68425	3.38128e-06
ENSMUSG00000027831	Veph1	2.68352	0.0138786
ENSMUSG00000003617	Cp	2.67151	0.00020453
ENSMUSG00000024388	Myo7b	2.66686	0.0018466
ENSMUSG00000055114	Anxa13	2.6601	0.000297992
ENSMUSG00000055114	Anxa13	2.6601	0.000297992
ENSMUSG00000056973	Ces1d	2.65008	0.00500129
ENSMUSG00000035557	Krt17	2.64703	0.000366548
ENSMUSG00000063415	Cyp26b1	2.63974	5.32714e-07
ENSMUSG00000026435	Slc45a3	2.63529	0.00519238
ENSMUSG00000024066	Xdh	2.63475	7.16858e-06
ENSMUSG00000029334	Prkg2	2.63086	4.28945e-06
ENSMUSG00000041886	Macc1	2.63075	0.000186869
ENSMUSG00000026070	Il18r1	2.63014	9.47241e-05
ENSMUSG00000032726	Bmp8a	2.62072	0.00609264
ENSMUSG00000020080	Hkdc1	2.61252	0.00387351
ENSMUSG00000020937	Plcd3	2.60399	6.71512e-06
ENSMUSG00000020911	Krt19	2.60309	0.000300563
ENSMUSG00000027318	Adam33	2.59618	0.0347939
ENSMUSG00000047730	Fcgbp	2.59412	1.83094e-05
ENSMUSG00000028583	Pdpn	2.59334	0.00455785
ENSMUSG00000028583	Pdpn	2.59334	0.00455785
ENSMUSG00000039005	Tlr4	2.5888	4.97946e-06
ENSMUSG00000001349	Cnn1	2.58344	0.00095445
ENSMUSG00000033595	Lgi3	2.55267	6.12027e-05
ENSMUSG00000031825	Crispld2	2.55181	2.26113e-06
ENSMUSG00000035451	Foxa1	2.5482	0.00015284
ENSMUSG00000062329	Cytl1	2.54671	0.0327616
ENSMUSG00000006369	Fbln1	2.54096	0.000894514
ENSMUSG00000102758	Naaladl2	2.5401	1.08413e-05
ENSMUSG00000017723	Wfdc2	2.54001	0.00445779
ENSMUSG00000035818	Plekhs1	2.52673	0.031564
ENSMUSG00000051076	Vtcn1	2.52557	0.0172416
ENSMUSG00000041378	Cldn5	2.52417	0.00143459
ENSMUSG00000091345	Col6a5	2.52277	0.00352559
ENSMUSG00000005947	Itgae	2.50723	0.024158
ENSMUSG00000022468	Endou	2.50708	9.85962e-07
ENSMUSG00000021850	ccdc198	2.49048	0.020842
ENSMUSG00000021553	Slc28a3	2.49014	0.00197226
ENSMUSG00000026414	Tnnt2	2.48988	0.00217837
ENSMUSG00000040612	Ildr2	2.47328	0.000230535
ENSMUSG00000071537	Klrg2	2.47254	1.72727e-05
ENSMUSG00000001864	Aif1l	2.45791	0.0206272
ENSMUSG00000050747	Trim15	2.44328	0.00463842
ENSMUSG00000027375	Mal	2.4388	5.01077e-06
ENSMUSG00000029380	Cxcl1	2.43694	0.00217786
ENSMUSG00000027463	Slc52a3	2.43542	1.79609e-05
ENSMUSG00000001027	Scn4a	2.43522	5.56728e-06
ENSMUSG00000042671	Rgs8	2.41965	4.71186e-06
ENSMUSG00000025887	Casp12	2.41827	1.13472e-05
ENSMUSG00000028327	Stra6l	2.41755	7.51438e-05
ENSMUSG00000029304	Spp1	2.41542	7.98832e-08
ENSMUSG00000030413	Pglyrp1	2.40653	0.0436597
ENSMUSG00000027356	Fermt1	2.40589	0.00020024
ENSMUSG00000006445	Epha2	2.40127	6.48516e-11
ENSMUSG00000024713	Pcsk5	2.38666	0.000458412
ENSMUSG00000010080	Epn3	2.38374	0.000186902
ENSMUSG00000032038	St3gal4	2.3757	2.05933e-06
ENSMUSG00000041577	Prelp	2.36769	5.57232e-05
ENSMUSG00000054252	Fgfr3	2.36767	0.00545084
ENSMUSG00000032231	Anxa2	2.36621	5.71799e-08
ENSMUSG00000026971	Itgb6	2.35527	0.0089086
ENSMUSG00000064310	Zpld1	2.35337	0.00262896
ENSMUSG00000057969	Sema3b	2.35094	5.38018e-05
ENSMUSG00000024810	Il33	2.3481	0.035987
ENSMUSG00000055632	Hmcn2	2.34728	0.00028104
ENSMUSG00000075224	Lrrc55	2.34024	0.0200817
ENSMUSG00000085601	Gm4969	2.33782	0.000549369
ENSMUSG00000010066	Cacna2d2	2.33622	1.2328e-09
ENSMUSG00000022262	Dnah5	2.3196	0.0300447
ENSMUSG00000031209	Heph	2.31325	0.0259382
ENSMUSG00000028463	Car9	2.30623	0.0115387
ENSMUSG00000047394	Odf3b	2.28874	0.0206248
ENSMUSG00000001506	Col1a1	2.28414	0.0166592
ENSMUSG00000034675	Dbn1	2.2801	1.69825e-18
ENSMUSG00000045349	Sh2d5	2.2727	2.32792e-27
ENSMUSG00000029082	Bst1	2.27205	0.011337
ENSMUSG00000016150	Tenm1	2.26748	0.00445695
ENSMUSG00000028776	Tinagl1	2.26531	9.68687e-09
ENSMUSG00000047361	Gm973	2.26122	0.00593346
ENSMUSG00000016024	Lbp	2.25813	2.0248e-06
ENSMUSG00000025746	Il6	2.25517	0.00340332
ENSMUSG00000029675	Eln	2.25429	0.00408397
ENSMUSG00000040950	Mgl2	2.25348	0.0325753
ENSMUSG00000020865	Abcc3	2.25207	2.45099e-06
ENSMUSG00000037440	Vnn1	2.24982	0.00285776
ENSMUSG00000062312	Erbb2	2.24918	0.000335055
ENSMUSG00000012123	Crybg2	2.24256	0.000825428
ENSMUSG00000037541	Shank2	2.24199	3.84665e-07
ENSMUSG00000042842	Serpinb6b	2.2399	0.000894514
ENSMUSG00000020435	Osbp2	2.23668	1.66997e-12
ENSMUSG00000041559	Fmod	2.23594	0.0134908
ENSMUSG00000043822	Adamtsl5	2.23463	8.41707e-05
ENSMUSG00000022309	Angpt1	2.23152	0.0170052
ENSMUSG00000022218	Tgm1	2.21926	0.0453076
ENSMUSG00000019647	Sema6a	2.21535	3.56552e-07
ENSMUSG00000018920	Cxcl16	2.20159	3.60336e-14
ENSMUSG00000032092	Mpzl2	2.19372	0.0347939
ENSMUSG00000031654	Cbln1	2.19341	0.0270248
ENSMUSG00000066842	Hmcn1	2.18661	0.00444575
ENSMUSG00000002341	Ncan	2.18448	0.00405095
ENSMUSG00000025478	Dpysl4	2.17454	0.0375202
ENSMUSG00000025478	Dpysl4	2.17454	0.0375202
ENSMUSG00000001025	S100a6	2.16389	1.02701e-07
ENSMUSG00000001131	Timp1	2.16349	0.00222556
ENSMUSG00000053007	Creb5	2.1613	8.32412e-06
ENSMUSG00000056656	Apol8	2.14899	0.00011626
ENSMUSG00000078439	Smim24	2.14357	3.49975e-06
ENSMUSG00000024679	Ms4a6d	2.14175	0.00603562
ENSMUSG00000028364	Tnc	2.13758	0.0363265
ENSMUSG00000060548	Tnfrsf19	2.13571	0.000296503
ENSMUSG00000038670	Mybpc2	2.1345	0.0194506
ENSMUSG00000054161	Fam83e	2.12916	0.0212779
ENSMUSG00000032860	P2ry2	2.11322	0.000187461
ENSMUSG00000062296	Trank1	2.10792	0.00178002
ENSMUSG00000029484	Anxa3	2.10574	1.13472e-05
ENSMUSG00000046215	Rprml	2.09526	4.82173e-08
ENSMUSG00000020241	Col6a2	2.08339	0.00502932
ENSMUSG00000025804	Ccr1	2.07261	0.0207849
ENSMUSG00000019853	Hebp2	2.06706	0.000186552
ENSMUSG00000028195	Ccn1	2.067	0.00152214
ENSMUSG00000039239	Tgfb2	2.05939	5.56728e-06
ENSMUSG00000033579	Fa2h	2.05826	0.026773
ENSMUSG00000061100	Retnla	2.05339	0.0399463
ENSMUSG00000000223	Drp2	2.05043	0.0383391
ENSMUSG00000040170	Fmo2	2.04673	0.00867448
ENSMUSG00000029659	Medag	2.04386	0.0337044
ENSMUSG00000032246	Calml4	2.04257	0.0437232
ENSMUSG00000032068	Plet1	2.0369	2.2232e-07
ENSMUSG00000022181	C6	2.03102	0.0355057
ENSMUSG00000028128	F3	2.02804	2.54444e-07
ENSMUSG00000025934	Gsta3	2.02714	0.00903576
ENSMUSG00000036446	Lum	2.02557	0.0261247
ENSMUSG00000027555	Car13	2.02478	0.000138701
ENSMUSG00000054976	Nyap2	2.02262	2.26095e-05
ENSMUSG00000026655	Fam107b	2.0192	1.76823e-05
ENSMUSG00000031841	Cdh13	2.0168	0.000237514
ENSMUSG00000006777	Krt23	2.01571	0.00824621
ENSMUSG00000022040	Ephx2	2.01439	0.00152667
ENSMUSG00000022208	Jph4	2.01278	5.00304e-12
ENSMUSG00000028019	Pdgfc	2.01256	0.00500129
ENSMUSG00000064080	Fbln2	2.01131	0.000420725
ENSMUSG00000019989	Enpp3	2.00785	1.08912e-05
ENSMUSG00000029727	Cyp3a13	2.00565	0.0442262
ENSMUSG00000036545	Adamts2	2.00474	0.000945883
ENSMUSG00000051335	Gfod1	2.00277	3.78432e-09
ENSMUSG00000015957	Wnt11	2.00082	0.0134449
ENSMUSG00000006221	Hspb7	1.99907	0.0138093
ENSMUSG00000006494	Pdk1	1.9957	2.85937e-11
ENSMUSG00000032584	Mst1r	1.99436	0.0146818
ENSMUSG00000023336	Wfdc1	1.9827	0.024596
ENSMUSG00000027962	Vcam1	1.98248	0.0300001
ENSMUSG00000022090	Pdlim2	1.97928	0.0175267
ENSMUSG00000031375	Bgn	1.97917	0.0014837
ENSMUSG00000031983	2310022B05Rik	1.97866	1.35012e-11
ENSMUSG00000029054	Gabrd	1.97416	0.000282593
ENSMUSG00000026712	Mrc1	1.9716	0.00428299
ENSMUSG00000054342	Kcnn4	1.96998	0.00228404
ENSMUSG00000055809	Dnaaf3	1.95957	0.0127741
ENSMUSG00000021411	Pxdc1	1.95724	5.88657e-05
ENSMUSG00000025324	Atp10a	1.9458	1.66058e-05
ENSMUSG00000037405	Icam1	1.94522	1.37793e-06
ENSMUSG00000058056	Palld	1.94364	0.00251058
ENSMUSG00000024521	Pmaip1	1.94051	0.00373509
ENSMUSG00000018126	Baiap2l2	1.94042	0.00460335
ENSMUSG00000072941	Sod3	1.93732	0.000122613
ENSMUSG00000032487	Ptgs2	1.93691	0.0085304
ENSMUSG00000026582	Sele	1.9347	0.0138093
ENSMUSG00000026417	Pigr	1.93342	0.00813797
ENSMUSG00000025006	Sorbs1	1.93295	1.02644e-17
ENSMUSG00000034918	Cdhr2	1.9325	0.0309239
ENSMUSG00000018470	Kcnab3	1.93223	3.83348e-08
ENSMUSG00000028111	Ctsk	1.93118	0.00709118
ENSMUSG00000056413	Adap1	1.92557	0.00024096
ENSMUSG00000041189	Chrnb1	1.92145	7.52315e-07
ENSMUSG00000050335	Lgals3	1.9176	1.95654e-06
ENSMUSG00000039116	Adgrg6	1.9149	0.00348829
ENSMUSG00000001435	Col18a1	1.90949	1.55702e-05
ENSMUSG00000023015	Racgap1	1.90871	3.4126e-17
ENSMUSG00000043336	Filip1l	1.90056	6.00046e-05
ENSMUSG00000051379	Flrt3	1.90025	1.77607e-07
ENSMUSG00000032334	Loxl1	1.89967	0.00348246
ENSMUSG00000006219	Fblim1	1.89962	8.06056e-05
ENSMUSG00000032852	Rspo4	1.89822	3.65311e-21
ENSMUSG00000019122	Ccl9	1.89822	0.00823039
ENSMUSG00000020467	Efemp1	1.89745	0.000821483
ENSMUSG00000020310	Madcam1	1.89502	0.0252979
ENSMUSG00000051022	Hs3st1	1.8936	0.0280659
ENSMUSG00000051439	Cd14	1.89229	1.58007e-11
ENSMUSG00000064293	Cntn4	1.88373	0.0146818
ENSMUSG00000029661	Col1a2	1.88271	0.00557915
ENSMUSG00000001119	Col6a1	1.88203	0.00105292
ENSMUSG00000000957	Mmp14	1.87511	8.78627e-05
ENSMUSG00000027750	Postn	1.87318	0.00697319
ENSMUSG00000026043	Col3a1	1.87249	0.0238801
ENSMUSG00000022203	Efs	1.872	0.015256
ENSMUSG00000020773	Trim47	1.86582	0.000354522
ENSMUSG00000048612	Myof	1.86003	2.51137e-06
ENSMUSG00000027377	Mall	1.8595	0.000387801
ENSMUSG00000033538	Casp4	1.85705	4.42755e-05
ENSMUSG00000031451	Gas6	1.85698	7.71662e-05
ENSMUSG00000021749	Oit1	1.85548	0.000186588
ENSMUSG00000041688	Amot	1.85478	0.000211885
ENSMUSG00000068115	Ninl	1.85445	0.000234442
ENSMUSG00000035910	Dcdc2a	1.85368	8.42941e-28
ENSMUSG00000057751	Megf6	1.85364	0.00437992
ENSMUSG00000030329	Pianp	1.84995	0.00852359
ENSMUSG00000014158	Trpv4	1.84911	0.0021573
ENSMUSG00000000753	Serpinf1	1.84894	0.00926573
ENSMUSG00000046312	Myorg	1.84875	0.00162818
ENSMUSG00000056220	Pla2g4a	1.84574	0.00447612
ENSMUSG00000030711	Sult1a1	1.84402	0.00293054
ENSMUSG00000026773	Pfkfb3	1.83923	1.31634e-19
ENSMUSG00000079685	Ulbp1	1.8333	0.0152734
ENSMUSG00000079685	Ulbp1	1.8333	0.0152734
ENSMUSG00000041801	Phlda3	1.82746	2.79878e-06
ENSMUSG00000020828	Pld2	1.82743	3.25978e-06
ENSMUSG00000037994	Slc9b2	1.81745	0.0212273
ENSMUSG00000035228	Ccdc106	1.81288	0.0389975
ENSMUSG00000064115	Cadm2	1.81121	0.0490546
ENSMUSG00000086593	Gm16548	1.81056	0.0313491
ENSMUSG00000032006	Pdgfd	1.80797	0.000410609
ENSMUSG00000026768	Itga8	1.80792	0.0173061
ENSMUSG00000029762	Akr1b8	1.80698	0.0173061
ENSMUSG00000040829	Zmynd15	1.80645	2.27097e-11
ENSMUSG00000040152	Thbs1	1.79474	4.88465e-05
ENSMUSG00000031877	Ces2g	1.79468	0.00349983
ENSMUSG00000040703	Cyp2s1	1.79413	0.000654129
ENSMUSG00000026586	Prrx1	1.78929	0.00948098
ENSMUSG00000038199	Iqca1l	1.78621	0.016511
ENSMUSG00000056888	Glipr1	1.78618	0.00130915
ENSMUSG00000001020	S100a4	1.78433	0.00248935
ENSMUSG00000021822	Plau	1.78367	0.00737766
ENSMUSG00000026837	Col5a1	1.78306	0.00612699
ENSMUSG00000020473	Aebp1	1.78025	0.0167705
ENSMUSG00000047414	Flrt2	1.77846	0.0481655
ENSMUSG00000057123	Gja5	1.77748	0.0340114
ENSMUSG00000036198	Arhgap36	1.77036	1.10296e-09
ENSMUSG00000015852	Fcrls	1.76843	0.00477522
ENSMUSG00000047180	Neurl3	1.76825	2.58272e-05
ENSMUSG00000025383	Il23a	1.76582	0.0496029
ENSMUSG00000007034	Slc44a4	1.75185	0.00454174
ENSMUSG00000040511	Pvr	1.75036	8.18192e-06
ENSMUSG00000039232	Stx11	1.74724	0.00309212
ENSMUSG00000027955	Gask1b	1.74568	0.0223482
ENSMUSG00000090125	Pou3f1	1.74496	0.0114072
ENSMUSG00000064065	Ipcef1	1.74064	1.53598e-07
ENSMUSG00000022096	Hr	1.74061	8.11833e-06
ENSMUSG00000035473	Galm	1.7401	0.0178926
ENSMUSG00000043439	Epop	1.73879	0.00794946
ENSMUSG00000018927	Ccl6	1.73558	0.0368526
ENSMUSG00000061132	Blnk	1.73527	0.00656379
ENSMUSG00000076431	Sox4	1.73353	1.96853e-08
ENSMUSG00000000555	Itga5	1.73228	7.71662e-05
ENSMUSG00000026023	Cdk15	1.73172	2.47285e-05
ENSMUSG00000015134	Aldh1a3	1.72411	0.0335081
ENSMUSG00000047033	Pcdhb15	1.72321	0.0196836
ENSMUSG00000015647	Lama5	1.72201	8.14657e-07
ENSMUSG00000024349	Sting1	1.72132	5.57791e-05
ENSMUSG00000028150	Rorc	1.71485	2.3498e-19
ENSMUSG00000050578	Mmp13	1.71291	0.0281151
ENSMUSG00000035165	Kcne3	1.71235	0.0017661
ENSMUSG00000028378	Ptgr1	1.71113	4.67179e-05
ENSMUSG00000017969	Ptgis	1.70969	0.031461
ENSMUSG00000037872	Ackr1	1.70813	0.0335081
ENSMUSG00000045991	Onecut2	1.70739	3.08283e-05
ENSMUSG00000031613	Hpgd	1.7061	0.00234919
ENSMUSG00000032717	Mdfi	1.70232	0.00151419
ENSMUSG00000003541	Ier3	1.69896	7.31976e-07
ENSMUSG00000017446	C1qtnf1	1.69769	9.24477e-05
ENSMUSG00000027171	Prrg4	1.69668	0.0238897
ENSMUSG00000056737	Capg	1.69516	0.000153393
ENSMUSG00000024659	Anxa1	1.68793	0.00278881
ENSMUSG00000019997	Ccn2	1.68037	0.0009089
ENSMUSG00000003477	Inmt	1.6732	0.0404911
ENSMUSG00000031274	Col4a5	1.6703	0.00207618
ENSMUSG00000005320	Fgfr4	1.66962	4.27005e-05
ENSMUSG00000000489	Pdgfb	1.66748	1.98326e-05
ENSMUSG00000069805	Fbp1	1.65567	0.00247887
ENSMUSG00000038473	Nos1ap	1.6536	0.000855676
ENSMUSG00000042761	Mrap2	1.64695	0.000225465
ENSMUSG00000025473	Adam8	1.64451	4.61604e-05
ENSMUSG00000024112	Cacna1h	1.64047	9.29315e-06
ENSMUSG00000015966	Il17rb	1.63644	0.0122623
ENSMUSG00000044122	Proca1	1.63192	0.0112991
ENSMUSG00000021097	Clmn	1.63095	0.000525976
ENSMUSG00000033170	Card10	1.63046	0.000188755
ENSMUSG00000004371	Il11	1.62494	0.0439019
ENSMUSG00000024486	Hbegf	1.62226	8.02096e-08
ENSMUSG00000024664	Fads3	1.62147	0.000502371
ENSMUSG00000041936	Agrn	1.62121	1.02519e-05
ENSMUSG00000025780	Itih5	1.62044	0.00843198
ENSMUSG00000037820	Tgm2	1.61901	0.00212484
ENSMUSG00000040322	Slc25a24	1.61625	1.3696e-06
ENSMUSG00000049176	Frmpd4	1.61584	0.00282476
ENSMUSG00000024998	Plce1	1.61256	0.000140136
ENSMUSG00000032841	Prr5l	1.61006	0.0101312
ENSMUSG00000004665	Cnn2	1.60699	0.000480758
ENSMUSG00000022231	Sema5a	1.6049	0.000330771
ENSMUSG00000029832	Nfe2l3	1.60381	0.0297396
ENSMUSG00000026604	Ptpn14	1.60173	0.000205319
ENSMUSG00000033377	Palmd	1.5969	0.00138971
ENSMUSG00000026365	Cfh	1.59571	0.000169295
ENSMUSG00000050248	Evc2	1.59515	0.00426878
ENSMUSG00000043557	Mdga1	1.59389	0.038554
ENSMUSG00000042659	Arrdc4	1.58936	8.07788e-16
ENSMUSG00000000562	Adora3	1.58579	0.000244999
ENSMUSG00000027456	Sdcbp2	1.58375	1.48732e-10
ENSMUSG00000043760	Pkhd1	1.58025	6.60184e-05
ENSMUSG00000001761	Smo	1.57772	0.00428299
ENSMUSG00000044177	Wfikkn2	1.57738	5.74571e-05
ENSMUSG00000023913	Pla2g7	1.57186	0.0104027
ENSMUSG00000004098	Col5a3	1.56706	0.0276281
ENSMUSG00000007039	Ddah2	1.56697	0.00373564
ENSMUSG00000023992	Trem2	1.56568	0.0166161
ENSMUSG00000023992	Trem2	1.56568	0.0166161
ENSMUSG00000036264	Fstl4	1.5648	0.00355112
ENSMUSG00000050953	Gja1	1.55872	0.000394201
ENSMUSG00000030342	Cd9	1.55821	0.00018097
ENSMUSG00000024912	Fosl1	1.55544	7.84541e-05
ENSMUSG00000041734	Kirrel	1.55536	0.00123791
ENSMUSG00000002057	Foxn1	1.55307	0.0257922
ENSMUSG00000046694	Tent5b	1.55228	0.0143661
ENSMUSG00000078307	AI593442	1.54962	0.00634549
ENSMUSG00000025185	Loxl4	1.54712	0.0226359
ENSMUSG00000071347	C1qtnf9	1.54662	0.030557
ENSMUSG00000005057	Sh2b2	1.54627	0.011627
ENSMUSG00000021091	Serpina3n	1.54521	0.030014
ENSMUSG00000044674	Fzd1	1.54293	0.000292486
ENSMUSG00000028780	Sema3c	1.5413	0.000519823
ENSMUSG00000042677	Zc3h12a	1.54121	0.000286157
ENSMUSG00000031328	Flna	1.5401	6.66106e-06
ENSMUSG00000095115	Itpripl2	1.53921	0.00222556
ENSMUSG00000074342	I830077J02Rik	1.5386	0.000759435
ENSMUSG00000029055	Plch2	1.53793	0.00992782
ENSMUSG00000038453	Srcin1	1.53709	0.00115589
ENSMUSG00000041025	Iffo2	1.53504	0.000196595
ENSMUSG00000047501	Cldn4	1.53471	0.000190909
ENSMUSG00000015850	Adamtsl4	1.53241	0.000851867
ENSMUSG00000103711	Tstd1	1.53158	0.000366087
ENSMUSG00000072949	Acot1	1.53005	0.0157866
ENSMUSG00000059854	Hydin	1.52919	0.00974232
ENSMUSG00000002249	Tead3	1.52871	0.000598651
ENSMUSG00000041534	Rbp3	1.52563	0.0154718
ENSMUSG00000059406	Tmprss9	1.52373	0.0407392
ENSMUSG00000004031	Brinp2	1.52227	3.69858e-05
ENSMUSG00000041237	Pklr	1.51957	7.87967e-07
ENSMUSG00000039457	Ppl	1.51767	1.12814e-06
ENSMUSG00000021186	Fbln5	1.51383	0.000106052
ENSMUSG00000031342	Gpm6b	1.50989	0.0046547
ENSMUSG00000049555	Tmie	1.50765	0.0152734
ENSMUSG00000029343	Crybb1	1.50664	0.000157216
ENSMUSG00000021136	Smoc1	1.50595	0.000447973
ENSMUSG00000037904	Ankrd9	1.5047	0.0313002
ENSMUSG00000027878	Notch2	1.5046	8.67211e-05
ENSMUSG00000062563	Cys1	1.50183	0.0177051
ENSMUSG00000028024	Enpep	1.50045	2.55087e-07
ENSMUSG00000026479	Lamc2	1.49993	3.25013e-06
ENSMUSG00000036894	Rap2b	1.49341	0.00779027
ENSMUSG00000027570	Col9a3	1.49323	0.0111633
ENSMUSG00000022816	Fstl1	1.49305	0.000610036
ENSMUSG00000055322	Tns1	1.49185	7.95303e-05
ENSMUSG00000032514	Ttc21a	1.48905	0.026682
ENSMUSG00000097039	Pvt1	1.48779	0.00385712
ENSMUSG00000020905	Usp43	1.48474	0.0214562
ENSMUSG00000035493	Tgfbi	1.48185	2.47574e-06
ENSMUSG00000102752	Gm7694	1.48177	0.000566447
ENSMUSG00000005087	Cd44	1.48054	2.47837e-05
ENSMUSG00000031271	Serpina7	1.47978	8.33777e-05
ENSMUSG00000026255	Efhd1	1.47743	0.00963926
ENSMUSG00000031838	Ifi30	1.47662	1.18753e-05
ENSMUSG00000031838	Ifi30	1.47662	1.18753e-05
ENSMUSG00000037999	Arap2	1.47123	0.000821483
ENSMUSG00000019823	Mical1	1.47092	2.2278e-06
ENSMUSG00000052374	Actn2	1.46984	0.0403236
ENSMUSG00000014444	Piezo1	1.46848	0.00227613
ENSMUSG00000062991	Nrg1	1.46209	0.013003
ENSMUSG00000020592	Sdc1	1.4573	0.0133579
ENSMUSG00000020607	Lratd1	1.45504	0.00159909
ENSMUSG00000038677	Scube3	1.45162	0.0166592
ENSMUSG00000040659	Efhd2	1.44794	9.05781e-13
ENSMUSG00000026587	Astn1	1.44614	0.0070323
ENSMUSG00000030895	Hpx	1.44137	0.0231416
ENSMUSG00000048022	Tmem229a	1.43842	0.0109571
ENSMUSG00000022952	Runx1	1.43734	0.0273902
ENSMUSG00000029656	C8b	1.43641	4.3533e-05
ENSMUSG00000002944	Cd36	1.43635	0.000851867
ENSMUSG00000060402	Chst8	1.43532	0.000883854
ENSMUSG00000027204	Fbn1	1.42919	0.00293141
ENSMUSG00000048482	Bdnf	1.41749	0.00880373
ENSMUSG00000025017	Pik3ap1	1.41347	0.0469532
ENSMUSG00000021069	Pygl	1.41337	0.00320022
ENSMUSG00000037185	Krt80	1.41107	0.00102904
ENSMUSG00000030208	Emp1	1.41032	0.0243371
ENSMUSG00000005958	Ephb3	1.40875	0.0390504
ENSMUSG00000027800	Tm4sf1	1.40794	0.000186869
ENSMUSG00000001300	Efnb2	1.40779	5.28918e-05
ENSMUSG00000031790	Mmp15	1.40551	0.0085304
ENSMUSG00000001420	Tmem79	1.40498	0.00520141
ENSMUSG00000042190	Cmklr1	1.40483	0.00606585
ENSMUSG00000027848	Olfml3	1.40258	0.00144564
ENSMUSG00000038156	Spon1	1.40218	0.00697319
ENSMUSG00000049130	C5ar1	1.39849	0.00869479
ENSMUSG00000047407	Tgif1	1.39145	0.00555195
ENSMUSG00000029249	Rest	1.3904	0.0310488
ENSMUSG00000052430	Bmpr1b	1.38681	1.84119e-06
ENSMUSG00000027803	Wwtr1	1.38501	0.00192056
ENSMUSG00000026259	Ngef	1.38371	6.01579e-05
ENSMUSG00000040711	Sh3pxd2b	1.38341	0.0315433
ENSMUSG00000068196	Col8a1	1.38242	0.0491984
ENSMUSG00000046618	Olfml2a	1.38015	0.00879979
ENSMUSG00000037661	Gpr160	1.378	0.00557305
ENSMUSG00000058099	Nfam1	1.3743	0.027646
ENSMUSG00000066026	Dhrs3	1.3732	0.0204682
ENSMUSG00000057722	Lepr	1.37219	0.00852359
ENSMUSG00000035258	Abi3bp	1.3719	0.038544
ENSMUSG00000038508	Gdf15	1.36718	0.00318752
ENSMUSG00000054855	Rnd1	1.36518	0.000576322
ENSMUSG00000045441	Gprin3	1.36178	2.15034e-08
ENSMUSG00000040274	Cdk6	1.35796	0.0212779
ENSMUSG00000034652	Cd300a	1.35589	0.000754309
ENSMUSG00000069833	Ahnak	1.35485	0.00107825
ENSMUSG00000025582	Nptx1	1.35436	3.18381e-22
ENSMUSG00000020532	Acaca	1.35331	3.25213e-06
ENSMUSG00000020388	Pdlim4	1.35285	0.0223482
ENSMUSG00000049723	Mmp12	1.35217	0.0132894
ENSMUSG00000044393	Dsg2	1.35124	5.59349e-07
ENSMUSG00000021795	Sftpd	1.34842	0.0125783
ENSMUSG00000027695	Pld1	1.34692	6.67209e-05
ENSMUSG00000028544	Slc5a9	1.33985	0.0088254
ENSMUSG00000034818	Celf5	1.33933	0.00680423
ENSMUSG00000032085	Tagln	1.32476	0.0100407
ENSMUSG00000032440	Tgfbr2	1.32219	0.000906367
ENSMUSG00000017817	Jph2	1.32129	0.00705316
ENSMUSG00000048285	Frmd6	1.32027	5.90267e-05
ENSMUSG00000018849	Wwc1	1.31542	0.0253324
ENSMUSG00000020123	Avpr1a	1.31538	0.0124304
ENSMUSG00000042485	Mustn1	1.31526	0.00890384
ENSMUSG00000026185	Igfbp5	1.31306	0.00101865
ENSMUSG00000022346	Myc	1.30951	0.00193563
ENSMUSG00000015224	Cyp2j9	1.30138	0.0171406
ENSMUSG00000074398	Gm15441	1.30074	0.0035064
ENSMUSG00000016262	Sertad4	1.29719	5.63475e-05
ENSMUSG00000051910	Sox6	1.29554	0.0395147
ENSMUSG00000015533	Itga2	1.29463	0.00217491
ENSMUSG00000024130	Abca3	1.29209	6.45671e-09
ENSMUSG00000022146	Osmr	1.29178	0.000672379
ENSMUSG00000090394	4930523C07Rik	1.28896	2.54094e-06
ENSMUSG00000042254	Cilp	1.28864	0.0279483
ENSMUSG00000038167	Plekhg6	1.28602	0.0243371
ENSMUSG00000003273	Car11	1.28441	0.0340902
ENSMUSG00000001555	Fkbp10	1.2844	0.00844482
ENSMUSG00000008575	Nfib	1.28148	0.00405296
ENSMUSG00000038180	Spag4	1.27985	0.0220816
ENSMUSG00000026833	Olfm1	1.27882	0.000113067
ENSMUSG00000039607	Rbms3	1.27855	3.65242e-05
ENSMUSG00000049115	Agtr1a	1.27615	0.0437232
ENSMUSG00000022836	Mylk	1.27578	0.00394096
ENSMUSG00000029482	Aacs	1.27492	2.61154e-07
ENSMUSG00000033965	Slc16a2	1.27481	9.23176e-06
ENSMUSG00000024084	Qpct	1.27159	0.00219401
ENSMUSG00000023348	Trip6	1.27087	4.31675e-05
ENSMUSG00000035486	Plk5	1.26904	0.0129963
ENSMUSG00000010825	Grid2ip	1.26765	0.0424982
ENSMUSG00000032300	1700017B05Rik	1.26589	2.04987e-12
ENSMUSG00000042109	Csdc2	1.26564	0.0100368
ENSMUSG00000015702	Anxa9	1.25285	0.04546
ENSMUSG00000020593	Lpin1	1.24681	0.000485043
ENSMUSG00000023249	Parp3	1.24072	0.0340287
ENSMUSG00000028444	Cntfr	1.23759	3.49815e-07
ENSMUSG00000026728	Vim	1.23471	0.0190911
ENSMUSG00000002980	Bcam	1.23466	0.000162427
ENSMUSG00000039747	Orai2	1.2282	0.000759803
ENSMUSG00000001507	Itga3	1.22748	9.84053e-07
ENSMUSG00000055202	Zfp811	1.22601	0.00316588
ENSMUSG00000050105	Grrp1	1.22357	0.0466312
ENSMUSG00000073910	Mob3b	1.22341	0.04011
ENSMUSG00000000126	Wnt9a	1.22226	0.0370037
ENSMUSG00000046634	Pkd1l1	1.22163	0.00091606
ENSMUSG00000036718	Micall2	1.22061	0.00373509
ENSMUSG00000035783	Acta2	1.21918	0.0273658
ENSMUSG00000022469	Rapgef3	1.21847	0.000283568
ENSMUSG00000045136	Tubb2b	1.21834	0.000862528
ENSMUSG00000027187	Cat	1.21765	0.0285417
ENSMUSG00000021336	Slc17a4	1.21662	0.0295963
ENSMUSG00000035852	Misp	1.21471	0.0293536
ENSMUSG00000050730	Arhgap42	1.21091	0.0439003
ENSMUSG00000038781	Stap2	1.20606	0.00651555
ENSMUSG00000031910	Has3	1.20602	6.1554e-06
ENSMUSG00000030340	Scnn1a	1.20443	0.0136373
ENSMUSG00000018774	Cd68	1.20204	0.000226309
ENSMUSG00000033618	Map3k13	1.20172	0.0057545
ENSMUSG00000004044	Cavin1	1.20169	0.000183479
ENSMUSG00000026305	Lrrfip1	1.20035	7.56281e-05
ENSMUSG00000037110	Ralgapa2	1.20013	3.88586e-16
ENSMUSG00000024873	Cnih2	1.1997	0.000956605
ENSMUSG00000003420	Fcgrt	1.19764	0.0207983
ENSMUSG00000044948	Cfap43	1.1968	0.0366022
ENSMUSG00000047945	Marcksl1	1.1968	0.00663764
ENSMUSG00000036334	Igsf10	1.19506	0.0050492
ENSMUSG00000031659	Adcy7	1.18915	0.0174821
ENSMUSG00000006585	Cdt1	1.18529	0.00541359
ENSMUSG00000041836	Ptpre	1.18239	0.00645115
ENSMUSG00000039349	C130074G19Rik	1.17762	0.000610036
ENSMUSG00000046610	Oacyl	1.17207	0.0292807
ENSMUSG00000001870	Ltbp1	1.16838	7.80369e-05
ENSMUSG00000028480	Glipr2	1.16801	0.0309902
ENSMUSG00000015202	Cnksr3	1.16562	3.48096e-05
ENSMUSG00000041372	B4galnt3	1.16224	0.0430288
ENSMUSG00000028862	Map3k6	1.15978	8.43182e-05
ENSMUSG00000102697	Pcdhac2	1.15625	0.000171947
ENSMUSG00000025207	Sema4g	1.15625	0.00795475
ENSMUSG00000040552	C3ar1	1.15573	0.0100862
ENSMUSG00000018500	Adora2b	1.15354	0.00518894
ENSMUSG00000020439	Smtn	1.15144	0.0025959
ENSMUSG00000024302	Dtna	1.15129	0.035823
ENSMUSG00000034255	Arhgap27	1.15103	0.0238801
ENSMUSG00000071203	Naip5	1.14933	0.0249905
ENSMUSG00000017466	Timp2	1.14838	8.62591e-06
ENSMUSG00000034825	Nrip3	1.14551	0.00485227
ENSMUSG00000033192	Lpcat2	1.14199	0.0464184
ENSMUSG00000062300	Nectin2	1.13084	4.50234e-09
ENSMUSG00000023243	Kcnk5	1.13084	0.016011
ENSMUSG00000042607	Asb4	1.1305	0.00383439
ENSMUSG00000040584	Abcb1a	1.1265	0.0443793
ENSMUSG00000027358	Bmp2	1.12608	0.0178967
ENSMUSG00000058952	Cfi	1.12592	0.0349393
ENSMUSG00000020806	Rhbdf2	1.12214	0.000403914
ENSMUSG00000032902	Slc16a1	1.12195	0.0176961
ENSMUSG00000026475	Rgs16	1.11885	0.0301558
ENSMUSG00000017754	Pltp	1.11876	0.00318752
ENSMUSG00000039103	Nexn	1.11863	0.00387106
ENSMUSG00000053070	Cfap300	1.11629	0.038554
ENSMUSG00000036427	Gpi1	1.11593	4.26211e-07
ENSMUSG00000024672	Ms4a7	1.11589	0.000686992
ENSMUSG00000070305	Mpzl3	1.11552	0.000416893
ENSMUSG00000021904	Sema3g	1.11469	0.0022216
ENSMUSG00000041390	Mdfic	1.11448	0.0442262
ENSMUSG00000039115	Itga9	1.11396	0.000899398
ENSMUSG00000017204	Gsdma	1.10974	0.0431968
ENSMUSG00000030605	Mfge8	1.10685	0.0185213
ENSMUSG00000018909	Arrb1	1.10593	0.013006
ENSMUSG00000032402	Smad3	1.1044	0.0206248
ENSMUSG00000036585	Fgf1	1.10405	0.00176845
ENSMUSG00000057092	Fxyd3	1.10345	0.00107761
ENSMUSG00000020866	Cacna1g	1.0988	0.00836971
ENSMUSG00000028108	Ecm1	1.09812	2.19756e-05
ENSMUSG00000098557	Kctd12	1.09809	4.66314e-09
ENSMUSG00000074305	Peak1	1.09748	0.00138971
ENSMUSG00000032369	Plscr1	1.09397	0.000250229
ENSMUSG00000036390	Gadd45a	1.08356	0.00271722
ENSMUSG00000024621	Csf1r	1.08296	2.54094e-06
ENSMUSG00000036887	C1qa	1.08252	5.75751e-05
ENSMUSG00000019899	Lama2	1.07981	0.031564
ENSMUSG00000021253	Tgfb3	1.07964	0.0173975
ENSMUSG00000052397	Ezr	1.0793	2.56776e-06
ENSMUSG00000037552	Plekhg2	1.07902	5.67847e-06
ENSMUSG00000020099	Unc5b	1.07791	3.465e-07
ENSMUSG00000006800	Sulf2	1.07605	0.00451711
ENSMUSG00000046688	Tifa	1.07494	0.0068721
ENSMUSG00000062515	Fabp4	1.07335	0.0105941
ENSMUSG00000002985	Apoe	1.07024	0.000330771
ENSMUSG00000026679	Enkur	1.06751	0.00341987
ENSMUSG00000052911	Lamb2	1.06715	2.98187e-05
ENSMUSG00000031565	Fgfr1	1.06689	2.01774e-05
ENSMUSG00000067818	Myl9	1.06657	0.000313398
ENSMUSG00000027938	Creb3l4	1.06445	0.0423124
ENSMUSG00000025127	Gcgr	1.0636	0.00024096
ENSMUSG00000014329	Bicc1	1.06359	0.00276974
ENSMUSG00000050234	Gja4	1.06216	0.0453076
ENSMUSG00000038776	Ephx1	1.06099	7.71662e-05
ENSMUSG00000039835	Nhsl1	1.05924	0.000641293
ENSMUSG00000056596	Trnp1	1.0574	0.0102568
ENSMUSG00000027276	Jag1	1.05738	0.0100106
ENSMUSG00000044641	Pard6b	1.05399	0.00346878
ENSMUSG00000015354	Pcolce2	1.05056	0.0275034
ENSMUSG00000028356	Ambp	1.04722	4.67833e-06
ENSMUSG00000024910	Ctsw	1.04449	0.0412837
ENSMUSG00000021999	Cpb2	1.0402	0.0200514
ENSMUSG00000040158	Tax1bp3	1.0389	8.1708e-05
ENSMUSG00000039405	Prss23	1.03807	0.0222105
ENSMUSG00000039037	St6galnac5	1.0347	0.00533128
ENSMUSG00000079523	Tmsb10	1.03216	2.58272e-05
ENSMUSG00000037108	Zcwpw1	1.03043	0.0305977
ENSMUSG00000024074	Crim1	1.03023	0.00315341
ENSMUSG00000037362	Ccn3	1.02904	0.0257922
ENSMUSG00000019866	Crybg1	1.02744	7.77758e-05
ENSMUSG00000026609	Ush2a	1.02592	1.90885e-06
ENSMUSG00000052539	Magi3	1.02581	0.0124854
ENSMUSG00000003644	Rps6ka1	1.0256	0.0217043
ENSMUSG00000017405	Nek8	1.02281	3.89546e-06
ENSMUSG00000030747	Dgat2	1.02017	0.0217683
ENSMUSG00000000058	Cav2	1.01938	0.000546918
ENSMUSG00000020042	Btbd11	1.01871	7.75124e-07
ENSMUSG00000022150	Dab2	1.01861	0.0350748
ENSMUSG00000027661	Slc2a10	1.01581	0.0479297
ENSMUSG00000022518	4930562C15Rik	1.01526	0.044908
ENSMUSG00000025358	Cdk2	1.01473	0.00628759
ENSMUSG00000032366	Tpm1	1.01119	0.0188238
ENSMUSG00000042757	Tmem108	1.01094	2.36764e-06
ENSMUSG00000034127	Tspan8	1.00924	0.00826294
ENSMUSG00000004864	Mapk13	1.00856	0.0479297
ENSMUSG00000015093	Clic3	1.0074	0.000158167
ENSMUSG00000062127	Cttnbp2nl	1.00725	3.17163e-05
ENSMUSG00000062157	Ifnlr1	1.00477	0.00518714
ENSMUSG00000023905	Tnfrsf12a	1.0035	0.036227
ENSMUSG00000042331	Specc1	1.00193	8.73516e-08
ENSMUSG00000070315	4930581F22Rik	0.999691	0.00109943
ENSMUSG00000047793	Sned1	0.999298	0.0119188
ENSMUSG00000028794	A3galt2	0.998784	0.0486142
ENSMUSG00000017144	Rnd3	0.993006	1.16603e-06
ENSMUSG00000030774	Pak1	0.990856	8.06056e-05
ENSMUSG00000018830	Myh11	0.985795	0.0182462
ENSMUSG00000027601	Mtfr1	0.985169	1.3998e-20
ENSMUSG00000048537	Phldb1	0.982828	0.0115104
ENSMUSG00000030760	Acer3	0.982341	0.00151205
ENSMUSG00000026452	Syt2	0.980958	0.031564
ENSMUSG00000019889	Ptprk	0.978086	0.0210278
ENSMUSG00000036896	C1qc	0.975983	0.0253912
ENSMUSG00000025950	Idh1	0.974702	0.00369987
ENSMUSG00000047250	Ptgs1	0.973207	0.00649053
ENSMUSG00000037348	Paqr7	0.971827	0.0115752
ENSMUSG00000012350	Ehf	0.971085	0.000803487
ENSMUSG00000001123	Lgals9	0.971071	0.0452271
ENSMUSG00000061322	Dnaic1	0.970753	0.00069956
ENSMUSG00000034614	Pik3ip1	0.967618	0.00106769
ENSMUSG00000047496	Rnf152	0.964675	0.0116476
ENSMUSG00000039646	Vasn	0.964318	0.000696754
ENSMUSG00000049313	Sorl1	0.962902	3.61634e-05
ENSMUSG00000017677	Wsb1	0.957906	6.17804e-06
ENSMUSG00000034595	Ppp1r18	0.9558	0.0137034
ENSMUSG00000087675	Gm11762	0.955469	0.0437232
ENSMUSG00000036905	C1qb	0.953912	0.00375231
ENSMUSG00000038244	Mical2	0.953351	0.00512424
ENSMUSG00000022893	Adamts1	0.949447	0.0169428
ENSMUSG00000020841	Cpd	0.948913	2.0153e-08
ENSMUSG00000026825	Dnm1	0.947818	0.0441477
ENSMUSG00000022505	Emp2	0.94763	0.00441599
ENSMUSG00000074364	Ehd2	0.947358	0.00208859
ENSMUSG00000008734	Gprc5b	0.94423	0.00718299
ENSMUSG00000022912	Pros1	0.944086	0.00453683
ENSMUSG00000010051	Hyal1	0.942778	0.0278795
ENSMUSG00000030789	Itgax	0.941094	0.0210062
ENSMUSG00000074480	Mex3a	0.935948	0.0147858
ENSMUSG00000037824	Tspan14	0.935005	0.00421541
ENSMUSG00000060961	Slc4a4	0.934758	2.2232e-07
ENSMUSG00000028494	Plin2	0.931771	0.00328179
ENSMUSG00000024500	Ppp2r2b	0.93079	0.00779027
ENSMUSG00000112023	Lilr4b	0.930201	0.0217679
ENSMUSG00000048078	Tenm4	0.926013	0.00755464
ENSMUSG00000022951	Rcan1	0.923086	0.0174947
ENSMUSG00000019846	Lama4	0.922277	0.0116283
ENSMUSG00000052688	Rab7b	0.920447	0.0315433
ENSMUSG00000063524	Eno1	0.916898	8.02096e-08
ENSMUSG00000052151	Plpp2	0.913834	0.0370037
ENSMUSG00000002885	Adgre5	0.912571	0.00822187
ENSMUSG00000027860	Vangl1	0.912373	0.0238345
ENSMUSG00000044037	Als2cl	0.911757	0.00779027
ENSMUSG00000021678	F2rl1	0.910388	0.00107901
ENSMUSG00000031111	Igsf1	0.904234	8.62591e-06
ENSMUSG00000024479	Mal2	0.903957	0.0228049
ENSMUSG00000031875	Cmtm3	0.901444	0.0164877
ENSMUSG00000026380	Tfcp2l1	0.898747	0.0058148
ENSMUSG00000000552	Zfp385a	0.897464	0.0424982
ENSMUSG00000048905	Bnip5	0.895552	0.0257922
ENSMUSG00000010830	Kdelr3	0.894494	0.0139652
ENSMUSG00000063428	Ddo	0.894207	0.000683373
ENSMUSG00000022565	Plec	0.890242	0.0144768
ENSMUSG00000032064	Dixdc1	0.889885	2.55232e-05
ENSMUSG00000034361	Cpne2	0.889798	0.0428645
ENSMUSG00000039004	Bmp6	0.887832	0.00934794
ENSMUSG00000038522	Mfsd4b1	0.88743	0.034683
ENSMUSG00000045095	Magi1	0.887352	8.02096e-08
ENSMUSG00000063446	Plppr1	0.886849	0.0067754
ENSMUSG00000004730	Adgre1	0.88317	0.00985997
ENSMUSG00000022091	Sorbs3	0.874236	0.0437097
ENSMUSG00000070473	Cldn3	0.873741	0.00418777
ENSMUSG00000049307	Fut4	0.873197	8.38571e-05
ENSMUSG00000039634	Zfp189	0.873094	9.33972e-06
ENSMUSG00000034891	Sncb	0.869222	0.0131829
ENSMUSG00000026880	Stom	0.867625	0.0398082
ENSMUSG00000036676	Tmtc3	0.867532	0.00151205
ENSMUSG00000043091	Tuba1c	0.866043	0.00123019
ENSMUSG00000024665	Fads2	0.862581	0.00248935
ENSMUSG00000021846	Peli2	0.861462	0.0480972
ENSMUSG00000028158	Mttp	0.860224	0.0284314
ENSMUSG00000067279	Ppp1r3c	0.859491	0.0142931
ENSMUSG00000078247	Airn	0.856429	0.000975838
ENSMUSG00000026343	Gpr39	0.855155	0.00339485
ENSMUSG00000040102	Klhl42	0.855056	0.00483815
ENSMUSG00000023067	Cdkn1a	0.854577	0.00128122
ENSMUSG00000019256	Ahr	0.853972	0.0011667
ENSMUSG00000001473	Tubb6	0.851515	0.0168107
ENSMUSG00000020183	Cpm	0.848879	0.000115995
ENSMUSG00000047228	A2ml1	0.846878	0.0224614
ENSMUSG00000019947	Arid5b	0.846194	0.0167209
ENSMUSG00000024048	Myl12a	0.84543	1.49909e-08
ENSMUSG00000086968	4933431E20Rik	0.842938	0.0196697
ENSMUSG00000043415	Otud1	0.842414	0.00891071
ENSMUSG00000060176	Kif27	0.841649	0.0292979
ENSMUSG00000023906	Cldn6	0.838949	7.13917e-05
ENSMUSG00000033316	Galnt9	0.837308	0.036884
ENSMUSG00000026421	Csrp1	0.837108	0.032083
ENSMUSG00000051236	Msrb3	0.836905	0.0144768
ENSMUSG00000044042	Fmn1	0.831796	0.0341638
ENSMUSG00000020917	Acly	0.83129	1.50681e-05
ENSMUSG00000049866	Arl4c	0.831074	0.0115104
ENSMUSG00000024590	Lmnb1	0.828582	0.00154963
ENSMUSG00000009145	Dqx1	0.827358	0.0353025
ENSMUSG00000042507	Elmsan1	0.823274	0.0359083
ENSMUSG00000026827	Gpd2	0.822749	7.71662e-05
ENSMUSG00000030852	Tacc2	0.82184	0.00025424
ENSMUSG00000025287	Acot9	0.821379	0.00412822
ENSMUSG00000033446	Lpar6	0.819289	2.46834e-06
ENSMUSG00000020674	Pxdn	0.81725	7.16346e-05
ENSMUSG00000022528	Hes1	0.814373	0.0337439
ENSMUSG00000029309	Sparcl1	0.81342	0.0147051
ENSMUSG00000031442	Mcf2l	0.812658	1.24517e-06
ENSMUSG00000019979	Apaf1	0.81158	4.4368e-05
ENSMUSG00000027907	S100a11	0.809386	4.63952e-05
ENSMUSG00000076435	Acsf2	0.808242	0.0418143
ENSMUSG00000044026	Slc35g1	0.804397	0.000429219
ENSMUSG00000039809	Gabbr2	0.803741	0.000124967
ENSMUSG00000025612	Bach1	0.802946	0.00378798
ENSMUSG00000054720	Lrrc8c	0.801844	0.036884
ENSMUSG00000029710	Ephb4	0.800732	0.0409291
ENSMUSG00000035246	Pcyt1b	0.800582	2.55232e-05
ENSMUSG00000026883	Dab2ip	0.797465	1.49141e-08
ENSMUSG00000045394	Epcam	0.79444	0.00945341
ENSMUSG00000027954	Efna1	0.794059	0.00215472
ENSMUSG00000041272	Tox	0.793641	0.00294769
ENSMUSG00000031853	Map3k21	0.79344	0.00203247
ENSMUSG00000020009	Ifngr1	0.791303	0.000355612
ENSMUSG00000024421	Lama3	0.789304	0.0134882
ENSMUSG00000048856	Slc25a47	0.787296	0.0285049
ENSMUSG00000067028	Cntnap5b	0.786288	0.0479297
ENSMUSG00000040249	Lrp1	0.786223	0.0131055
ENSMUSG00000049265	Kcnk3	0.785838	0.0223482
ENSMUSG00000029165	Agbl5	0.78571	0.0083737
ENSMUSG00000017897	Eya2	0.785058	0.0359315
ENSMUSG00000052613	Pcdh15	0.784342	6.49677e-08
ENSMUSG00000022791	Tnk2	0.776448	4.93359e-07
ENSMUSG00000058135	Gstm1	0.774103	0.0224614
ENSMUSG00000038642	Ctss	0.771815	0.0200886
ENSMUSG00000036206	Sh3bp4	0.770773	0.000851867
ENSMUSG00000019326	Aoc3	0.770653	0.0415138
ENSMUSG00000005045	Chd5	0.769761	0.00852359
ENSMUSG00000027071	P2rx3	0.769201	0.0472854
ENSMUSG00000039735	Fnbp1l	0.769115	3.38595e-07
ENSMUSG00000033955	Tnks1bp1	0.765807	0.00206403
ENSMUSG00000019970	Sgk1	0.765223	0.0255605
ENSMUSG00000030729	Pgm2l1	0.764341	0.00624272
ENSMUSG00000041782	Lad1	0.763041	0.0366022
ENSMUSG00000068735	Trp53i11	0.760343	0.000105441
ENSMUSG00000031538	Plat	0.757679	0.0490801
ENSMUSG00000024070	Prkd3	0.756373	0.00275685
ENSMUSG00000031391	L1cam	0.756287	0.0468698
ENSMUSG00000029086	Prom1	0.756001	0.00311009
ENSMUSG00000031714	Gab1	0.753889	0.0290772
ENSMUSG00000020232	Hmg20b	0.750788	0.0016316
ENSMUSG00000022865	Cxadr	0.749473	0.000303675
ENSMUSG00000019978	Epb41l2	0.749147	0.00792264
ENSMUSG00000015243	Abca1	0.749087	0.00737916
ENSMUSG00000029761	Cald1	0.748276	0.0150187
ENSMUSG00000054662	Ano9	0.747563	0.0443793
ENSMUSG00000024858	Grk2	0.746116	1.06598e-07
ENSMUSG00000031788	Kifc3	0.744906	0.00634549
ENSMUSG00000002233	Rhoc	0.744343	0.00216728
ENSMUSG00000002602	Axl	0.741533	0.00946339
ENSMUSG00000022438	Parvb	0.741275	0.0284554
ENSMUSG00000041540	Sox5	0.740018	0.00880373
ENSMUSG00000028525	Pde4b	0.73959	6.66614e-05
ENSMUSG00000041319	Thoc6	0.736341	7.17597e-06
ENSMUSG00000085795	Zfp703	0.735258	0.00403644
ENSMUSG00000028184	Adgrl2	0.733598	0.0348211
ENSMUSG00000007655	Cav1	0.733233	0.0497901
ENSMUSG00000021756	Il6st	0.730688	0.0122162
ENSMUSG00000028978	Nos3	0.730439	0.0341245
ENSMUSG00000019487	Trip10	0.728725	0.000277305
ENSMUSG00000047502	Mroh7	0.727876	0.0090317
ENSMUSG00000015839	Nfe2l2	0.724401	1.15906e-06
ENSMUSG00000006386	Tek	0.720696	0.0267448
ENSMUSG00000022054	Nefm	0.718734	0.0151223
ENSMUSG00000025790	Slco3a1	0.71848	2.67753e-05
ENSMUSG00000022003	Slc25a30	0.7161	0.00240491
ENSMUSG00000046768	Rhoj	0.715405	0.00264829
ENSMUSG00000032589	Bsn	0.715089	0.00022608
ENSMUSG00000029094	Afap1	0.714353	0.0073984
ENSMUSG00000092203	1110038B12Rik	0.71426	0.00576223
ENSMUSG00000038235	F11r	0.71327	0.000209063
ENSMUSG00000020173	Cobl	0.710273	0.0245566
ENSMUSG00000023915	Tnfrsf21	0.709248	0.0147173
ENSMUSG00000018593	Sparc	0.709183	0.015899
ENSMUSG00000025085	Ablim1	0.709109	9.5861e-07
ENSMUSG00000001053	N4bp3	0.709073	0.00151876
ENSMUSG00000021990	Spata13	0.70775	0.00122711
ENSMUSG00000037643	Prkci	0.707713	9.37954e-06
ENSMUSG00000023008	Fmnl3	0.706862	0.00207005
ENSMUSG00000020205	Phlda1	0.704031	0.0347939
ENSMUSG00000021559	Dapk1	0.703757	5.9819e-05
ENSMUSG00000006356	Crip2	0.702966	0.0196836
ENSMUSG00000017765	Slc12a4	0.702781	3.96767e-06
ENSMUSG00000028277	Ube2j1	0.698915	1.22532e-16
ENSMUSG00000008035	Mid1ip1	0.695098	2.97396e-07
ENSMUSG00000029528	Pxn	0.69087	7.48058e-06
ENSMUSG00000089809	Rasgef1b	0.690295	0.0110589
ENSMUSG00000032418	Me1	0.689714	0.0315748
ENSMUSG00000020111	Micu1	0.689419	0.000136482
ENSMUSG00000020277	Pfkl	0.684176	0.0226873
ENSMUSG00000041220	Elovl6	0.684007	0.0301227
ENSMUSG00000009647	Mcu	0.683267	0.00860045
ENSMUSG00000045314	Sowahb	0.683124	0.0353072
ENSMUSG00000061911	Myt1l	0.682048	3.465e-07
ENSMUSG00000046387	Pcdhb17	0.680371	0.0208249
ENSMUSG00000033060	Lmo7	0.68037	0.0300683
ENSMUSG00000026134	Prim2	0.675495	0.00778653
ENSMUSG00000046711	Hmga1	0.675203	0.0265183
ENSMUSG00000040525	Cblc	0.673594	0.0261751
ENSMUSG00000037706	Cd81	0.671266	0.0085304
ENSMUSG00000021701	Plk2	0.670875	0.0382401
ENSMUSG00000031488	Rab11fip1	0.670714	0.00792264
ENSMUSG00000020334	Slc22a4	0.669017	0.0193169
ENSMUSG00000042286	Stab1	0.668869	0.0349452
ENSMUSG00000053158	Fes	0.666167	0.0222396
ENSMUSG00000025959	Klf7	0.663044	0.0340287
ENSMUSG00000031150	Ccdc120	0.662081	0.0206248
ENSMUSG00000005148	Klf5	0.660936	0.0130417
ENSMUSG00000032479	Map4	0.658033	0.0261875
ENSMUSG00000026385	Dbi	0.658011	0.011445
ENSMUSG00000029822	Osbpl3	0.655736	0.0406464
ENSMUSG00000023017	Asic1	0.655454	0.0260312
ENSMUSG00000052557	Gan	0.654892	0.0267843
ENSMUSG00000039611	Tmem246	0.653407	0.00018097
ENSMUSG00000069808	Fam57a	0.650107	0.0253669
ENSMUSG00000000531	Grasp	0.649562	0.00311295
ENSMUSG00000064225	Paqr9	0.647921	0.0264198
ENSMUSG00000038524	Fchsd1	0.646436	0.0235286
ENSMUSG00000029860	Zyx	0.646304	0.0165124
ENSMUSG00000105987	AI506816	0.645127	0.0196735
ENSMUSG00000038943	Prc1	0.644281	0.0345168
ENSMUSG00000028066	Pmf1	0.643844	0.0478815
ENSMUSG00000033147	Slc22a15	0.642812	0.000821578
ENSMUSG00000026970	Rbms1	0.642399	0.0333608
ENSMUSG00000039616	Mocos	0.640524	0.0460084
ENSMUSG00000054793	Cadm4	0.640226	0.00348911
ENSMUSG00000038387	Rras	0.638649	0.00405296
ENSMUSG00000040111	Gramd1b	0.63808	0.00167906
ENSMUSG00000024077	Strn	0.636466	0.000113067
ENSMUSG00000024413	Npc1	0.635773	0.0215655
ENSMUSG00000032113	Chek1	0.635178	0.0275035
ENSMUSG00000022707	Gbe1	0.634902	0.0073627
ENSMUSG00000018417	Myo1b	0.633518	0.0349393
ENSMUSG00000063160	Numbl	0.632509	0.000187461
ENSMUSG00000028760	Eif4g3	0.632367	0.000265519
ENSMUSG00000068015	Lrch1	0.62971	0.000106962
ENSMUSG00000074743	Thbd	0.629581	0.0475308
ENSMUSG00000046191	Pcdhb20	0.628652	0.0391468
ENSMUSG00000023019	Gpd1	0.627255	0.000821274
ENSMUSG00000017929	B4galt5	0.623094	0.00711132
ENSMUSG00000024376	Epb41l4a	0.620347	0.0292807
ENSMUSG00000027035	Cers6	0.620319	1.75357e-05
ENSMUSG00000039953	Clstn1	0.619936	0.0189731
ENSMUSG00000038481	Cdk19	0.615925	0.000828439
ENSMUSG00000035439	Haus8	0.615737	0.0375945
ENSMUSG00000021792	Prxl2a	0.615546	0.000312519
ENSMUSG00000009828	Cilk1	0.615538	0.0394343
ENSMUSG00000021196	Pfkp	0.613671	0.0333608
ENSMUSG00000071369	Map3k5	0.61202	6.1554e-06
ENSMUSG00000117975	Itprip	0.609324	0.000533292
ENSMUSG00000020044	Timp3	0.605147	0.0420804
ENSMUSG00000023087	Noct	0.601143	0.0281508
ENSMUSG00000027806	Tsc22d2	0.600979	0.00123544
ENSMUSG00000028367	Txn1	0.599797	0.0229217
ENSMUSG00000033249	Hsf4	0.595661	0.0364663
ENSMUSG00000028716	Pdzk1ip1	0.595556	0.0292601
ENSMUSG00000024642	Tle4	0.595181	0.00352332
ENSMUSG00000025314	Ptprj	0.594774	0.00527806
ENSMUSG00000025608	Podxl	0.59393	0.0411523
ENSMUSG00000021036	Sptlc2	0.593354	0.000116283
ENSMUSG00000022280	Rnf19a	0.593239	5.23213e-07
ENSMUSG00000013236	Ptprs	0.592982	0.00697275
ENSMUSG00000035725	Prkx	0.592404	0.0151223
ENSMUSG00000030352	Tspan9	0.592283	0.0021573
ENSMUSG00000028763	Hspg2	0.589859	0.0108474
ENSMUSG00000021215	Net1	0.589152	0.0444374
ENSMUSG00000032712	Resf1	0.586277	0.0496029
ENSMUSG00000034826	Nup54	0.585986	0.00830283
ENSMUSG00000033880	Lgals3bp	0.585427	0.0217683
ENSMUSG00000078700	D030028A08Rik	0.582535	0.00909234
ENSMUSG00000007041	Clic1	0.581801	0.049088
ENSMUSG00000001493	Meox1	0.581749	0.045392
ENSMUSG00000006360	Crip1	0.581174	0.0496029
ENSMUSG00000063450	Syne2	0.580904	0.000554606
ENSMUSG00000034591	Slc41a2	0.579362	0.0279055
ENSMUSG00000022788	Fgd4	0.577584	0.000610036
ENSMUSG00000022433	Csnk1e	0.576229	1.13506e-05
ENSMUSG00000048458	Inka2	0.575474	0.0443046
ENSMUSG00000062232	Rapgef2	0.574996	7.77758e-05
ENSMUSG00000031349	Nsdhl	0.574927	0.0168117
ENSMUSG00000042302	Ehbp1	0.56967	5.24154e-07
ENSMUSG00000061313	Ddhd2	0.569248	5.82876e-05
ENSMUSG00000049800	Sertad2	0.567657	0.0195704
ENSMUSG00000048058	Ldlrad3	0.567587	0.0387738
ENSMUSG00000025348	Itga7	0.564678	0.0364025
ENSMUSG00000029135	Fosl2	0.560955	0.00462886
ENSMUSG00000033059	Pygb	0.560334	0.0040528
ENSMUSG00000038007	Acer2	0.556874	0.0367611
ENSMUSG00000030107	Usp18	0.556829	0.0090826
ENSMUSG00000027381	Bcl2l11	0.554294	0.00568656
ENSMUSG00000032977	Fam207a	0.553038	0.000552173
ENSMUSG00000070939	Tgfbrap1	0.550704	0.000299749
ENSMUSG00000052928	Ctif	0.546713	0.000836428
ENSMUSG00000027845	Dclre1b	0.545488	0.0422934
ENSMUSG00000033209	Ttc28	0.543829	0.0161273
ENSMUSG00000056708	Ier5	0.540527	0.00737916
ENSMUSG00000069094	Pde7a	0.540371	0.00061676
ENSMUSG00000070047	Fat1	0.538503	0.0124672
ENSMUSG00000038301	Snx10	0.537314	0.0025039
ENSMUSG00000023022	Lima1	0.536221	0.00365402
ENSMUSG00000074923	Pak6	0.536048	0.0130069
ENSMUSG00000025574	Tk1	0.535841	0.0463665
ENSMUSG00000028980	H6pd	0.535784	0.0340287
ENSMUSG00000026074	Map4k4	0.535682	3.44506e-06
ENSMUSG00000009905	Kdsr	0.534923	0.00042026
ENSMUSG00000051339	2900026A02Rik	0.534377	0.00258081
ENSMUSG00000029730	Mcm7	0.532053	0.0182918
ENSMUSG00000008384	Sertad1	0.52929	0.0318081
ENSMUSG00000041037	Irgq	0.528151	0.000146568
ENSMUSG00000040189	Ccdc114	0.52623	0.0142525
ENSMUSG00000029287	Tgfbr3	0.525065	0.00307454
ENSMUSG00000070462	Tlnrd1	0.522664	0.00807466
ENSMUSG00000036565	Ttyh3	0.522187	0.042424
ENSMUSG00000036452	Arhgap26	0.522182	0.016415
ENSMUSG00000023805	Synj2	0.520743	0.000571977
ENSMUSG00000029408	Abcb9	0.520698	0.00272432
ENSMUSG00000055980	Irs1	0.520328	0.0470725
ENSMUSG00000032501	Trib1	0.520163	0.0399463
ENSMUSG00000037815	Ctnna1	0.518931	0.000420725
ENSMUSG00000020883	Fbxl20	0.518831	0.0338776
ENSMUSG00000031996	Aplp2	0.514098	0.00519342
ENSMUSG00000037553	Zdhhc18	0.513053	0.0173462
ENSMUSG00000001089	Luzp1	0.511655	0.000714703
ENSMUSG00000042548	Asxl1	0.508817	0.0022192
ENSMUSG00000034998	Foxn2	0.508486	0.00122643
ENSMUSG00000037408	Cnnm4	0.507387	0.00455493
ENSMUSG00000030064	Frmd4b	0.503825	0.00191577
ENSMUSG00000023224	Serping1	0.503772	0.0496306
ENSMUSG00000042638	Gucy2c	0.501338	0.0227712
ENSMUSG00000052331	Ankrd44	0.500759	0.000155412
ENSMUSG00000026029	Casp8	0.499149	0.0260419
ENSMUSG00000020547	Bzw2	0.496195	0.00652919
ENSMUSG00000033805	Ephx4	0.495459	0.0371048
ENSMUSG00000004562	Arhgef40	0.492823	0.0468698
ENSMUSG00000029178	Klf3	0.492523	0.0042059
ENSMUSG00000047907	Tshz2	0.491225	0.0481926
ENSMUSG00000040423	Rc3h1	0.490485	0.0238897
ENSMUSG00000022844	Pdia5	0.490249	0.0352807
ENSMUSG00000032014	Oaf	0.490172	0.0456028
ENSMUSG00000022265	Ank	0.48657	8.62591e-06
ENSMUSG00000028822	Tmem50a	0.485098	0.0113092
ENSMUSG00000032508	Myd88	0.484403	0.0115608
ENSMUSG00000034382	AI661453	0.48118	0.0497378
ENSMUSG00000046546	Fam43a	0.479569	0.0188474
ENSMUSG00000021338	Carmil1	0.478891	1.44833e-06
ENSMUSG00000013076	Amotl1	0.478483	0.00368209
ENSMUSG00000028552	Eps15	0.477319	0.0292185
ENSMUSG00000047747	Rnf150	0.47539	0.0418384
ENSMUSG00000029622	Arpc1b	0.472109	0.0231416
ENSMUSG00000024589	Nedd4l	0.471756	0.00019062
ENSMUSG00000019478	Rab4a	0.469828	0.00506081
ENSMUSG00000022946	Dop1b	0.469772	0.000974638
ENSMUSG00000027361	Gabpb1	0.469418	0.0309824
ENSMUSG00000031586	Rbpms	0.468591	0.00388073
ENSMUSG00000025510	Cd151	0.467276	0.00575687
ENSMUSG00000035529	Prdm4	0.465487	0.00368799
ENSMUSG00000024736	Tmem132a	0.462965	0.0186886
ENSMUSG00000014303	Glis2	0.462827	0.00658158
ENSMUSG00000031681	Smad1	0.460811	0.014903
ENSMUSG00000071234	Syndig1l	0.460226	0.0307199
ENSMUSG00000022462	Slc38a2	0.459223	6.54134e-05
ENSMUSG00000027852	Nras	0.445134	0.024233
ENSMUSG00000018143	Mafk	0.443646	0.0380015
ENSMUSG00000024426	Atat1	0.43872	0.00147373
ENSMUSG00000061751	Kalrn	0.43701	0.0248062
ENSMUSG00000007817	Zmiz1	0.435479	0.0248762
ENSMUSG00000035441	Myo1d	0.432643	0.0112835
ENSMUSG00000034059	Ypel4	0.431173	0.0470476
ENSMUSG00000028961	Pgd	0.427542	0.00440312
ENSMUSG00000042272	Sestd1	0.426351	0.0253324
ENSMUSG00000021365	Nedd9	0.426248	0.0387738
ENSMUSG00000021395	Spin1	0.4249	0.00746047
ENSMUSG00000035212	Leprot	0.424496	0.00302142
ENSMUSG00000102976	Zc3h11a	0.424144	0.0385507
ENSMUSG00000102976	Zc3h11a	0.424144	0.0385507
ENSMUSG00000037536	Fbxo34	0.423438	0.0202857
ENSMUSG00000117679	Apbb3	0.42066	0.00683927
ENSMUSG00000024270	Slc39a6	0.419796	0.000244985
ENSMUSG00000023852	Chd1	0.417318	0.00611308
ENSMUSG00000069601	Ank3	0.417136	0.00123019
ENSMUSG00000022812	Gsk3b	0.411214	0.0153863
ENSMUSG00000027940	Tpm3	0.4102	0.00487575
ENSMUSG00000034462	Pkd2	0.409174	0.00334657
ENSMUSG00000099083	Atf7	0.407326	0.000997502
ENSMUSG00000027712	Anxa5	0.406138	0.00156572
ENSMUSG00000094870	Zfp131	0.405967	0.0400997
ENSMUSG00000026442	Nfasc	0.405091	0.0070323
ENSMUSG00000070372	Capza1	0.396898	0.031461
ENSMUSG00000098923	Tmem185b	0.395667	0.0372824
ENSMUSG00000048170	Mcmbp	0.395121	0.00640278
ENSMUSG00000024242	Map4k3	0.394591	0.000474625
ENSMUSG00000066894	Vsig10	0.39165	0.0356454
ENSMUSG00000036617	Etl4	0.390338	0.0379796
ENSMUSG00000022419	Deptor	0.389768	0.0186828
ENSMUSG00000022415	Syngr1	0.389753	0.0480501
ENSMUSG00000034573	Ptpn13	0.38959	0.0022216
ENSMUSG00000002372	Ranbp3	0.389236	0.0220018
ENSMUSG00000055053	Nfic	0.389107	0.0238897
ENSMUSG00000035378	Shq1	0.388859	0.0319378
ENSMUSG00000028693	Nasp	0.38859	0.0225661
ENSMUSG00000066571	4931406P16Rik	0.387222	0.0173061
ENSMUSG00000058690	Ccser2	0.385653	0.0294485
ENSMUSG00000026313	Hdac4	0.385359	0.0193825
ENSMUSG00000022636	Alcam	0.385158	0.000253434
ENSMUSG00000023367	Tmem176a	0.384964	0.00277841
ENSMUSG00000029050	Ski	0.383935	0.00184131
ENSMUSG00000025103	Btbd1	0.383874	0.0124304
ENSMUSG00000009291	Pttg1ip	0.382302	0.00223655
ENSMUSG00000035168	Tanc1	0.381016	0.00780543
ENSMUSG00000039852	Rere	0.379921	0.0146818
ENSMUSG00000087370	Tmem170b	0.378514	0.0140938
ENSMUSG00000021948	Prkcd	0.377326	0.0220816
ENSMUSG00000001098	Kctd10	0.376794	0.0207983
ENSMUSG00000037260	Hgsnat	0.372238	0.00329077
ENSMUSG00000028669	Pithd1	0.370744	0.0126715
ENSMUSG00000061665	Cd2ap	0.369751	0.0254428
ENSMUSG00000003382	Etv3	0.368793	0.0143091
ENSMUSG00000025583	Rptor	0.36849	0.00860045
ENSMUSG00000027194	Ttc17	0.367843	0.0302174
ENSMUSG00000022807	Osbpl11	0.367355	0.0168949
ENSMUSG00000028556	Dock7	0.355593	0.00352879
ENSMUSG00000051351	Zfp46	0.354738	0.0359607
ENSMUSG00000057738	Sptan1	0.353186	0.00123019
ENSMUSG00000079020	Slc45a4	0.352074	0.0123697
ENSMUSG00000046324	Ermp1	0.346907	0.0331625
ENSMUSG00000020262	Adarb1	0.345095	0.0231416
ENSMUSG00000024535	Snx24	0.343657	0.0388046
ENSMUSG00000021009	Ptpn21	0.341128	0.0366214
ENSMUSG00000038780	Smurf1	0.340687	0.0144653
ENSMUSG00000034190	Chmp7	0.33859	0.0196584
ENSMUSG00000052593	Adam17	0.335393	0.0118104
ENSMUSG00000032437	Stt3b	0.33532	0.00342829
ENSMUSG00000056153	Socs6	0.335273	0.0475569
ENSMUSG00000025809	Itgb1	0.332238	0.0205716
ENSMUSG00000068036	Afdn	0.331959	0.00262537
ENSMUSG00000021957	Tkt	0.326589	0.0420695
ENSMUSG00000026576	Atp1b1	0.324833	0.0143849
ENSMUSG00000005370	Msh6	0.324483	0.0120074
ENSMUSG00000036197	Gxylt1	0.316522	0.0464184
ENSMUSG00000029810	Tmem176b	0.31479	0.0468698
ENSMUSG00000025066	Sfr1	0.31382	0.0138544
ENSMUSG00000024026	Glo1	0.31245	0.035875
ENSMUSG00000059474	Mbtd1	0.312103	0.0277004
ENSMUSG00000039458	Mtmr12	0.311996	0.0419477
ENSMUSG00000027593	Raly	0.302059	0.00792264
ENSMUSG00000021460	Auh	0.301366	0.0156178
ENSMUSG00000028249	Sdcbp	0.301206	0.0338776
ENSMUSG00000033623	Pcgf3	0.295311	0.0419746
ENSMUSG00000022283	Pabpc1	0.294298	0.0435501
ENSMUSG00000028405	Aco1	0.294086	0.0406464
ENSMUSG00000028436	Dcaf12	0.283264	0.0314663
ENSMUSG00000021279	Cdc42bpb	0.279206	0.0054434
ENSMUSG00000004843	Chmp2b	0.278973	0.0189731
ENSMUSG00000026254	Eif4e2	0.27802	0.016415
ENSMUSG00000022472	Desi1	0.277924	0.0116138
ENSMUSG00000004642	Slbp	0.277218	0.0364454
ENSMUSG00000030126	Tmcc1	0.271953	0.035469
ENSMUSG00000077450	Rab11b	0.27129	0.0258545
ENSMUSG00000001794	Capns1	0.268624	0.0142341
ENSMUSG00000004099	Dnmt1	0.266183	0.042512
ENSMUSG00000020315	Sptbn1	0.264828	0.0331238
ENSMUSG00000041870	Ankrd13a	0.253237	0.0215698
ENSMUSG00000031078	Cttn	0.249885	0.0452136
ENSMUSG00000031511	Arhgef7	0.234603	0.0486484
ENSMUSG00000025162	Csnk1d	0.217574	0.0321007
ENSMUSG00000005682	Pan2	0.216695	0.049475
ENSMUSG00000031545	Gpat4	0.211973	0.0386376
ENSMUSG00000036646	Man1b1	0.210489	0.0104722
ENSMUSG00000039449	Prpf18	0.194122	0.0168571
ENSMUSG00000041720	Pi4ka	-0.178321	0.045392
ENSMUSG00000020366	Mapk9	-0.202913	0.0260419
ENSMUSG00000027180	Fbxo3	-0.204952	0.0127677
ENSMUSG00000029592	Usp30	-0.206214	0.0486154
ENSMUSG00000053119	Chmp3	-0.2178	0.0218891
ENSMUSG00000020864	Ankrd40	-0.219686	0.00236609
ENSMUSG00000015291	Gdi1	-0.221952	0.0315151
ENSMUSG00000042572	Ube2q1	-0.221989	0.0158563
ENSMUSG00000003099	Ppp5c	-0.222629	0.0359607
ENSMUSG00000019302	Atp6v0a1	-0.224886	0.0413502
ENSMUSG00000016257	Prelid3b	-0.226843	0.0309824
ENSMUSG00000009090	Ap1b1	-0.228802	0.0265292
ENSMUSG00000056770	Setd3	-0.229567	0.0130623
ENSMUSG00000010025	Aldh3a2	-0.229733	0.022647
ENSMUSG00000036561	Ppp6r2	-0.229987	0.0075907
ENSMUSG00000028048	Gba	-0.230616	0.0424982
ENSMUSG00000039523	Cep104	-0.233104	0.0338776
ENSMUSG00000017286	Glod4	-0.237331	0.0490546
ENSMUSG00000004394	Tmed4	-0.239953	0.0334303
ENSMUSG00000057649	Brd9	-0.242469	0.0156713
ENSMUSG00000003166	Dgcr2	-0.242544	0.00968506
ENSMUSG00000032187	Smarca4	-0.247951	0.0116113
ENSMUSG00000039850	Endov	-0.249232	0.0405148
ENSMUSG00000005354	Txn2	-0.249579	0.0223038
ENSMUSG00000057691	Zfp746	-0.249832	0.0464184
ENSMUSG00000028906	Epb41	-0.252647	0.0183044
ENSMUSG00000024442	Dele1	-0.254706	0.00798837
ENSMUSG00000025968	Ndufs1	-0.255834	0.00578651
ENSMUSG00000042790	Rnf214	-0.260341	0.0486438
ENSMUSG00000058230	Arhgap35	-0.262144	0.00970402
ENSMUSG00000059981	Taok2	-0.262747	0.0124304
ENSMUSG00000021476	Habp4	-0.262845	0.0233246
ENSMUSG00000021143	Pacs2	-0.263053	0.0338776
ENSMUSG00000029128	Rab28	-0.265582	0.0493209
ENSMUSG00000017858	Ift52	-0.268149	0.00060487
ENSMUSG00000023923	Tbc1d5	-0.268803	0.038544
ENSMUSG00000005362	Crbn	-0.269045	0.010086
ENSMUSG00000050947	Amigo1	-0.270311	0.0057545
ENSMUSG00000029623	Pdap1	-0.271458	0.015081
ENSMUSG00000015971	Actr8	-0.271569	0.0163955
ENSMUSG00000050148	Ubqln2	-0.273706	0.0383496
ENSMUSG00000029020	Mfn2	-0.27449	0.000820329
ENSMUSG00000034484	Snx2	-0.275162	0.000200773
ENSMUSG00000051285	Pcmtd1	-0.276346	0.0265183
ENSMUSG00000089682	Bcl2l2	-0.276583	0.0388466
ENSMUSG00000020818	Mfsd11	-0.277445	0.010836
ENSMUSG00000034940	Synrg	-0.277512	0.010276
ENSMUSG00000053510	Nrd1	-0.278068	0.0130696
ENSMUSG00000017686	Rhot1	-0.279285	0.0347939
ENSMUSG00000020196	Cabin1	-0.280386	0.00609264
ENSMUSG00000024220	Zfp523	-0.280481	0.0138093
ENSMUSG00000039108	Lsm14b	-0.281	0.0115129
ENSMUSG00000031227	Magee1	-0.28173	0.0146224
ENSMUSG00000029221	Slc30a9	-0.283026	0.0217683
ENSMUSG00000031310	Zmym3	-0.283954	0.0254975
ENSMUSG00000020182	Ddc	-0.284718	0.0480539
ENSMUSG00000020376	Rnf130	-0.285834	0.0371048
ENSMUSG00000026311	Asb1	-0.28641	0.048716
ENSMUSG00000022721	Trmt2a	-0.286841	0.0433457
ENSMUSG00000022721	Trmt2a	-0.286841	0.0433457
ENSMUSG00000013465	Nelfb	-0.291527	0.0129963
ENSMUSG00000057421	Las1l	-0.291582	0.0284495
ENSMUSG00000024104	Washc2	-0.292379	0.0366352
ENSMUSG00000025786	Zdhhc3	-0.292836	0.00322867
ENSMUSG00000034403	Pja1	-0.293054	0.0289858
ENSMUSG00000024835	Coro1b	-0.293392	0.025862
ENSMUSG00000024835	Coro1b	-0.293392	0.025862
ENSMUSG00000027303	Ptpra	-0.293726	0.00726371
ENSMUSG00000010517	Faf1	-0.294562	0.00264829
ENSMUSG00000052456	Asna1	-0.295047	0.0185772
ENSMUSG00000058291	Zfp68	-0.296461	0.00978996
ENSMUSG00000035632	Cnot3	-0.298666	0.0426712
ENSMUSG00000027775	Mfsd1	-0.29877	0.0200817
ENSMUSG00000013033	Adgrl1	-0.299274	0.0477633
ENSMUSG00000020823	Sec14l1	-0.299371	0.0349452
ENSMUSG00000026393	Nek7	-0.299902	0.0243371
ENSMUSG00000026356	Dars	-0.300184	0.025682
ENSMUSG00000023007	Prpf40b	-0.300631	0.0338776
ENSMUSG00000004268	Emg1	-0.300647	0.0146148
ENSMUSG00000042712	Tceal9	-0.301325	0.0241602
ENSMUSG00000013160	Atp6v0d1	-0.30136	0.00857754
ENSMUSG00000028555	Ttc39a	-0.30159	0.0279756
ENSMUSG00000053838	Nudcd3	-0.302178	0.000714703
ENSMUSG00000032305	Fam219b	-0.302235	0.0228572
ENSMUSG00000038957	Edc3	-0.302572	0.0472055
ENSMUSG00000020340	Cyfip2	-0.303583	0.00879192
ENSMUSG00000027582	Zgpat	-0.303868	0.031564
ENSMUSG00000005982	Naa60	-0.305154	0.0132933
ENSMUSG00000026309	Ilkap	-0.306846	0.00627371
ENSMUSG00000031755	Bbs2	-0.309272	0.0138786
ENSMUSG00000042328	Hps4	-0.309333	0.0401536
ENSMUSG00000021494	Ddx41	-0.310187	0.0316685
ENSMUSG00000035521	Gnptg	-0.310567	0.00584364
ENSMUSG00000028657	Ppt1	-0.311149	0.00223366
ENSMUSG00000037339	Fam53a	-0.311245	0.0157866
ENSMUSG00000001120	Pcbp3	-0.311263	0.0482318
ENSMUSG00000029560	Snx8	-0.311379	0.0220816
ENSMUSG00000056941	Commd7	-0.312502	0.0366352
ENSMUSG00000015016	Acsf3	-0.313446	0.0206698
ENSMUSG00000039917	Rhbdd2	-0.313644	0.00133528
ENSMUSG00000022884	Eif4a2	-0.313844	0.0018266
ENSMUSG00000023050	Map3k12	-0.315195	0.0151543
ENSMUSG00000046432	Bex3	-0.315499	0.0217604
ENSMUSG00000001366	Fbxo9	-0.315821	0.0338776
ENSMUSG00000030678	Maz	-0.316474	0.00338752
ENSMUSG00000022295	Atp6v1c1	-0.316566	0.0240933
ENSMUSG00000022295	Atp6v1c1	-0.316566	0.0240933
ENSMUSG00000022350	Washc5	-0.318147	0.0125301
ENSMUSG00000049305	Ccdc71	-0.319067	0.0178348
ENSMUSG00000029772	Ahcyl2	-0.320827	0.00357881
ENSMUSG00000068921	Dap3	-0.320842	0.00307454
ENSMUSG00000042763	Maneal	-0.321419	0.0107134
ENSMUSG00000057672	Pkn1	-0.321756	0.0163554
ENSMUSG00000031521	Aga	-0.324595	0.0349632
ENSMUSG00000006423	C330007P06Rik	-0.32478	0.0389024
ENSMUSG00000026192	Atic	-0.325061	0.0473087
ENSMUSG00000039601	Rcan2	-0.325654	0.0122602
ENSMUSG00000021013	Ttc8	-0.325748	0.0170747
ENSMUSG00000022898	Vps26c	-0.328002	0.0337455
ENSMUSG00000045980	Tmem104	-0.328616	0.0413545
ENSMUSG00000034121	Mks1	-0.329747	0.0163554
ENSMUSG00000022477	Aco2	-0.330139	0.00780543
ENSMUSG00000001158	Snrnp27	-0.330409	0.0296413
ENSMUSG00000001418	Glmp	-0.330648	0.0247404
ENSMUSG00000022394	L3mbtl2	-0.331494	0.0392608
ENSMUSG00000030706	Mrpl48	-0.332075	0.0118383
ENSMUSG00000020474	Polm	-0.332591	0.0354019
ENSMUSG00000026790	Odf2	-0.333473	0.00754264
ENSMUSG00000026048	Ercc5	-0.33381	0.0045591
ENSMUSG00000021577	Sdha	-0.333821	6.72264e-06
ENSMUSG00000020455	Trim11	-0.334049	0.0128594
ENSMUSG00000089832	Shkbp1	-0.335733	0.0115129
ENSMUSG00000021420	Fars2	-0.336474	0.0217525
ENSMUSG00000027419	Pcsk2	-0.336593	0.00501014
ENSMUSG00000040669	Phc1	-0.336614	0.00100447
ENSMUSG00000019338	Zfp687	-0.336657	0.00500129
ENSMUSG00000001642	Akr1b3	-0.336688	0.0336391
ENSMUSG00000022544	Eef2kmt	-0.3372	0.0288137
ENSMUSG00000033088	Triobp	-0.338285	0.0388466
ENSMUSG00000001445	Mrpl10	-0.338293	0.00140664
ENSMUSG00000001786	Fbxo7	-0.33836	0.0130623
ENSMUSG00000047098	Rnf31	-0.338666	0.031564
ENSMUSG00000040560	Wdr7	-0.339279	0.013003
ENSMUSG00000050608	Micos10	-0.341342	0.00928661
ENSMUSG00000017801	Mlx	-0.341415	0.0157279
ENSMUSG00000025188	Hps1	-0.341447	0.00472194
ENSMUSG00000041997	Tlk1	-0.342799	0.039269
ENSMUSG00000042185	Nfrkb	-0.342924	0.032137
ENSMUSG00000031631	Cfap97	-0.344158	0.0415023
ENSMUSG00000031633	Slc25a4	-0.344378	0.00253727
ENSMUSG00000015937	Macroh2a1	-0.344845	0.00473866
ENSMUSG00000001248	Gramd1a	-0.346183	0.00862299
ENSMUSG00000041921	Metap1d	-0.346829	0.0167209
ENSMUSG00000001687	Ubl3	-0.347135	0.000469184
ENSMUSG00000008855	Hdac5	-0.348693	0.00940566
ENSMUSG00000029364	Wsb2	-0.349019	0.0300971
ENSMUSG00000022526	Zfp251	-0.349303	0.0318081
ENSMUSG00000075256	Cerkl	-0.35008	0.0388577
ENSMUSG00000038564	Ift172	-0.350869	0.0243371
ENSMUSG00000068747	Sort1	-0.351019	0.0264257
ENSMUSG00000040009	Gnaz	-0.351024	0.0211019
ENSMUSG00000058254	Tspan7	-0.351703	0.000232717
ENSMUSG00000029389	Ddx55	-0.351937	0.0124854
ENSMUSG00000028173	Wls	-0.352079	0.0212273
ENSMUSG00000035967	Ints6l	-0.352635	0.0423968
ENSMUSG00000033396	Spg11	-0.353276	0.00792477
ENSMUSG00000020329	Polrmt	-0.353325	0.0438424
ENSMUSG00000055302	Mrfap1	-0.354508	0.0164916
ENSMUSG00000038368	Focad	-0.354991	0.0135782
ENSMUSG00000020491	2810021J22Rik	-0.355194	0.0236122
ENSMUSG00000028582	Cc2d1b	-0.355422	0.001467
ENSMUSG00000036879	Phkb	-0.35565	0.0415138
ENSMUSG00000039007	Cpq	-0.356343	0.0168571
ENSMUSG00000068917	Clk2	-0.356651	0.00638264
ENSMUSG00000030894	Tpp1	-0.357565	0.00519197
ENSMUSG00000035847	Ids	-0.357895	0.0340114
ENSMUSG00000085396	Firre	-0.359275	0.00923603
ENSMUSG00000039715	Wdr34	-0.359587	0.0142525
ENSMUSG00000030983	Bccip	-0.359798	0.0409291
ENSMUSG00000038593	Tctn1	-0.360173	0.0300683
ENSMUSG00000029575	Mmab	-0.361409	0.0279055
ENSMUSG00000020198	Ap3d1	-0.361732	0.00746449
ENSMUSG00000043683	Fem1a	-0.361944	0.0100203
ENSMUSG00000046447	Camk2n1	-0.363489	0.00843246
ENSMUSG00000027004	Frzb	-0.36363	0.0490546
ENSMUSG00000025855	Prkar1b	-0.363885	0.000672379
ENSMUSG00000037049	Smpd1	-0.364078	0.014053
ENSMUSG00000019039	Dalrd3	-0.36424	0.00421847
ENSMUSG00000042810	Krba1	-0.364713	0.0295731
ENSMUSG00000002210	Smg9	-0.364796	0.0236642
ENSMUSG00000024121	Atp6v0c	-0.366333	9.7827e-07
ENSMUSG00000041733	Coq5	-0.367259	0.0370037
ENSMUSG00000025777	Gdap1	-0.36779	0.0278129
ENSMUSG00000042208	0610010F05Rik	-0.368013	0.043148
ENSMUSG00000002379	Ndufa11	-0.368206	0.0233246
ENSMUSG00000044465	Fam160a2	-0.368341	0.0259382
ENSMUSG00000047067	Dusp28	-0.368862	0.0256741
ENSMUSG00000024201	Kdm4b	-0.369483	0.000463478
ENSMUSG00000039199	Zdhhc1	-0.370531	0.013209
ENSMUSG00000031671	Setd6	-0.372131	0.0140642
ENSMUSG00000027168	Pax6	-0.372596	0.0355057
ENSMUSG00000035824	Tk2	-0.373819	0.00886476
ENSMUSG00000025607	Copg2	-0.374797	0.00416475
ENSMUSG00000019087	Atp6ap1	-0.375146	1.49888e-06
ENSMUSG00000031696	Vps35	-0.375627	0.0355148
ENSMUSG00000060166	Zdhhc8	-0.37573	0.0010788
ENSMUSG00000060166	Zdhhc8	-0.37573	0.0010788
ENSMUSG00000051232	Tmem199	-0.376442	0.00258634
ENSMUSG00000059890	Ube4a	-0.376709	0.00541359
ENSMUSG00000028218	Fam92a	-0.376953	0.00960793
ENSMUSG00000044139	Prss53	-0.377481	0.0225834
ENSMUSG00000001323	Srr	-0.377586	0.0201113
ENSMUSG00000017188	Coa3	-0.379115	0.0134994
ENSMUSG00000004567	Mcoln1	-0.379858	0.00519197
ENSMUSG00000005034	Prkacb	-0.380279	0.00739369
ENSMUSG00000051790	Nlgn2	-0.380383	0.0110012
ENSMUSG00000021666	Gfm2	-0.38057	0.00284151
ENSMUSG00000032349	Elovl5	-0.380726	0.0358492
ENSMUSG00000002833	Hdgfl2	-0.380823	0.0265279
ENSMUSG00000020153	Ndufs7	-0.38178	0.0484851
ENSMUSG00000004207	Psap	-0.38264	0.000116283
ENSMUSG00000031347	Cetn2	-0.384128	0.0316585
ENSMUSG00000029403	Cdkl2	-0.384329	0.0115608
ENSMUSG00000020453	Patz1	-0.385048	0.00869479
ENSMUSG00000020657	Dnajc27	-0.385218	0.0133093
ENSMUSG00000028137	Celf3	-0.385276	0.0082326
ENSMUSG00000030695	Aldoa	-0.385598	0.000270197
ENSMUSG00000036299	BC031181	-0.385605	0.0092196
ENSMUSG00000022987	Zfp641	-0.385635	0.00233508
ENSMUSG00000057858	Fam204a	-0.385869	0.0234111
ENSMUSG00000059482	2610301B20Rik	-0.386205	0.0346118
ENSMUSG00000062785	Kcnc3	-0.386443	0.0353072
ENSMUSG00000006728	Cdk4	-0.387258	0.00404663
ENSMUSG00000079037	Prnp	-0.389092	0.0338776
ENSMUSG00000021728	Emb	-0.389354	0.00633253
ENSMUSG00000002660	Clpp	-0.389559	0.000818093
ENSMUSG00000006464	Bbs1	-0.389884	0.0420804
ENSMUSG00000006675	P4htm	-0.390238	0.0320703
ENSMUSG00000024099	Ndufv2	-0.391462	0.00871761
ENSMUSG00000040502	Marchf9	-0.392562	0.00794059
ENSMUSG00000022672	Prkdc	-0.392667	0.0489154
ENSMUSG00000031951	Tmem231	-0.393262	0.0115308
ENSMUSG00000025584	Pde8a	-0.393764	0.00139869
ENSMUSG00000042066	Tmcc2	-0.396975	0.0208573
ENSMUSG00000039637	Coro7	-0.397504	0.0467362
ENSMUSG00000091705	H2-Q2	-0.397835	0.000292486
ENSMUSG00000023033	Scn8a	-0.397954	0.0450485
ENSMUSG00000032046	Abhd12	-0.397962	0.00158072
ENSMUSG00000042429	Adora1	-0.398043	0.0144653
ENSMUSG00000035790	Cep19	-0.399348	0.0356776
ENSMUSG00000029291	Rufy3	-0.399356	0.00238816
ENSMUSG00000016206	H2-M3	-0.399544	0.0371048
ENSMUSG00000073616	Cops9	-0.399662	0.0148025
ENSMUSG00000004994	Ccdc130	-0.399821	0.00557258
ENSMUSG00000028224	Nbn	-0.399954	0.0261328
ENSMUSG00000046378	Asphd1	-0.400665	0.0345524
ENSMUSG00000024101	Washc1	-0.402607	0.00262899
ENSMUSG00000024109	Nrxn1	-0.402609	0.0412461
ENSMUSG00000009378	Slc16a12	-0.403261	0.0164326
ENSMUSG00000060224	Pyroxd2	-0.403926	0.0488826
ENSMUSG00000059447	Hadhb	-0.404041	3.49842e-05
ENSMUSG00000030842	Lamtor1	-0.404158	0.00256856
ENSMUSG00000004462	Tbccd1	-0.404993	0.00483764
ENSMUSG00000031447	Lamp1	-0.405093	3.10119e-08
ENSMUSG00000019864	Rtn4ip1	-0.40525	0.00421847
ENSMUSG00000044952	Kctd21	-0.40552	0.0494943
ENSMUSG00000032171	Pin1	-0.406496	0.0403236
ENSMUSG00000074649	BC029722	-0.406798	0.00892002
ENSMUSG00000021033	Gstz1	-0.407653	0.0395147
ENSMUSG00000066839	Ecsit	-0.409046	0.0130623
ENSMUSG00000040040	Ift88	-0.409486	0.0199684
ENSMUSG00000022125	Cln5	-0.409552	0.00137865
ENSMUSG00000060152	Pop5	-0.410853	0.00787766
ENSMUSG00000039221	Rpl22l1	-0.411352	0.0100696
ENSMUSG00000014602	Kif1a	-0.411629	0.0138604
ENSMUSG00000002625	Akap8l	-0.412702	0.039769
ENSMUSG00000040147	Maob	-0.414099	0.0429813
ENSMUSG00000030287	Itpr2	-0.414448	0.012581
ENSMUSG00000050002	Idnk	-0.414575	0.00477457
ENSMUSG00000031007	Atp6ap2	-0.415216	0.00775896
ENSMUSG00000038539	Atf5	-0.415292	0.0439019
ENSMUSG00000058267	Mrps14	-0.415388	0.0407145
ENSMUSG00000035354	Uvrag	-0.415414	0.0248062
ENSMUSG00000023809	Rps6ka2	-0.416763	0.0143849
ENSMUSG00000026519	Tmem63a	-0.417006	0.000117036
ENSMUSG00000015126	Tsr3	-0.417402	0.0116439
ENSMUSG00000020289	Nprl3	-0.419383	0.0113203
ENSMUSG00000001376	Vps50	-0.419652	0.00403601
ENSMUSG00000027207	Galk2	-0.421	0.00251904
ENSMUSG00000025920	Stau2	-0.421829	0.000328567
ENSMUSG00000025738	Fbxl16	-0.423063	0.000366087
ENSMUSG00000087177	E130307A14Rik	-0.423327	0.0143034
ENSMUSG00000039018	Mtg1	-0.423519	0.0461854
ENSMUSG00000031539	Ap3m2	-0.423559	0.000482569
ENSMUSG00000045838	Ccdc9b	-0.424342	0.0240223
ENSMUSG00000051146	Camk2n2	-0.425301	0.0156178
ENSMUSG00000029535	Triap1	-0.425632	0.00325076
ENSMUSG00000031198	Fundc2	-0.42572	0.00107321
ENSMUSG00000024867	Pip5k1b	-0.426379	0.0290249
ENSMUSG00000042404	Dennd4b	-0.426814	0.0211999
ENSMUSG00000022403	St13	-0.427808	1.04983e-05
ENSMUSG00000024899	Papss2	-0.427929	0.0219794
ENSMUSG00000031060	Rbm10	-0.428003	0.0486734
ENSMUSG00000026854	Usp20	-0.428304	0.00044115
ENSMUSG00000022564	Grina	-0.428671	4.48316e-05
ENSMUSG00000030301	Ccdc91	-0.428968	0.0298258
ENSMUSG00000032850	Rnft2	-0.429494	0.0222151
ENSMUSG00000055401	Fbxo6	-0.429511	6.55189e-05
ENSMUSG00000030091	Nup210	-0.431686	0.000844591
ENSMUSG00000066892	Fbxl12	-0.433701	0.0163955
ENSMUSG00000042055	Wdr11	-0.433813	0.0147173
ENSMUSG00000033773	Rpap2	-0.435266	0.041746
ENSMUSG00000002265	Peg3	-0.436475	0.0366352
ENSMUSG00000029420	Rimbp2	-0.438731	0.00977361
ENSMUSG00000026347	Tmem163	-0.439779	0.0449923
ENSMUSG00000002963	Pnkp	-0.439818	0.0175723
ENSMUSG00000025505	Tmem80	-0.440278	0.00913441
ENSMUSG00000046603	Tcaim	-0.441636	0.0078954
ENSMUSG00000013822	Elof1	-0.44213	0.00155155
ENSMUSG00000031303	Map3k15	-0.443064	0.00562082
ENSMUSG00000050538	B230217C12Rik	-0.443209	0.0219999
ENSMUSG00000020747	Tmem94	-0.443868	0.00120072
ENSMUSG00000019826	Zbtb24	-0.4445	0.00844482
ENSMUSG00000015013	Trappc2l	-0.445156	0.0132431
ENSMUSG00000045007	Tubg2	-0.447779	0.0366106
ENSMUSG00000001700	Gramd3	-0.448574	0.0315748
ENSMUSG00000006418	Rnf114	-0.449278	0.0015577
ENSMUSG00000002280	Ciao3	-0.44975	6.57751e-05
ENSMUSG00000019362	D8Ertd738e	-0.449776	0.0040971
ENSMUSG00000037259	Dzank1	-0.452151	0.034906
ENSMUSG00000031657	Heatr3	-0.452342	0.0269569
ENSMUSG00000022228	Zscan26	-0.453228	0.00464425
ENSMUSG00000036835	Psenen	-0.453678	0.0408948
ENSMUSG00000098176	Ccdc166	-0.455811	0.0463984
ENSMUSG00000036745	Ttll7	-0.455888	0.00549138
ENSMUSG00000021124	Vti1b	-0.456368	0.000186464
ENSMUSG00000020895	Tmem107	-0.457138	0.0123578
ENSMUSG00000029501	Ankle2	-0.458286	0.000147459
ENSMUSG00000035953	Pip4p1	-0.458497	0.00373509
ENSMUSG00000056629	Fkbp2	-0.461166	0.0321871
ENSMUSG00000025246	Tbl1x	-0.461441	0.00251092
ENSMUSG00000044030	Irf2bp1	-0.462469	0.0088254
ENSMUSG00000005803	Sqor	-0.462932	7.36447e-07
ENSMUSG00000027378	Nphp1	-0.463355	0.00294769
ENSMUSG00000001127	Araf	-0.463561	6.53354e-05
ENSMUSG00000051403	Ppp1r37	-0.466802	0.00211749
ENSMUSG00000024030	Abcg1	-0.46691	0.0404911
ENSMUSG00000037610	Kcnmb2	-0.467071	0.00228404
ENSMUSG00000005907	Pex1	-0.467179	0.0104592
ENSMUSG00000046159	Chrm3	-0.467203	0.0179374
ENSMUSG00000052102	Gnpda1	-0.467378	0.0155326
ENSMUSG00000031432	Prps1	-0.467746	0.000172776
ENSMUSG00000031458	Coprs	-0.469649	0.039848
ENSMUSG00000019986	Ahi1	-0.46975	0.01056
ENSMUSG00000024194	Cuta	-0.47167	0.026682
ENSMUSG00000090071	Cdk5r2	-0.47227	0.00201509
ENSMUSG00000050994	Adgb	-0.472532	0.00238243
ENSMUSG00000021665	Hexb	-0.472722	0.0188238
ENSMUSG00000045948	Mrps12	-0.47453	0.045392
ENSMUSG00000023951	Vegfa	-0.474971	0.0127501
ENSMUSG00000037316	Bag4	-0.475414	0.00317941
ENSMUSG00000022098	Bmp1	-0.475679	0.0236642
ENSMUSG00000020462	Cfap36	-0.476472	0.038554
ENSMUSG00000028488	Sh3gl2	-0.477311	0.0154731
ENSMUSG00000068615	Gjd2	-0.478835	0.0165626
ENSMUSG00000024251	Thada	-0.47891	0.00614111
ENSMUSG00000022972	Cfap298	-0.480447	0.0320446
ENSMUSG00000032182	Yipf2	-0.481293	0.00346878
ENSMUSG00000027901	Dennd2d	-0.481408	0.0186526
ENSMUSG00000032184	Lysmd2	-0.486266	0.0058892
ENSMUSG00000030086	Chchd6	-0.486359	0.0355982
ENSMUSG00000039105	Atp6v1g1	-0.486522	6.66614e-05
ENSMUSG00000035757	Selenoo	-0.486676	0.00592241
ENSMUSG00000033458	Fan1	-0.487095	0.0141388
ENSMUSG00000032849	Abcc4	-0.48825	0.00956899
ENSMUSG00000074794	Arrdc3	-0.488674	0.00869479
ENSMUSG00000006930	Hap1	-0.488723	0.0120156
ENSMUSG00000031534	Smim19	-0.488962	0.00294929
ENSMUSG00000022863	Btg3	-0.489803	0.0157726
ENSMUSG00000040097	Flywch1	-0.491257	1.58707e-05
ENSMUSG00000047022	Mipol1	-0.492304	0.0478839
ENSMUSG00000028976	Slc2a5	-0.493451	0.0259848
ENSMUSG00000042532	Golga7b	-0.493922	0.0163693
ENSMUSG00000049439	Cyp20a1	-0.494136	0.015899
ENSMUSG00000031327	Chic1	-0.494345	0.0423895
ENSMUSG00000026520	Pycr2	-0.494985	0.0136904
ENSMUSG00000008226	Scrn3	-0.496947	0.00266654
ENSMUSG00000007038	Neu1	-0.498106	0.000797941
ENSMUSG00000027371	Fahd2a	-0.498446	0.0041159
ENSMUSG00000023092	Fhl1	-0.498762	0.0230258
ENSMUSG00000027709	Mccc1	-0.499139	0.0302364
ENSMUSG00000020847	Rph3al	-0.49944	0.00100231
ENSMUSG00000116138	C030006K11Rik	-0.499465	0.0126715
ENSMUSG00000035504	Reep6	-0.500241	0.0167209
ENSMUSG00000039431	Mtmr7	-0.500462	0.000556631
ENSMUSG00000054863	Tafa5	-0.500887	0.0261247
ENSMUSG00000049044	Rapgef4	-0.501405	0.00167906
ENSMUSG00000038884	Shfl	-0.501422	9.47269e-05
ENSMUSG00000028089	Chd1l	-0.50182	0.00176845
ENSMUSG00000021193	Pitrm1	-0.501965	0.000158938
ENSMUSG00000024012	Mtch1	-0.502239	0.000111002
ENSMUSG00000020621	Rdh14	-0.502347	0.0405148
ENSMUSG00000045967	Gpr158	-0.503325	0.0300447
ENSMUSG00000033961	Zfp446	-0.504107	0.0155326
ENSMUSG00000038855	Itpkb	-0.504911	0.0231219
ENSMUSG00000034570	Inpp5j	-0.505041	0.0046547
ENSMUSG00000005699	Pard6a	-0.505137	0.0241439
ENSMUSG00000027170	Eif3m	-0.505863	0.00330582
ENSMUSG00000040687	Madd	-0.506124	0.00298902
ENSMUSG00000023960	Enpp5	-0.509066	1.76823e-05
ENSMUSG00000025812	Pard3	-0.509435	0.00248935
ENSMUSG00000032741	Tpcn1	-0.509637	0.00760591
ENSMUSG00000060512	0610040J01Rik	-0.5097	4.85152e-07
ENSMUSG00000025932	Eya1	-0.510084	0.00219024
ENSMUSG00000019210	Atp6v1e1	-0.51091	2.47574e-06
ENSMUSG00000044475	Ascc1	-0.511226	0.00748921
ENSMUSG00000037902	Sirpa	-0.511286	0.0151255
ENSMUSG00000032127	Vps11	-0.512403	1.47177e-07
ENSMUSG00000022214	Dcaf11	-0.512578	1.17248e-05
ENSMUSG00000000881	Dlg3	-0.51261	0.000227801
ENSMUSG00000040640	Erc2	-0.512652	0.0128039
ENSMUSG00000038319	Kcnh2	-0.513516	0.000518008
ENSMUSG00000055737	Ghr	-0.515538	0.00393017
ENSMUSG00000033379	Atp6v0b	-0.515812	5.84757e-07
ENSMUSG00000053329	Gatd3a	-0.515991	0.0350551
ENSMUSG00000036641	Ccdc148	-0.51638	0.0420804
ENSMUSG00000079610	Ankrd39	-0.516675	0.00746047
ENSMUSG00000047507	Baiap3	-0.517339	0.010276
ENSMUSG00000047242	Taf9b	-0.517422	1.6681e-06
ENSMUSG00000026797	Stxbp1	-0.518587	3.56018e-05
ENSMUSG00000067369	Trmt2b	-0.51905	0.00107336
ENSMUSG00000041571	Selenow	-0.519738	0.000346683
ENSMUSG00000032279	Idh3a	-0.519831	0.000276566
ENSMUSG00000033427	Upb1	-0.520275	0.00541359
ENSMUSG00000026617	Bpnt1	-0.520343	6.83721e-05
ENSMUSG00000032181	Scg3	-0.520588	0.00276913
ENSMUSG00000035206	Sppl2b	-0.521248	0.00921368
ENSMUSG00000051851	Rtl8c	-0.521741	0.0182272
ENSMUSG00000051851	Rtl8c	-0.521741	0.0182272
ENSMUSG00000021114	Atp6v1d	-0.521796	0.00348067
ENSMUSG00000072966	Gprasp2	-0.523126	0.00258081
ENSMUSG00000032890	Rims3	-0.524152	0.00541359
ENSMUSG00000026307	Scly	-0.524309	4.22629e-05
ENSMUSG00000041907	Gpr45	-0.52443	0.0477011
ENSMUSG00000020156	Pwwp3a	-0.524552	0.00246797
ENSMUSG00000021211	Akr1c12	-0.525768	0.00954071
ENSMUSG00000056004	9330182L06Rik	-0.528046	0.00593346
ENSMUSG00000025579	Gaa	-0.528215	2.55794e-07
ENSMUSG00000023039	Krt7	-0.529612	0.00550641
ENSMUSG00000085833	Gm13003	-0.530401	0.0262754
ENSMUSG00000034216	Vps18	-0.535013	0.0132786
ENSMUSG00000022558	Mroh1	-0.53509	8.48194e-08
ENSMUSG00000022453	Naga	-0.537321	0.00122076
ENSMUSG00000019763	Rmnd1	-0.537364	0.00787766
ENSMUSG00000025366	Esyt1	-0.539376	0.00223366
ENSMUSG00000042616	Oscp1	-0.539556	0.000300563
ENSMUSG00000034278	Dnajc17	-0.540847	0.0116576
ENSMUSG00000035713	Usp35	-0.542577	0.0396367
ENSMUSG00000060600	Eno3	-0.543968	0.0189731
ENSMUSG00000033917	Gde1	-0.544332	0.00311295
ENSMUSG00000109321	A330076H08Rik	-0.544384	0.0219744
ENSMUSG00000028328	Tmod1	-0.545474	0.025862
ENSMUSG00000033763	Mtss2	-0.547962	0.0425686
ENSMUSG00000002032	Tmem25	-0.54823	0.0194396
ENSMUSG00000028104	Polr3gl	-0.548641	0.007396
ENSMUSG00000020638	Cmpk2	-0.549134	0.0206698
ENSMUSG00000044676	Zfp612	-0.551059	0.00373509
ENSMUSG00000001901	Kcnh6	-0.551355	0.0392608
ENSMUSG00000041035	Gm17018	-0.553031	0.000741172
ENSMUSG00000079003	Samd1	-0.553124	0.00247887
ENSMUSG00000021048	Mthfd1	-0.554676	0.00169152
ENSMUSG00000028698	Pik3r3	-0.555035	0.0241391
ENSMUSG00000030861	Acadsb	-0.555363	2.12946e-06
ENSMUSG00000078566	Bnip3	-0.555681	7.38542e-05
ENSMUSG00000026409	Pfkfb2	-0.557159	0.0295285
ENSMUSG00000012126	Ubxn11	-0.558273	0.0243371
ENSMUSG00000075700	Selenot	-0.558938	0.000284455
ENSMUSG00000020483	Dynll2	-0.559132	6.21516e-06
ENSMUSG00000053519	Kcnip1	-0.560685	0.00251904
ENSMUSG00000037826	Ppm1k	-0.56299	0.000844591
ENSMUSG00000028683	Eif2b3	-0.563186	0.00786326
ENSMUSG00000030541	Idh2	-0.564583	0.000940395
ENSMUSG00000021303	Gng4	-0.56568	0.00127359
ENSMUSG00000028020	Glrb	-0.565764	0.0337455
ENSMUSG00000038807	Rap1gap2	-0.566835	9.15539e-06
ENSMUSG00000039069	Mtg2	-0.567145	1.81652e-05
ENSMUSG00000052253	Zfp622	-0.568034	0.0161004
ENSMUSG00000055067	Smyd3	-0.568784	0.000403914
ENSMUSG00000015829	Tnr	-0.569228	0.0162841
ENSMUSG00000032565	Nudt16	-0.569613	0.0476736
ENSMUSG00000047787	Flrt1	-0.569615	0.0340287
ENSMUSG00000038126	Mphosph9	-0.570805	0.00388984
ENSMUSG00000020319	Wdpcp	-0.570921	0.00699031
ENSMUSG00000022075	Rhobtb2	-0.57225	0.00163623
ENSMUSG00000006641	Slc5a6	-0.572785	0.00557072
ENSMUSG00000029130	Rnf32	-0.572941	0.049598
ENSMUSG00000021481	Zfp346	-0.575275	0.0470476
ENSMUSG00000061758	Akr1b10	-0.576556	0.00593346
ENSMUSG00000044712	Slc38a6	-0.576975	0.0444418
ENSMUSG00000073600	Prob1	-0.577749	0.047124
ENSMUSG00000056763	Cspp1	-0.577974	0.000668825
ENSMUSG00000031428	Zcchc18	-0.578046	1.2413e-05
ENSMUSG00000013419	Zfp651	-0.578048	0.00151205
ENSMUSG00000027603	Ggt7	-0.582029	0.00284116
ENSMUSG00000054237	Fra10ac1	-0.583356	0.0100781
ENSMUSG00000031174	Rpgr	-0.584416	6.83592e-05
ENSMUSG00000005267	Zfp287	-0.584538	0.00634549
ENSMUSG00000027434	Nkx2-2	-0.585445	0.0147006
ENSMUSG00000037106	Fer1l6	-0.585662	0.025369
ENSMUSG00000037106	Fer1l6	-0.585662	0.025369
ENSMUSG00000018995	Nars2	-0.586338	0.0025472
ENSMUSG00000039480	Nt5dc1	-0.587205	0.00141928
ENSMUSG00000018548	Trim37	-0.592632	0.000482569
ENSMUSG00000055409	Nell1	-0.593015	0.00164406
ENSMUSG00000086013	Gm15706	-0.596733	0.0212625
ENSMUSG00000041420	Meis3	-0.59737	0.00351666
ENSMUSG00000030979	Uros	-0.597777	0.0144653
ENSMUSG00000043668	Tox3	-0.597819	0.00924335
ENSMUSG00000058488	Kl	-0.601011	0.0302632
ENSMUSG00000029173	Sepsecs	-0.601487	0.00239399
ENSMUSG00000005936	Kctd20	-0.602013	0.0326411
ENSMUSG00000014226	Cacybp	-0.602941	0.0111131
ENSMUSG00000066357	Wdr6	-0.602961	0.000660795
ENSMUSG00000002688	Prkd1	-0.606221	0.0070323
ENSMUSG00000064061	Dzip3	-0.609489	0.0314608
ENSMUSG00000028804	Csmd2	-0.611339	0.00506081
ENSMUSG00000038024	Dennd4c	-0.613456	0.0314824
ENSMUSG00000020732	Rab37	-0.61396	0.00134282
ENSMUSG00000057411	Fam173a	-0.614863	3.68793e-07
ENSMUSG00000062373	Tmem65	-0.616652	0.0124854
ENSMUSG00000032633	Flcn	-0.617382	0.000506218
ENSMUSG00000046826	Fam187b	-0.6213	0.0362549
ENSMUSG00000040936	Ulk4	-0.622656	0.00361713
ENSMUSG00000026463	Atp2b4	-0.62369	0.00467068
ENSMUSG00000043384	Gprasp1	-0.625338	2.49022e-07
ENSMUSG00000032356	Rasgrf1	-0.626	0.00519197
ENSMUSG00000042216	Sgsm1	-0.626312	5.28972e-06
ENSMUSG00000047844	Bex4	-0.626791	0.00239605
ENSMUSG00000057058	Skap1	-0.626925	1.55327e-05
ENSMUSG00000015027	Galns	-0.630841	4.27005e-05
ENSMUSG00000041096	Tspyl2	-0.632252	0.00352879
ENSMUSG00000032263	Bckdhb	-0.632759	0.0347939
ENSMUSG00000020788	Atp2a3	-0.635196	0.00141013
ENSMUSG00000058153	Sez6l	-0.63582	1.28217e-07
ENSMUSG00000074093	Svip	-0.635934	1.49888e-06
ENSMUSG00000063296	Tmem117	-0.637414	0.012576
ENSMUSG00000039842	Mcph1	-0.638018	0.0391468
ENSMUSG00000051527	Usp29	-0.639847	0.00129133
ENSMUSG00000028445	Enho	-0.64255	0.0122188
ENSMUSG00000002661	Alkbh7	-0.642769	0.038079
ENSMUSG00000033739	Fkbpl	-0.643233	0.0237567
ENSMUSG00000048351	Coa7	-0.644118	0.000386589
ENSMUSG00000026019	Wdr12	-0.645564	0.0191895
ENSMUSG00000031189	Aff2	-0.646234	0.00844482
ENSMUSG00000053617	Sh3pxd2a	-0.646447	0.0310866
ENSMUSG00000021947	Cryl1	-0.648254	0.024355
ENSMUSG00000066705	Fxyd6	-0.64842	0.000330771
ENSMUSG00000028357	Kif12	-0.64858	0.000190157
ENSMUSG00000020175	Rab36	-0.657062	1.90933e-08
ENSMUSG00000050071	Bex1	-0.658301	0.000126876
ENSMUSG00000020605	Hs1bp3	-0.659105	0.00779027
ENSMUSG00000070394	Tmem256	-0.659342	0.00519238
ENSMUSG00000046169	Adamts6	-0.659886	0.00368209
ENSMUSG00000038893	Fam117a	-0.660183	0.00241982
ENSMUSG00000021830	Txndc16	-0.662803	1.30483e-07
ENSMUSG00000050708	Ftl1	-0.663542	1.22867e-05
ENSMUSG00000021733	Slc4a7	-0.665183	0.00418777
ENSMUSG00000026958	Dpp7	-0.667208	5.62196e-06
ENSMUSG00000021607	Mrpl36	-0.67032	1.76129e-05
ENSMUSG00000021932	Rnaseh2b	-0.676422	5.54269e-05
ENSMUSG00000029644	Pdx1	-0.676962	6.00046e-05
ENSMUSG00000038515	Grtp1	-0.678364	0.0378912
ENSMUSG00000021806	Nid2	-0.680784	0.0112835
ENSMUSG00000010021	Kif19a	-0.681618	0.0309182
ENSMUSG00000005640	Insrr	-0.682128	0.0093424
ENSMUSG00000023959	Clic5	-0.683584	0.0159782
ENSMUSG00000039252	Lgi2	-0.684052	0.0337051
ENSMUSG00000023122	Sult1c2	-0.684589	0.0218585
ENSMUSG00000022962	Gart	-0.685068	1.45121e-05
ENSMUSG00000031323	Dmrtc1a	-0.686436	0.0126715
ENSMUSG00000053141	Ptprt	-0.689001	0.00144564
ENSMUSG00000028576	Ift74	-0.689453	0.000610036
ENSMUSG00000025232	Hexa	-0.690005	7.2503e-08
ENSMUSG00000039470	Zdhhc2	-0.690043	1.99273e-05
ENSMUSG00000032519	Slc25a38	-0.690945	0.0207069
ENSMUSG00000056222	Spock1	-0.691098	0.00806061
ENSMUSG00000032101	Ddx25	-0.692514	5.80496e-09
ENSMUSG00000000184	Ccnd2	-0.69838	0.0002584
ENSMUSG00000039419	Cntnap2	-0.698809	0.000132789
ENSMUSG00000056665	Them6	-0.701331	0.0270516
ENSMUSG00000024901	Peli3	-0.70384	5.23944e-09
ENSMUSG00000029059	Prxl2b	-0.703996	0.0224244
ENSMUSG00000057880	Abat	-0.707092	1.92652e-05
ENSMUSG00000029208	Guf1	-0.707458	0.00755236
ENSMUSG00000044365	Cxxc4	-0.709237	0.0147173
ENSMUSG00000044667	Plppr4	-0.710544	0.0168107
ENSMUSG00000043419	Rnf227	-0.712529	0.0260648
ENSMUSG00000041329	Atp1b2	-0.712558	7.00571e-07
ENSMUSG00000015476	Prrt1	-0.713127	0.0490546
ENSMUSG00000048826	Dact2	-0.714067	0.0375008
ENSMUSG00000015943	Bola1	-0.719217	0.00155155
ENSMUSG00000023921	Mmut	-0.719726	7.23246e-06
ENSMUSG00000025815	Dhtkd1	-0.722166	0.0100696
ENSMUSG00000021803	Cdhr1	-0.723043	0.000836428
ENSMUSG00000000686	Abhd15	-0.723204	0.0253778
ENSMUSG00000026959	Grin1	-0.723784	0.000972022
ENSMUSG00000041396	Mettl18	-0.726177	0.00413422
ENSMUSG00000044933	Sstr3	-0.727008	0.00306567
ENSMUSG00000031921	Terf2	-0.727737	0.00966528
ENSMUSG00000025318	Jph3	-0.730114	0.0159647
ENSMUSG00000034460	Six4	-0.730595	0.00271187
ENSMUSG00000046070	Igfals	-0.730606	0.0185994
ENSMUSG00000030532	Hddc3	-0.7328	0.043148
ENSMUSG00000031767	Nudt7	-0.733157	4.38334e-05
ENSMUSG00000006717	Acot13	-0.736672	5.52277e-05
ENSMUSG00000024972	Lgals12	-0.738041	0.00868644
ENSMUSG00000038271	Iffo1	-0.739767	8.11211e-06
ENSMUSG00000001666	Ddt	-0.743957	0.00418777
ENSMUSG00000061046	Haghl	-0.744902	5.4281e-06
ENSMUSG00000043621	Ubxn10	-0.746761	5.75751e-05
ENSMUSG00000031155	Pim2	-0.747181	0.0459916
ENSMUSG00000002221	Paxip1	-0.747362	0.000345502
ENSMUSG00000059810	Rgs3	-0.752317	0.0016316
ENSMUSG00000033751	Gadd45gip1	-0.752835	0.00609264
ENSMUSG00000032285	Dnaja4	-0.75376	0.0456028
ENSMUSG00000034677	Gpr142	-0.756115	0.00755464
ENSMUSG00000067242	Lgi1	-0.761947	0.000353679
ENSMUSG00000050212	Eva1b	-0.764106	0.02181
ENSMUSG00000024027	Glp1r	-0.764154	0.0024751
ENSMUSG00000062861	Zfp28	-0.76455	0.00283157
ENSMUSG00000027166	Dnajc24	-0.768453	0.000123835
ENSMUSG00000029923	Rab19	-0.77989	0.0406464
ENSMUSG00000022186	Oxct1	-0.78409	0.00499805
ENSMUSG00000022211	Carmil3	-0.785214	0.00147373
ENSMUSG00000086784	Isoc2a	-0.786688	0.00820355
ENSMUSG00000042750	Bex2	-0.788051	4.37336e-05
ENSMUSG00000040860	Crocc	-0.789012	0.00339485
ENSMUSG00000037025	Foxa2	-0.789164	0.000578246
ENSMUSG00000050138	Kcnk12	-0.789375	0.00409779
ENSMUSG00000024247	Pkdcc	-0.794733	4.3634e-07
ENSMUSG00000056158	Car10	-0.794943	0.0207069
ENSMUSG00000040713	Creg1	-0.795412	1.02837e-12
ENSMUSG00000072115	Ang	-0.800946	0.00834339
ENSMUSG00000068522	Aard	-0.802011	0.0315748
ENSMUSG00000006958	Chrd	-0.806063	0.0156077
ENSMUSG00000018822	Sfrp5	-0.808287	0.000824509
ENSMUSG00000031255	Sytl4	-0.808753	0.000194297
ENSMUSG00000027984	Hadh	-0.808816	2.45353e-06
ENSMUSG00000055022	Cntn1	-0.81199	0.0322915
ENSMUSG00000029027	Dffb	-0.813227	0.00787517
ENSMUSG00000024097	Srsf7	-0.8143	0.0237224
ENSMUSG00000027220	Syt13	-0.81903	0.000822543
ENSMUSG00000026649	Cfap126	-0.820133	0.000226309
ENSMUSG00000024962	Vegfb	-0.825681	3.24522e-05
ENSMUSG00000032245	Cln6	-0.830484	3.40196e-10
ENSMUSG00000022315	Slc30a8	-0.83359	0.000106931
ENSMUSG00000052949	Rnf157	-0.838227	4.30942e-05
ENSMUSG00000045094	Arhgef37	-0.839851	0.00862973
ENSMUSG00000054477	Kcnn2	-0.840228	0.0127401
ENSMUSG00000037493	Cib2	-0.840401	3.58936e-05
ENSMUSG00000005983	1700037C18Rik	-0.84119	0.000750489
ENSMUSG00000021913	Ogdhl	-0.84123	0.000441238
ENSMUSG00000032186	Tmod2	-0.841361	1.76823e-05
ENSMUSG00000026163	Sphkap	-0.843648	0.000732038
ENSMUSG00000016179	Camk1g	-0.847236	0.0135756
ENSMUSG00000086370	Ftx	-0.848571	0.0016316
ENSMUSG00000097184	4632428C04Rik	-0.850352	0.0297237
ENSMUSG00000003279	Dlgap1	-0.859988	0.000198577
ENSMUSG00000042476	Abcb4	-0.861812	0.0220816
ENSMUSG00000035187	Nkx6-1	-0.872507	0.0107134
ENSMUSG00000036510	Cdh8	-0.881615	2.26599e-05
ENSMUSG00000011751	Sptbn4	-0.884853	9.41269e-07
ENSMUSG00000022490	Ppp1r1a	-0.886993	0.000143407
ENSMUSG00000028354	Fmn2	-0.887069	7.71662e-05
ENSMUSG00000037921	Ddx60	-0.89413	0.00362293
ENSMUSG00000046598	Bdh1	-0.895833	0.00115959
ENSMUSG00000026956	Uap1l1	-0.895908	0.000554606
ENSMUSG00000044748	Defb1	-0.896401	0.0093424
ENSMUSG00000045284	Dcaf12l1	-0.897842	0.00014016
ENSMUSG00000038028	Tigar	-0.903646	0.000263181
ENSMUSG00000028753	Vwa5b1	-0.914468	0.00262177
ENSMUSG00000042258	Isl1	-0.917361	0.000786744
ENSMUSG00000036766	Dner	-0.933799	1.33447e-09
ENSMUSG00000021876	Rnase4	-0.936359	1.76823e-05
ENSMUSG00000060981	H4c8	-0.93774	0.0232399
ENSMUSG00000041633	Kctd12b	-0.943037	0.0130069
ENSMUSG00000024440	Pcdh12	-0.943726	0.0230271
ENSMUSG00000004698	Hdac9	-0.944459	0.0166634
ENSMUSG00000037738	Nek5	-0.945684	3.68459e-06
ENSMUSG00000027332	Ivd	-0.94637	0.000302166
ENSMUSG00000027490	E2f1	-0.94787	0.0124854
ENSMUSG00000021194	Chga	-0.948328	6.53792e-07
ENSMUSG00000047953	Gp5	-0.952805	0.0147465
ENSMUSG00000043587	Pxylp1	-0.954515	0.00171969
ENSMUSG00000032528	Vipr1	-0.954836	0.000699111
ENSMUSG00000046157	Tmem229b	-0.956439	6.12027e-05
ENSMUSG00000025766	D3Ertd751e	-0.958505	2.32285e-07
ENSMUSG00000042269	Fam92b	-0.96938	0.000142988
ENSMUSG00000047591	Mafa	-0.970543	0.0249905
ENSMUSG00000032221	Mns1	-0.980246	0.0116546
ENSMUSG00000114755	Galr3	-0.980777	0.00348246
ENSMUSG00000023387	Kcnk16	-0.980866	3.03311e-05
ENSMUSG00000026627	Pacc1	-0.982193	4.22629e-05
ENSMUSG00000026979	Psd4	-0.989921	0.026138
ENSMUSG00000033152	Podxl2	-0.991335	2.81808e-09
ENSMUSG00000044716	Dok7	-1.0001	0.0299239
ENSMUSG00000042751	Nmnat2	-1.00161	0.00828605
ENSMUSG00000001670	Tat	-1.00492	7.71662e-05
ENSMUSG00000037962	Rflna	-1.01985	0.0174947
ENSMUSG00000054728	Phactr1	-1.02282	0.00173043
ENSMUSG00000034648	Lrrn1	-1.02406	3.69858e-05
ENSMUSG00000087620	5330434G04Rik	-1.02512	0.00325668
ENSMUSG00000073676	Hspe1	-1.02579	0.00583537
ENSMUSG00000020108	Ddit4	-1.04568	0.0200514
ENSMUSG00000070577	Gm572	-1.04755	0.00262537
ENSMUSG00000052373	Mpp3	-1.05415	0.000258682
ENSMUSG00000040283	Btnl9	-1.059	0.0161338
ENSMUSG00000042379	Esm1	-1.06971	0.000312833
ENSMUSG00000041199	Rpusd1	-1.0742	3.68459e-06
ENSMUSG00000020635	Fkbp1b	-1.0829	9.82509e-05
ENSMUSG00000038486	Sv2a	-1.08568	6.50196e-10
ENSMUSG00000046613	Vwa5b2	-1.09014	3.68793e-07
ENSMUSG00000033871	Ppargc1b	-1.09068	0.00454174
ENSMUSG00000005268	Prlr	-1.09393	0.0116439
ENSMUSG00000000794	Kcnn3	-1.09579	0.000258682
ENSMUSG00000069170	Adgrv1	-1.09827	6.00046e-05
ENSMUSG00000038630	Zkscan16	-1.10227	5.38018e-05
ENSMUSG00000020396	Nefh	-1.10612	0.000132586
ENSMUSG00000039395	Mreg	-1.1162	5.3149e-05
ENSMUSG00000033715	Akr1c14	-1.11863	0.000451052
ENSMUSG00000022512	Cldn1	-1.12008	0.0477398
ENSMUSG00000070476	Fam217b	-1.12767	0.000109879
ENSMUSG00000027495	Fam210b	-1.13026	0.00123274
ENSMUSG00000022479	Vdr	-1.13882	0.00018097
ENSMUSG00000045994	B3gat1	-1.14376	0.00824942
ENSMUSG00000070880	Gad1	-1.15281	1.29152e-07
ENSMUSG00000031554	Adam5	-1.16338	0.0136378
ENSMUSG00000017756	Slc12a7	-1.16627	1.81902e-09
ENSMUSG00000028410	Dnaja1	-1.16692	0.00306567
ENSMUSG00000025408	Ddit3	-1.18137	0.0190842
ENSMUSG00000003469	Phyhip	-1.18421	1.72988e-05
ENSMUSG00000048652	Samd13	-1.18689	0.0256192
ENSMUSG00000060771	Tsga10	-1.19806	1.02668e-05
ENSMUSG00000072722	Gm6588	-1.20231	0.0392608
ENSMUSG00000040543	Pitpnm3	-1.23008	0.000890954
ENSMUSG00000009246	Trpm5	-1.23011	7.71662e-05
ENSMUSG00000053965	Pde5a	-1.23043	0.00258081
ENSMUSG00000039539	Sgcz	-1.24994	0.0340287
ENSMUSG00000047842	Diras2	-1.26709	0.049744
ENSMUSG00000030406	Gipr	-1.26972	0.000233669
ENSMUSG00000094893	Gm4791	-1.28952	0.0246531
ENSMUSG00000022847	Thpo	-1.29239	0.0021573
ENSMUSG00000061298	Agbl4	-1.31094	5.88657e-05
ENSMUSG00000046593	Tmem215	-1.31434	9.55159e-05
ENSMUSG00000029657	Hsph1	-1.32684	0.0173061
ENSMUSG00000045903	Npas4	-1.35076	0.0326411
ENSMUSG00000026018	Ica1l	-1.36298	0.000217013
ENSMUSG00000024552	Slc14a2	-1.39454	0.0470476
[truncated: 30 more rows]
