# Supplementary material for: Impaired glucose tolerance and mild diabetes induce β-cell dysfunction in mice
Source: Nat Commun. 2026 Apr 30;17:5921. doi: 10.1038/s41467-026-71528-3 (PMC13338056; doi:10.1038/s41467-026-71528-3)
Supplement: Supplementary file 5 — Supplementary Data 3 [file 41467_2026_71528_MOESM5_ESM.xlsx]

## Sheet: DE.SLX-23594.IGTvsCtrl.withC3
IGT mice v Control mice
ensgene	genename	log2FC	p_adj
ENSMUSG00000024313	Mep1b	27.182	0.000258834
ENSMUSG00000030364	Clec2h	25.0775	2.85814e-06
ENSMUSG00000053054	Adh6a	23.2097	0.00108981
ENSMUSG00000079440	Alpi	22.9693	1.42027e-06
ENSMUSG00000076562	Igkv4-50	22.654	1.70367e-13
ENSMUSG00000023987	Pgc	17.88	0.00997105
ENSMUSG00000021702	Thbs4	6.49893	0.00704708
ENSMUSG00000078520	Cela3a	5.45799	0.0469528
ENSMUSG00000045246	Kcng4	5.44189	0.00208504
ENSMUSG00000056978	Hamp2	5.34994	0.0170728
ENSMUSG00000024907	Gal	5.15574	0.00709867
ENSMUSG00000024857	Cabp2	5.08831	0.00957088
ENSMUSG00000024857	Cabp2	5.08831	0.00957088
ENSMUSG00000032291	Crabp1	5.0255	0.0243853
ENSMUSG00000045091	Aqp12	4.85334	0.0150745
ENSMUSG00000004821	Tmed11	4.84402	0.038591
ENSMUSG00000054106	Try4	4.80378	0.0137185
ENSMUSG00000058579	Cela2a	4.78307	0.00947511
ENSMUSG00000029522	Pla2g1b	4.77572	0.0170728
ENSMUSG00000031896	Ctrl	4.76505	0.00947511
ENSMUSG00000024028	Tff2	4.75954	0.0175549
ENSMUSG00000062478	Ctrc	4.73502	0.0155147
ENSMUSG00000024184	Pdia2	4.72808	0.00924541
ENSMUSG00000042179	Pnliprp1	4.67952	0.0104564
ENSMUSG00000023031	Cela1	4.67452	0.0123619
ENSMUSG00000034139	Serpini2	4.66282	0.0240014
ENSMUSG00000084174	Sycn	4.65352	0.0119149
ENSMUSG00000026818	Cel	4.64968	0.0123619
ENSMUSG00000031957	Ctrb1	4.64592	0.0137185
ENSMUSG00000046008	Pnlip	4.635	0.0124115
ENSMUSG00000029882	2210010C04Rik	4.6324	0.0124115
ENSMUSG00000071521	Try10	4.60706	0.021065
ENSMUSG00000024225	Clps	4.60609	0.0134768
ENSMUSG00000049350	Zg16	4.60198	0.0137185
ENSMUSG00000063903	Klk1	4.60181	0.0103397
ENSMUSG00000057163	Prss2	4.60057	0.0137185
ENSMUSG00000006204	Cdcp3	4.59897	0.0137185
ENSMUSG00000011463	Cpb1	4.58567	0.0137185
ENSMUSG00000023433	Cela3b	4.57738	0.0137989
ENSMUSG00000059654	Reg1	4.57507	0.0183942
ENSMUSG00000030954	Gp2	4.57229	0.00997105
ENSMUSG00000054446	Cpa1	4.54407	0.0150745
ENSMUSG00000024747	Aldh1a7	4.52916	0.0421523
ENSMUSG00000025091	Pnliprp2	4.51809	0.0170728
ENSMUSG00000040205	Cuzd1	4.48849	0.0271278
ENSMUSG00000035896	Rnase1	4.46688	0.0155147
ENSMUSG00000066515	Klk1b3	4.46117	0.0261495
ENSMUSG00000071553	Cpa2	4.46108	0.0165222
ENSMUSG00000070360	Amy2a1	4.42157	0.0399677
ENSMUSG00000061959	Ces1e	4.41163	0.0469528
ENSMUSG00000028307	Aldob	4.40806	0.00678437
ENSMUSG00000017007	Rbpjl	4.40428	0.0261495
ENSMUSG00000024503	Spink1	4.39143	0.0257531
ENSMUSG00000047517	Dmbt1	4.33887	0.0243853
ENSMUSG00000010064	Slc38a3	4.33512	0.0150745
ENSMUSG00000030219	Erp27	4.31652	0.0352422
ENSMUSG00000039878	Slc39a5	4.31464	0.031987
ENSMUSG00000029193	Cckar	4.30157	0.0317512
ENSMUSG00000006345	Ggt1	4.28496	0.0319333
ENSMUSG00000032357	Tinag	4.19871	0.0343633
ENSMUSG00000074489	Bglap3	4.06397	0.00686535
ENSMUSG00000030796	Tead2	3.89682	0.0261495
ENSMUSG00000020150	Gamt	3.86573	0.021065
ENSMUSG00000027015	Cybrd1	3.481	0.000564704
ENSMUSG00000042371	Slc5a10	3.11092	0.000626576
ENSMUSG00000040016	Ptger3	2.88525	0.00709867
ENSMUSG00000037161	Mgarp	2.41886	2.98287e-05
ENSMUSG00000018566	Slc2a4	2.34012	0.000425253
ENSMUSG00000000632	Sez6	2.12034	0.00208504
ENSMUSG00000055653	Gpc3	1.76361	0.0414986
ENSMUSG00000045679	Pqlc3	1.69353	0.00208504
ENSMUSG00000033208	S100b	1.69245	0.0469528
ENSMUSG00000046215	Rprml	1.64981	0.000626576
ENSMUSG00000047155	Cyp4x1	1.6374	0.0352422
ENSMUSG00000053963	Stum	1.60809	0.0150745
ENSMUSG00000031486	Adgra2	1.60271	0.000400271
ENSMUSG00000042607	Asb4	1.49843	0.000673336
ENSMUSG00000074398	Gm15441	1.41931	0.0103397
ENSMUSG00000026023	Cdk15	1.38245	0.00997105
ENSMUSG00000029343	Crybb1	1.36827	0.00855596
ENSMUSG00000012017	Scarf2	1.32344	0.0167981
ENSMUSG00000045349	Sh2d5	1.24813	5.40641e-07
ENSMUSG00000024411	Aqp4	1.23246	0.030475
ENSMUSG00000006784	Ttc25	1.21247	0.0417072
ENSMUSG00000020435	Osbp2	1.20191	0.00997105
ENSMUSG00000025006	Sorbs1	1.16694	2.98287e-05
ENSMUSG00000006494	Pdk1	1.12716	0.00997105
ENSMUSG00000044505	Lingo4	1.12341	0.0167221
ENSMUSG00000046634	Pkd1l1	1.05017	0.0319333
ENSMUSG00000032338	Hcn4	1.019	0.00997105
ENSMUSG00000034675	Dbn1	0.983562	0.0124115
ENSMUSG00000029352	Crybb3	0.952125	0.0188017
ENSMUSG00000036198	Arhgap36	0.91869	0.0406097
ENSMUSG00000026773	Pfkfb3	0.903403	0.0012439
ENSMUSG00000032852	Rspo4	0.863857	0.00234064
ENSMUSG00000025582	Nptx1	0.830914	5.40641e-07
ENSMUSG00000023015	Racgap1	0.796957	0.0212855
ENSMUSG00000067786	Nnat	0.766163	0.0183942
ENSMUSG00000035910	Dcdc2a	0.760989	0.00120504
ENSMUSG00000028150	Rorc	0.714714	0.0137185
ENSMUSG00000025348	Itga7	0.69079	0.0433527
ENSMUSG00000052613	Pcdh15	0.502323	0.0137185
ENSMUSG00000039738	Slx4	0.387576	0.0167221
ENSMUSG00000007589	Tinf2	0.361271	0.0408283
ENSMUSG00000028277	Ube2j1	0.289466	0.0261495
ENSMUSG00000025968	Ndufs1	-0.262291	0.0261495
ENSMUSG00000023960	Enpp5	-0.369451	0.0261495
ENSMUSG00000041891	Lman1	-0.373405	0.0261495
ENSMUSG00000034584	Exph5	-0.401343	0.0254072
ENSMUSG00000025232	Hexa	-0.418133	0.0231115
ENSMUSG00000032245	Cln6	-0.420335	0.0372327
ENSMUSG00000022544	Eef2kmt	-0.420707	0.0210047
ENSMUSG00000040713	Creg1	-0.431272	0.00709867
ENSMUSG00000021932	Rnaseh2b	-0.507882	0.018745
ENSMUSG00000042851	Zc3h6	-0.617396	0.0472595
ENSMUSG00000059810	Rgs3	-0.669652	0.0442706
ENSMUSG00000002688	Prkd1	-0.683202	0.0155147
ENSMUSG00000048965	Mrgpre	-0.686989	0.0408283
ENSMUSG00000027332	Ivd	-0.842689	0.0167221
ENSMUSG00000076612	Ighg2c	-7.16804	0.0243853
ENSMUSG00000095630	Igkv6-23	-7.54994	0.0400398
ENSMUSG00000054422	Fabp1	-15.783	0.0158523
ENSMUSG00000074195	Clca4b	-23.7523	0.00343811
ENSMUSG00000096715	Igkv3-4	-24.1167	1.70367e-13
