# Supplementary material for: Impaired glucose tolerance and mild diabetes induce β-cell dysfunction in mice
Source: Nat Commun. 2026 Apr 30;17:5921. doi: 10.1038/s41467-026-71528-3 (PMC13338056; doi:10.1038/s41467-026-71528-3)
Supplement: Supplementary file 6 — Supplementary Data 4 [file 41467_2026_71528_MOESM6_ESM.xlsx]

## Sheet: Sheet 1 - goi_glycolysisEtcPath
Genes used for PCA plot in Fig.5a
external_gene_name	family	ensembl_gene_id	gene_biotype	chromosome_name	description	annotation
Slc2a2	glucose transporter	ENSMUSG00000027690	protein_coding	3	solute carrier family 2 (facilitated glucose transporter), member 2 [Source:MGI Symbol;Acc:MGI:1095438]	transport; ion transport; anion transport; multicellular organism development; biological_process; carbohydrate transport; hexose transmembrane transport; carbohydrate utilization; cellular process; organic anion transport; monosaccharide transmembrane transport; fructose transmembrane transport; pancreas development; endocrine pancreas development; multicellular organismal process; developmental…
Slc2a5	glucose transporter	ENSMUSG00000028976	protein_coding	4	solute carrier family 2 (facilitated glucose transporter), member 5 [Source:MGI Symbol;Acc:MGI:1928369]	system process; circulatory system process; regulation of systemic arterial blood pressure mediated by a chemical signal; regulation of systemic arterial blood pressure; transport; blood circulation; biological_process; regulation of blood pressure; carbohydrate transport; hexose transmembrane transport; response to carbohydrate; response to hexose; response to fructose; cellular process; respons…
Slc2a4	glucose transporter	ENSMUSG00000018566	protein_coding	11	solute carrier family 2 (facilitated glucose transporter), member 4 [Source:MGI Symbol;Acc:MGI:95758]	response to hypoxia; system process; transport; endocytosis; vesicle budding from membrane; response to stress; response to osmotic stress; organelle organization; cell communication; signal transduction; cell surface receptor signaling pathway; enzyme linked receptor protein signaling pathway; transmembrane receptor protein tyrosine kinase signaling pathway; behavior; learning or memory; memory;…
Slc2a1	glucose transporter	ENSMUSG00000028645	protein_coding	4	solute carrier family 2 (facilitated glucose transporter), member 1 [Source:MGI Symbol;Acc:MGI:95755]	transport; ion transport; anion transport; lipid transport; response to stress; cell communication; multicellular organism development; nervous system development; central nervous system development; biological_process; carbohydrate transport; hexose transmembrane transport; cellular response to starvation; response to external stimulus; cellular process; response to extracellular stimulus; lipid…
Slc2a3	glucose transporter	ENSMUSG00000003153	protein_coding	6	solute carrier family 2 (facilitated glucose transporter), member 3 [Source:MGI Symbol;Acc:MGI:95757]	transport; ion transport; anion transport; biological_process; carbohydrate transport; hexose transmembrane transport; cellular process; organic anion transport; monosaccharide transmembrane transport; carbohydrate transmembrane transport; glucose import; localization; vitamin transport; establishment of localization; transmembrane transport; dehydroascorbic acid transport; organic substance tran…
Gck	glycolysis	ENSMUSG00000041798	protein_coding	11	glucokinase [Source:MGI Symbol;Acc:MGI:1270854]	polysaccharide biosynthetic process; cellular glucose homeostasis; peptide secretion; regulation of peptide secretion; positive regulation of peptide secretion; carbohydrate metabolic process; polysaccharide metabolic process; glycogen metabolic process; glycogen biosynthetic process; regulation of glycogen biosynthetic process; monosaccharide metabolic process; fructose 6-phosphate metabolic pro…
G6pc2	glycolysis	ENSMUSG00000005232	protein_coding	2	glucose-6-phosphatase, catalytic, 2 [Source:MGI Symbol;Acc:MGI:1277193]	peptide secretion; regulation of peptide secretion; carbohydrate metabolic process; monosaccharide metabolic process; glucose metabolic process; gluconeogenesis; phosphorus metabolic process; phosphate-containing compound metabolic process; transport; cell communication; cell-cell signaling; protein localization; biological_process; metabolic process; biosynthetic process; protein secretion; horm…
Gpi1	glycolysis	ENSMUSG00000036427	protein_coding	7	glucose-6-phosphate isomerase 1 [Source:MGI Symbol;Acc:MGI:95797]	ameboidal-type cell migration; in utero embryonic development; formation of primary germ layer; mesoderm formation; immune effector process; myeloid cell homeostasis; immune system process; immunoglobulin production; production of molecular mediator of immune response; regulation of immunoglobulin production; positive regulation of immunoglobulin production; regulation of immune system process; p…
Pfkl	glycolysis	ENSMUSG00000020277	protein_coding	10	phosphofructokinase, liver, B-type [Source:MGI Symbol;Acc:MGI:97547]	peptide secretion; regulation of peptide secretion; negative regulation of peptide secretion; carbohydrate metabolic process; monosaccharide metabolic process; fructose 6-phosphate metabolic process; glucose metabolic process; glucose catabolic process; organic acid metabolic process; pyruvate metabolic process; generation of precursor metabolites and energy; glycolytic process; nucleobase-contai…
Pfkm	glycolysis	ENSMUSG00000033065	protein_coding	15	phosphofructokinase, muscle [Source:MGI Symbol;Acc:MGI:97548]	polysaccharide catabolic process; peptide secretion; regulation of peptide secretion; positive regulation of peptide secretion; carbohydrate metabolic process; polysaccharide metabolic process; glycogen metabolic process; glycogen catabolic process; monosaccharide metabolic process; fructose 6-phosphate metabolic process; glucose metabolic process; glucose catabolic process; cellular glucan metab…
Pfkp	glycolysis	ENSMUSG00000021196	protein_coding	13	phosphofructokinase, platelet [Source:MGI Symbol;Acc:MGI:1891833]	carbohydrate metabolic process; monosaccharide metabolic process; fructose 6-phosphate metabolic process; glucose metabolic process; glucose catabolic process; organic acid metabolic process; pyruvate metabolic process; generation of precursor metabolites and energy; glycolytic process; nucleobase-containing compound metabolic process; purine nucleotide metabolic process; nucleoside diphosphate p…
Fbp1	glycolysis	ENSMUSG00000069805	protein_coding	13	fructose bisphosphatase 1 [Source:MGI Symbol;Acc:MGI:95492]	negative regulation of transcription by RNA polymerase II; regulation of cell growth; carbohydrate metabolic process; disaccharide metabolic process; sucrose metabolic process; sucrose biosynthetic process; monosaccharide metabolic process; fructose metabolic process; fructose 6-phosphate metabolic process; glucose metabolic process; organic acid metabolic process; pyruvate metabolic process; gen…
Fbp2	glycolysis	ENSMUSG00000021456	protein_coding	13	fructose bisphosphatase 2 [Source:MGI Symbol;Acc:MGI:95491]	carbohydrate metabolic process; disaccharide metabolic process; sucrose metabolic process; sucrose biosynthetic process; monosaccharide metabolic process; fructose metabolic process; fructose 6-phosphate metabolic process; glucose metabolic process; gluconeogenesis; phosphorus metabolic process; phosphate-containing compound metabolic process; biological_process; metabolic process; biosynthetic p…
Pfkfb3	glycolysis	ENSMUSG00000026773	protein_coding	2	6-phosphofructo-2-kinase/fructose-2,6-biphosphatase 3 [Source:MGI Symbol;Acc:MGI:2181202]	fructose 2,6-bisphosphate metabolic process; phosphorus metabolic process; phosphate-containing compound metabolic process; biological_process; metabolic process; cellular process; organophosphate metabolic process; cellular metabolic process; organic substance metabolic process; carbohydrate derivative metabolic process; cellular_component; intracellular; nucleus; nucleoplasm; cytoplasm; cytosol…
Pfkfb2	glycolysis	ENSMUSG00000026409	protein_coding	1	6-phosphofructo-2-kinase/fructose-2,6-biphosphatase 2 [Source:MGI Symbol;Acc:MGI:107815]	peptide secretion; regulation of peptide secretion; positive regulation of peptide secretion; carbohydrate metabolic process; monosaccharide metabolic process; fructose 2,6-bisphosphate metabolic process; glucose metabolic process; glucose catabolic process; organic acid metabolic process; lactate metabolic process; pyruvate metabolic process; generation of precursor metabolites and energy; glyco…
Aldoa	glycolysis	ENSMUSG00000030695	protein_coding	7	aldolase A, fructose-bisphosphate [Source:MGI Symbol;Acc:MGI:87994]	reproduction; cell morphogenesis; system process; muscle system process; carbohydrate metabolic process; monosaccharide metabolic process; fructose metabolic process; cellular aldehyde metabolic process; organic acid metabolic process; pyruvate metabolic process; generation of precursor metabolites and energy; glycolytic process; nucleobase-containing compound metabolic process; purine nucleotide…
Aldob	glycolysis	ENSMUSG00000028307	protein_coding	4	aldolase B, fructose-bisphosphate [Source:MGI Symbol;Acc:MGI:87995]	carbohydrate metabolic process; monosaccharide metabolic process; fructose metabolic process; fructose catabolic process; cellular aldehyde metabolic process; organic acid metabolic process; pyruvate metabolic process; generation of precursor metabolites and energy; glycolytic process; NADH oxidation; nucleobase-containing compound metabolic process; purine nucleotide metabolic process; nucleosid…
Aldoc	glycolysis	ENSMUSG00000017390	protein_coding	11	aldolase C, fructose-bisphosphate [Source:MGI Symbol;Acc:MGI:101863]	carbohydrate metabolic process; organic acid metabolic process; pyruvate metabolic process; generation of precursor metabolites and energy; glycolytic process; nucleobase-containing compound metabolic process; purine nucleotide metabolic process; nucleoside diphosphate phosphorylation; cellular aromatic compound metabolic process; nucleoside phosphate metabolic process; ATP generation from ADP; p…
Gapdh	glycolysis	ENSMUSG00000057666	protein_coding	6	glyceraldehyde-3-phosphate dehydrogenase [Source:MGI Symbol;Acc:MGI:95640]	microtubule cytoskeleton organization; cytokine production; regulation of cytokine production; positive regulation of cytokine production; cell killing; killing by symbiont of host cells; immune system process; peptide secretion; regulation of peptide secretion; positive regulation of peptide secretion; carbohydrate metabolic process; monosaccharide metabolic process; glucose metabolic process; o…
Tpi1	glycolysis	ENSMUSG00000023456	protein_coding	6	triosephosphate isomerase 1 [Source:MGI Symbol;Acc:MGI:98797]	carbohydrate metabolic process; monosaccharide metabolic process; glucose metabolic process; alcohol metabolic process; glycerol metabolic process; cellular aldehyde metabolic process; organic acid metabolic process; pyruvate metabolic process; generation of precursor metabolites and energy; gluconeogenesis; glycolytic process; nucleobase-containing compound metabolic process; purine nucleotide m…
Pgk1	glycolysis	ENSMUSG00000062070	protein_coding	X	phosphoglycerate kinase 1 [Source:MGI Symbol;Acc:MGI:97555]	angiogenesis; blood vessel development; response to hypoxia; vasculature development; regulation of oxidative phosphorylation; carbohydrate metabolic process; monosaccharide metabolic process; glucose metabolic process; organic acid metabolic process; pyruvate metabolic process; generation of precursor metabolites and energy; gluconeogenesis; glycolytic process; oxidative phosphorylation; nucleob…
Pgam1	glycolysis	ENSMUSG00000011752	protein_coding	19	phosphoglycerate mutase 1 [Source:MGI Symbol;Acc:MGI:97552]	carbohydrate metabolic process; organic acid metabolic process; pyruvate metabolic process; generation of precursor metabolites and energy; glycolytic process; pentose-phosphate shunt; regulation of carbohydrate metabolic process; regulation of glycolytic process; nucleobase-containing compound metabolic process; regulation of nucleotide metabolic process; purine nucleotide metabolic process; nuc…
Eno1	glycolysis	ENSMUSG00000063524	protein_coding	4	enolase 1, alpha non-neuron [Source:MGI Symbol;Acc:MGI:95393]	response to acid chemical; in utero embryonic development; carbohydrate metabolic process; organic acid metabolic process; pyruvate metabolic process; generation of precursor metabolites and energy; glycolytic process; nucleobase-containing compound metabolic process; purine nucleotide metabolic process; nucleoside diphosphate phosphorylation; cellular aromatic compound metabolic process; nucleos…
Pklr	glycolysis	ENSMUSG00000041237	protein_coding	3	pyruvate kinase liver and red blood cell [Source:MGI Symbol;Acc:MGI:97604]	carbohydrate metabolic process; organic acid metabolic process; pyruvate metabolic process; generation of precursor metabolites and energy; glycolytic process; nucleobase-containing compound metabolic process; purine nucleotide metabolic process; purine nucleotide biosynthetic process; nucleoside diphosphate phosphorylation; cellular aromatic compound metabolic process; nucleoside phosphate metab…
Ldha	glycolysis	ENSMUSG00000063229	protein_coding	7	lactate dehydrogenase A [Source:MGI Symbol;Acc:MGI:96759]	carbohydrate metabolic process; monosaccharide metabolic process; glucose metabolic process; glucose catabolic process; organic acid metabolic process; lactate metabolic process; pyruvate metabolic process; generation of precursor metabolites and energy; fermentation; NADH metabolic process; cell communication; biological_process; metabolic process; catabolic process; biosynthetic process; respon…
Ldhb	glycolysis	ENSMUSG00000030246	protein_coding	6	lactate dehydrogenase B [Source:MGI Symbol;Acc:MGI:96763]	carbohydrate metabolic process; organic acid metabolic process; lactate metabolic process; pyruvate metabolic process; biological_process; metabolic process; biosynthetic process; cellular process; organic acid biosynthetic process; lactate biosynthetic process from pyruvate; lactate biosynthetic process; NAD metabolic process; carboxylic acid metabolic process; monocarboxylic acid metabolic proc…
Pdk1	TCA cycle	ENSMUSG00000006494	protein_coding	2	pyruvate dehydrogenase kinase, isoenzyme 1 [Source:MGI Symbol;Acc:MGI:1926119]	response to hypoxia; carbohydrate metabolic process; monosaccharide metabolic process; glucose metabolic process; organic acid metabolic process; acetyl-CoA metabolic process; acetyl-CoA biosynthetic process; acetyl-CoA biosynthetic process from pyruvate; pyruvate metabolic process; regulation of carbohydrate metabolic process; nucleobase-containing compound metabolic process; regulation of nucle…
Pdk4	TCA cycle	ENSMUSG00000019577	protein_coding	6	pyruvate dehydrogenase kinase, isoenzyme 4 [Source:MGI Symbol;Acc:MGI:1351481]	tissue homeostasis; carbohydrate metabolic process; monosaccharide metabolic process; glucose metabolic process; organic acid metabolic process; acetyl-CoA metabolic process; acetyl-CoA biosynthetic process; acetyl-CoA biosynthetic process from pyruvate; pyruvate metabolic process; regulation of carbohydrate metabolic process; nucleobase-containing compound metabolic process; regulation of nucleo…
Pdha1	TCA cycle	ENSMUSG00000031299	protein_coding	X	pyruvate dehydrogenase E1 alpha 1 [Source:MGI Symbol;Acc:MGI:97532]	carbohydrate metabolic process; monosaccharide metabolic process; glucose metabolic process; organic acid metabolic process; acetyl-CoA metabolic process; acetyl-CoA biosynthetic process; acetyl-CoA biosynthetic process from pyruvate; pyruvate metabolic process; generation of precursor metabolites and energy; tricarboxylic acid cycle; nucleobase-containing compound metabolic process; purine nucle…
Pdha2	TCA cycle	ENSMUSG00000047674	protein_coding	3	pyruvate dehydrogenase E1 alpha 2 [Source:MGI Symbol;Acc:MGI:97533]	carbohydrate metabolic process; monosaccharide metabolic process; glucose metabolic process; organic acid metabolic process; acetyl-CoA metabolic process; acetyl-CoA biosynthetic process; acetyl-CoA biosynthetic process from pyruvate; pyruvate metabolic process; generation of precursor metabolites and energy; tricarboxylic acid cycle; nucleobase-containing compound metabolic process; purine nucle…
Pdhb	TCA cycle	ENSMUSG00000021748	protein_coding	14	pyruvate dehydrogenase (lipoamide) beta [Source:MGI Symbol;Acc:MGI:1915513]	carbohydrate metabolic process; monosaccharide metabolic process; glucose metabolic process; organic acid metabolic process; acetyl-CoA metabolic process; acetyl-CoA biosynthetic process; acetyl-CoA biosynthetic process from pyruvate; pyruvate metabolic process; generation of precursor metabolites and energy; tricarboxylic acid cycle; nucleobase-containing compound metabolic process; purine nucle…
Cs	TCA cycle	ENSMUSG00000005683	protein_coding	10	citrate synthase [Source:MGI Symbol;Acc:MGI:88529]	carbohydrate metabolic process; organic acid metabolic process; acetyl-CoA metabolic process; generation of precursor metabolites and energy; tricarboxylic acid cycle; citrate metabolic process; oxaloacetate metabolic process; nucleobase-containing compound metabolic process; purine nucleotide metabolic process; acyl-CoA metabolic process; cellular aromatic compound metabolic process; nucleoside …
Aco2	TCA cycle	ENSMUSG00000022477	protein_coding	15	aconitase 2, mitochondrial [Source:MGI Symbol;Acc:MGI:87880]	alcohol metabolic process; organic acid metabolic process; generation of precursor metabolites and energy; tricarboxylic acid cycle; citrate metabolic process; isocitrate metabolic process; biological_process; metabolic process; aerobic respiration; cellular process; energy derivation by oxidation of organic compounds; carboxylic acid metabolic process; oxoacid metabolic process; cellular metabol…
Idh2	TCA cycle	ENSMUSG00000030541	protein_coding	7	isocitrate dehydrogenase 2 (NADP+), mitochondrial [Source:MGI Symbol;Acc:MGI:96414]	peptide secretion; regulation of peptide secretion; negative regulation of peptide secretion; carbohydrate metabolic process; alcohol metabolic process; cellular aldehyde metabolic process; organic acid metabolic process; generation of precursor metabolites and energy; glyoxylate cycle; tricarboxylic acid cycle; isocitrate metabolic process; nucleobase-containing compound metabolic process; cellu…
Idh3a	TCA cycle	ENSMUSG00000032279	protein_coding	9	isocitrate dehydrogenase 3 (NAD+) alpha [Source:MGI Symbol;Acc:MGI:1915084]	alcohol metabolic process; organic acid metabolic process; generation of precursor metabolites and energy; tricarboxylic acid cycle; isocitrate metabolic process; 2-oxoglutarate metabolic process; NADH metabolic process; biological_process; metabolic process; aerobic respiration; cellular process; energy derivation by oxidation of organic compounds; carboxylic acid metabolic process; oxoacid meta…
Idh3b	TCA cycle	ENSMUSG00000027406	protein_coding	2	isocitrate dehydrogenase 3 (NAD+) beta [Source:MGI Symbol;Acc:MGI:2158650]	alcohol metabolic process; organic acid metabolic process; generation of precursor metabolites and energy; tricarboxylic acid cycle; isocitrate metabolic process; 2-oxoglutarate metabolic process; NADH metabolic process; biological_process; metabolic process; aerobic respiration; cellular process; energy derivation by oxidation of organic compounds; carboxylic acid metabolic process; oxoacid meta…
Ogdhl	TCA cycle	ENSMUSG00000021913	protein_coding	14	oxoglutarate dehydrogenase-like [Source:MGI Symbol;Acc:MGI:3616088]	generation of precursor metabolites and energy; tricarboxylic acid cycle; biological_process; metabolic process; aerobic respiration; cellular process; energy derivation by oxidation of organic compounds; cellular metabolic process; primary metabolic process; cellular respiration; oxidation-reduction process; cellular_component; intracellular; cytoplasm; mitochondrion; protein-containing complex;…
Ogdh	TCA cycle	ENSMUSG00000020456	protein_coding	11	oxoglutarate (alpha-ketoglutarate) dehydrogenase (lipoamide) [Source:MGI Symbol;Acc:MGI:1098267]	carbohydrate metabolic process; organic acid metabolic process; pyruvate metabolic process; generation of precursor metabolites and energy; glycolytic process; tricarboxylic acid cycle; 2-oxoglutarate metabolic process; succinyl-CoA metabolic process; nucleobase-containing compound metabolic process; purine nucleotide metabolic process; nucleoside diphosphate phosphorylation; cellular protein mod…
Sdha	TCA cycle	ENSMUSG00000021577	protein_coding	13	succinate dehydrogenase complex, subunit A, flavoprotein (Fp) [Source:MGI Symbol;Acc:MGI:1914195]	organic acid metabolic process; generation of precursor metabolites and energy; tricarboxylic acid cycle; succinate metabolic process; oxidative phosphorylation; mitochondrial electron transport, succinate to ubiquinone; phosphorus metabolic process; phosphate-containing compound metabolic process; multicellular organism development; nervous system development; biological_process; metabolic proce…
Sdhb	TCA cycle	ENSMUSG00000009863	protein_coding	4	succinate dehydrogenase complex, subunit B, iron sulfur (Ip) [Source:MGI Symbol;Acc:MGI:1914930]	organic acid metabolic process; generation of precursor metabolites and energy; tricarboxylic acid cycle; succinate metabolic process; biological_process; metabolic process; aerobic respiration; cellular process; energy derivation by oxidation of organic compounds; carboxylic acid metabolic process; electron transport chain; respiratory electron transport chain; oxoacid metabolic process; dicarbo…
Sdhc	TCA cycle	ENSMUSG00000058076	protein_coding	1	succinate dehydrogenase complex, subunit C, integral membrane protein [Source:MGI Symbol;Acc:MGI:1913302]	generation of precursor metabolites and energy; tricarboxylic acid cycle; oxidative phosphorylation; mitochondrial electron transport, succinate to ubiquinone; phosphorus metabolic process; phosphate-containing compound metabolic process; biological_process; metabolic process; aerobic respiration; cellular process; energy derivation by oxidation of organic compounds; phosphorylation; electron tra…
Sdhd	TCA cycle	ENSMUSG00000000171	protein_coding	9	succinate dehydrogenase complex, subunit D, integral membrane protein [Source:MGI Symbol;Acc:MGI:1914175]	response to hypoxia; generation of precursor metabolites and energy; tricarboxylic acid cycle; oxidative phosphorylation; mitochondrial electron transport, succinate to ubiquinone; phosphorus metabolic process; phosphate-containing compound metabolic process; transport; response to stress; biological_process; metabolic process; aerobic respiration; response to abiotic stimulus; cellular process; …
Fh1	TCA cycle	ENSMUSG00000026526	protein_coding	1	fumarate hydratase 1 [Source:MGI Symbol;Acc:MGI:95530]	urea cycle; regulation of histone H3-K36 methylation; negative regulation of histone H3-K36 methylation; non-recombinational repair; regulation of glutamine family amino acid metabolic process; regulation of arginine metabolic process; temperature homeostasis; tissue homeostasis; organic acid metabolic process; generation of precursor metabolites and energy; tricarboxylic acid cycle; fumarate met…
Mdh1	TCA cycle	ENSMUSG00000020321	protein_coding	11	malate dehydrogenase 1, NAD (soluble) [Source:MGI Symbol;Acc:MGI:97051]	carbohydrate metabolic process; organic acid metabolic process; generation of precursor metabolites and energy; tricarboxylic acid cycle; oxaloacetate metabolic process; malate metabolic process; NADH metabolic process; biological_process; metabolic process; aerobic respiration; cellular process; energy derivation by oxidation of organic compounds; NAD metabolic process; carboxylic acid metabolic…
Akr1b3	Sorbitol pathway	ENSMUSG00000001642	protein_coding	6	aldo-keto reductase family 1, member B3 (aldose reductase) [Source:MGI Symbol;Acc:MGI:1353494]	response to reactive oxygen species; response to acid chemical; retinoid metabolic process; urogenital system development; metanephros development; kidney development; tissue homeostasis; epithelial cell development; epithelial cell maturation; system process; renal system process; renal water homeostasis; carbohydrate metabolic process; monosaccharide metabolic process; hexitol metabolic process…
Sord	Sorbitol pathway	ENSMUSG00000027227	protein_coding	2	sorbitol dehydrogenase [Source:MGI Symbol;Acc:MGI:98266]	reproduction; cilium or flagellum-dependent cell motility; cilium movement; carbohydrate metabolic process; monosaccharide metabolic process; fructose metabolic process; hexitol metabolic process; sorbitol metabolic process; sorbitol catabolic process; alcohol metabolic process; movement of cell or subcellular component; microtubule-based process; microtubule-based movement; biological_process; m…
Khk	Sorbitol pathway	ENSMUSG00000029162	protein_coding	5	ketohexokinase [Source:MGI Symbol;Acc:MGI:1096353]	carbohydrate metabolic process; polysaccharide metabolic process; glycogen metabolic process; monosaccharide metabolic process; fructose metabolic process; fructose catabolic process; glucose metabolic process; cellular glucan metabolic process; cellular aldehyde metabolic process; organic acid metabolic process; pyruvate metabolic process; generation of precursor metabolites and energy; glycolyt…
Slc5a10	Sorbitol pathway	ENSMUSG00000042371	protein_coding	11	solute carrier family 5 (sodium/glucose cotransporter), member 10 [Source:MGI Symbol;Acc:MGI:1926089]	transport; ion transport; cation transport; sodium ion transport; biological_process; cellular process; monovalent inorganic cation transport; metal ion transport; localization; establishment of localization; transmembrane transport; cellular_component; plasma membrane; membrane; integral component of membrane; intrinsic component of membrane; cell periphery; cellular anatomical entity; molecular…
Aqp4	Sorbitol pathway	ENSMUSG00000024411	protein_coding	18	aquaporin 4 [Source:MGI Symbol;Acc:MGI:107387]	cellular glucose homeostasis; cytokine production; regulation of cytokine production; negative regulation of cytokine production; immune system process; system process; renal system process; renal water homeostasis; renal water transport; cilium movement; epithelial cilium movement involved in extracellular fluid movement; transport; water transport; extracellular transport; cell volume homeostas…
G6pdx	Pentose phosphate pathway	ENSMUSG00000031400	protein_coding	X	glucose-6-phosphate dehydrogenase X-linked [Source:MGI Symbol;Acc:MGI:105979]	regulation of cell growth; cytokine production; regulation of systemic arterial blood pressure by hormone; angiotensin-mediated vasoconstriction involved in regulation of systemic arterial blood pressure; angiotensin-mediated vasodilation involved in regulation of systemic arterial blood pressure; regulation of blood vessel diameter by renin-angiotensin; myeloid cell homeostasis; immune system pr…
Pgls	Pentose phosphate pathway	ENSMUSG00000031807	protein_coding	8	6-phosphogluconolactonase [Source:MGI Symbol;Acc:MGI:1913421]	carbohydrate metabolic process; generation of precursor metabolites and energy; pentose-phosphate shunt; NADP metabolic process; NADPH regeneration; phosphorus metabolic process; phosphate-containing compound metabolic process; biological_process; metabolic process; pentose-phosphate shunt, oxidative branch; cellular process; organophosphate metabolic process; cellular metabolic process; primary …
Pgd	Pentose phosphate pathway	ENSMUSG00000028961	protein_coding	4	phosphogluconate dehydrogenase [Source:MGI Symbol;Acc:MGI:97553]	carbohydrate metabolic process; monosaccharide metabolic process; organic acid metabolic process; generation of precursor metabolites and energy; pentose-phosphate shunt; NADP metabolic process; NADPH regeneration; phosphorus metabolic process; phosphate-containing compound metabolic process; biological_process; metabolic process; pentose-phosphate shunt, oxidative branch; catabolic process; bios…
Rpe	Pentose phosphate pathway	ENSMUSG00000026005	protein_coding	1	ribulose-5-phosphate-3-epimerase [Source:MGI Symbol;Acc:MGI:1913896]	carbohydrate metabolic process; monosaccharide metabolic process; generation of precursor metabolites and energy; pentose-phosphate shunt; NADP metabolic process; NADPH regeneration; phosphorus metabolic process; phosphate-containing compound metabolic process; biological_process; metabolic process; pentose-phosphate shunt, non-oxidative branch; catabolic process; cellular process; carbohydrate c…
Rpia	Pentose phosphate pathway	ENSMUSG00000053604	protein_coding	6	ribose 5-phosphate isomerase A [Source:MGI Symbol;Acc:MGI:103254]	carbohydrate metabolic process; monosaccharide metabolic process; D-ribose metabolic process; generation of precursor metabolites and energy; pentose-phosphate shunt; NADP metabolic process; NADPH regeneration; phosphorus metabolic process; phosphate-containing compound metabolic process; biological_process; metabolic process; pentose-phosphate shunt, non-oxidative branch; cellular process; pento…
Tkt	Pentose phosphate pathway	ENSMUSG00000021957	protein_coding	14	transketolase [Source:MGI Symbol;Acc:MGI:105992]	cellular aldehyde metabolic process; generation of precursor metabolites and energy; pentose-phosphate shunt; NADP metabolic process; NADPH regeneration; phosphorus metabolic process; phosphate-containing compound metabolic process; biological_process; metabolic process; pentose-phosphate shunt, non-oxidative branch; biosynthetic process; cellular process; organophosphate metabolic process; glyce…
Taldo1	Pentose phosphate pathway	ENSMUSG00000025503	protein_coding	7	transaldolase 1 [Source:MGI Symbol;Acc:MGI:1274789]	carbohydrate metabolic process; fructose 6-phosphate metabolic process; cellular aldehyde metabolic process; generation of precursor metabolites and energy; pentose-phosphate shunt; NADP metabolic process; NADPH regeneration; phosphorus metabolic process; phosphate-containing compound metabolic process; biological_process; metabolic process; pentose-phosphate shunt, non-oxidative branch; cellular…
Tigar	Pentose phosphate pathway	ENSMUSG00000038028	protein_coding	6	Trp53 induced glycolysis regulatory phosphatase [Source:MGI Symbol;Acc:MGI:2442752]	autophagy of mitochondrion; mitophagy; response to hypoxia; epithelial cell development; columnar/cuboidal epithelial cell differentiation; columnar/cuboidal epithelial cell development; regulation of response to biotic stimulus; response to ischemia; carbohydrate metabolic process; monosaccharide metabolic process; fructose 2,6-bisphosphate metabolic process; glucose metabolic process; glucose c…
Pgm1	Glycogen pathway	ENSMUSG00000025791	protein_coding	4	phosphoglucomutase 1 [Source:MGI Symbol;Acc:MGI:97565]	carbohydrate metabolic process; monosaccharide metabolic process; glucose metabolic process; biological_process; metabolic process; hexose metabolic process; primary metabolic process; small molecule metabolic process; organic substance metabolic process; cellular_component; intracellular; cytoplasm; cytosol; myofibril; sarcomere; Z disc; I band; organelle; non-membrane-bounded organelle; intrace…
Pgm1	Glycogen pathway	ENSMUSG00000116466	protein_coding	CHR_MG3618_PATCH	phosphoglucomutase 1 [Source:MGI Symbol;Acc:MGI:97565]	carbohydrate metabolic process; monosaccharide metabolic process; glucose metabolic process; biological_process; metabolic process; hexose metabolic process; primary metabolic process; small molecule metabolic process; organic substance metabolic process; cellular_component; intracellular; cytoplasm; cytosol; myofibril; sarcomere; Z disc; I band; organelle; non-membrane-bounded organelle; intrace…
Ugp2	Glycogen pathway	ENSMUSG00000001891	protein_coding	11	UDP-glucose pyrophosphorylase 2 [Source:MGI Symbol;Acc:MGI:2183447]	polysaccharide biosynthetic process; carbohydrate metabolic process; polysaccharide metabolic process; glycogen metabolic process; glycogen biosynthetic process; UDP-glucose metabolic process; cellular glucan metabolic process; generation of precursor metabolites and energy; energy reserve metabolic process; nucleobase-containing compound metabolic process; cellular aromatic compound metabolic pr…
Gys1	Glycogen pathway	ENSMUSG00000003865	protein_coding	7	glycogen synthase 1, muscle [Source:MGI Symbol;Acc:MGI:101805]	polysaccharide biosynthetic process; carbohydrate metabolic process; polysaccharide metabolic process; glycogen metabolic process; glycogen biosynthetic process; cellular glucan metabolic process; generation of precursor metabolites and energy; energy reserve metabolic process; multicellular organism development; heart development; biological_process; metabolic process; biosynthetic process; macr…
Gyg	Glycogen pathway	ENSMUSG00000019528	protein_coding	3	glycogenin [Source:MGI Symbol;Acc:MGI:1351614]	polysaccharide biosynthetic process; carbohydrate metabolic process; polysaccharide metabolic process; glycogen metabolic process; glycogen biosynthetic process; cellular glucan metabolic process; generation of precursor metabolites and energy; energy reserve metabolic process; biological_process; metabolic process; biosynthetic process; macromolecule biosynthetic process; glucan biosynthetic pro…
Gbe1	Glycogen pathway	ENSMUSG00000022707	protein_coding	16	glucan (1,4-alpha-), branching enzyme 1 [Source:MGI Symbol;Acc:MGI:1921435]	polysaccharide biosynthetic process; carbohydrate metabolic process; polysaccharide metabolic process; glycogen metabolic process; glycogen biosynthetic process; cellular glucan metabolic process; generation of precursor metabolites and energy; energy reserve metabolic process; apoptotic process; biological_process; metabolic process; cell death; biosynthetic process; macromolecule biosynthetic p…
Ppp1r3c	Glycogen pathway	ENSMUSG00000067279	protein_coding	19	protein phosphatase 1, regulatory subunit 3C [Source:MGI Symbol;Acc:MGI:1858229]	polysaccharide biosynthetic process; carbohydrate metabolic process; polysaccharide metabolic process; glycogen metabolic process; glycogen biosynthetic process; regulation of glycogen biosynthetic process; monosaccharide metabolic process; glucose metabolic process; cellular glucan metabolic process; generation of precursor metabolites and energy; regulation of carbohydrate metabolic process; en…
Phka1	Glycogen pathway	ENSMUSG00000034055	protein_coding	X	phosphorylase kinase alpha 1 [Source:MGI Symbol;Acc:MGI:97576]	carbohydrate metabolic process; polysaccharide metabolic process; glycogen metabolic process; cellular glucan metabolic process; generation of precursor metabolites and energy; energy reserve metabolic process; cellular protein modification process; protein phosphorylation; phosphorus metabolic process; phosphate-containing compound metabolic process; nitrogen compound metabolic process; biologic…
Pygl	Glycogen pathway	ENSMUSG00000021069	protein_coding	12	liver glycogen phosphorylase [Source:MGI Symbol;Acc:MGI:97829]	polysaccharide catabolic process; carbohydrate metabolic process; polysaccharide metabolic process; glycogen metabolic process; glycogen catabolic process; 5-phosphoribose 1-diphosphate biosynthetic process; cellular glucan metabolic process; generation of precursor metabolites and energy; energy reserve metabolic process; phosphorus metabolic process; phosphate-containing compound metabolic proc…
Pygb	Glycogen pathway	ENSMUSG00000033059	protein_coding	2	brain glycogen phosphorylase [Source:MGI Symbol;Acc:MGI:97828]	polysaccharide catabolic process; carbohydrate metabolic process; polysaccharide metabolic process; glycogen metabolic process; glycogen catabolic process; cellular glucan metabolic process; generation of precursor metabolites and energy; energy reserve metabolic process; biological_process; metabolic process; catabolic process; macromolecule catabolic process; glucan catabolic process; cellular …
Agl	Glycogen pathway	ENSMUSG00000033400	protein_coding	3	amylo-1,6-glucosidase, 4-alpha-glucanotransferase [Source:MGI Symbol;Acc:MGI:1924809]	polysaccharide catabolic process; carbohydrate metabolic process; polysaccharide metabolic process; glycogen metabolic process; glycogen catabolic process; cellular glucan metabolic process; generation of precursor metabolites and energy; energy reserve metabolic process; response to nutrient; biological_process; metabolic process; catabolic process; macromolecule catabolic process; glucan catabo…
Mdh1	Mitochondrial shuttles	ENSMUSG00000020321	protein_coding	11	malate dehydrogenase 1, NAD (soluble) [Source:MGI Symbol;Acc:MGI:97051]	carbohydrate metabolic process; organic acid metabolic process; generation of precursor metabolites and energy; tricarboxylic acid cycle; oxaloacetate metabolic process; malate metabolic process; NADH metabolic process; biological_process; metabolic process; aerobic respiration; cellular process; energy derivation by oxidation of organic compounds; NAD metabolic process; carboxylic acid metabolic…
Mdh2	Mitochondrial shuttles	ENSMUSG00000019179	protein_coding	5	malate dehydrogenase 2, NAD (mitochondrial) [Source:MGI Symbol;Acc:MGI:97050]	carbohydrate metabolic process; organic acid metabolic process; generation of precursor metabolites and energy; tricarboxylic acid cycle; oxaloacetate metabolic process; malate metabolic process; NADH metabolic process; biological_process; metabolic process; aerobic respiration; cellular process; energy derivation by oxidation of organic compounds; carboxylic acid metabolic process; oxoacid metab…
Got1	Mitochondrial shuttles	ENSMUSG00000025190	protein_coding	19	glutamic-oxaloacetic transaminase 1, soluble [Source:MGI Symbol;Acc:MGI:95791]	regulation of membrane depolarization; carbohydrate metabolic process; alcohol metabolic process; glycerol metabolic process; organic acid metabolic process; 2-oxoglutarate metabolic process; fumarate metabolic process; oxaloacetate metabolic process; glycerol biosynthetic process; cellular amino acid metabolic process; aspartate metabolic process; aspartate biosynthetic process; aspartate catabo…
Got2	Mitochondrial shuttles	ENSMUSG00000031672	protein_coding	8	glutamatic-oxaloacetic transaminase 2, mitochondrial [Source:MGI Symbol;Acc:MGI:95792]	organic acid metabolic process; 2-oxoglutarate metabolic process; fumarate metabolic process; oxaloacetate metabolic process; cellular amino acid metabolic process; aspartate metabolic process; aspartate biosynthetic process; aspartate catabolic process; glutamate metabolic process; glutamate catabolic process; nitrogen compound metabolic process; transport; lipid transport; biological_process; m…
Slc25a11	Mitochondrial shuttles	ENSMUSG00000014606	protein_coding	11	solute carrier family 25 (mitochondrial carrier oxoglutarate carrier), member 11 [Source:MGI Symbol;Acc:MGI:1915113]	transport; ion transport; phosphate ion transport; anion transport; dicarboxylic acid transport; biological_process; sulfate transport; cellular process; inorganic anion transport; thiosulfate transport; organic anion transport; oxaloacetate transport; C4-dicarboxylate transport; malate transport; succinate transport; organic acid transport; ion transmembrane transport; phosphate ion transmembran…
Slc25a12	Mitochondrial shuttles	ENSMUSG00000027010	protein_coding	2	solute carrier family 25 (mitochondrial carrier, Aralar), member 12 [Source:MGI Symbol;Acc:MGI:1926080]	amino acid transmembrane transport; generation of precursor metabolites and energy; transport; ion transport; anion transport; dicarboxylic acid transport; mitochondrial transport; amino acid transport; biological_process; metabolic process; cellular process; response to inorganic substance; response to metal ion; organic anion transport; C4-dicarboxylate transport; acidic amino acid transport; L…
Slc25a13	Mitochondrial shuttles	ENSMUSG00000015112	protein_coding	6	solute carrier family 25 (mitochondrial carrier, adenine nucleotide translocator), member 13 [Source:MGI Symbol;Acc:MGI:1354721]	amino acid transmembrane transport; generation of precursor metabolites and energy; nucleobase-containing compound metabolic process; purine nucleotide metabolic process; purine nucleotide biosynthetic process; cellular aromatic compound metabolic process; nucleoside phosphate metabolic process; ATP biosynthetic process; phosphorus metabolic process; phosphate-containing compound metabolic proces…
Acaca	Fat metabolism	ENSMUSG00000020532	protein_coding	11	acetyl-Coenzyme A carboxylase alpha [Source:MGI Symbol;Acc:MGI:108451]	tissue homeostasis; organic acid metabolic process; acetyl-CoA metabolic process; nucleobase-containing compound metabolic process; purine nucleotide metabolic process; lipid metabolic process; fatty acid metabolic process; fatty acid biosynthetic process; acyl-CoA metabolic process; cellular aromatic compound metabolic process; nucleoside phosphate metabolic process; sulfur compound metabolic pr…
Acss2	Fat metabolism	ENSMUSG00000027605	protein_coding	2	acyl-CoA synthetase short-chain family member 2 [Source:MGI Symbol;Acc:MGI:1890410]	organic acid metabolic process; acetate metabolic process; acetyl-CoA metabolic process; acetyl-CoA biosynthetic process; nucleobase-containing compound metabolic process; purine nucleotide metabolic process; purine nucleotide biosynthetic process; lipid metabolic process; fatty acid metabolic process; fatty acid biosynthetic process; acyl-CoA metabolic process; cellular aromatic compound metabol…
Acly	Fat metabolism	ENSMUSG00000020917	protein_coding	11	ATP citrate lyase [Source:MGI Symbol;Acc:MGI:103251]	organic acid metabolic process; acetyl-CoA metabolic process; acetyl-CoA biosynthetic process; citrate metabolic process; oxaloacetate metabolic process; nucleobase-containing compound metabolic process; purine nucleotide metabolic process; purine nucleotide biosynthetic process; lipid metabolic process; fatty acid metabolic process; fatty acid biosynthetic process; acyl-CoA metabolic process; ce…
Hmgcs1	Fat metabolism	ENSMUSG00000093930	protein_coding	13	3-hydroxy-3-methylglutaryl-Coenzyme A synthase 1 [Source:MGI Symbol;Acc:MGI:107592]	alcohol metabolic process; acetyl-CoA metabolic process; nucleobase-containing compound metabolic process; purine nucleotide metabolic process; lipid metabolic process; acyl-CoA metabolic process; phospholipid metabolic process; steroid biosynthetic process; cholesterol biosynthetic process; isoprenoid metabolic process; terpenoid metabolic process; cellular aromatic compound metabolic process; n…
Hmgcs2	Fat metabolism	ENSMUSG00000027875	protein_coding	3	3-hydroxy-3-methylglutaryl-Coenzyme A synthase 2 [Source:MGI Symbol;Acc:MGI:101939]	alcohol metabolic process; acetyl-CoA metabolic process; generation of precursor metabolites and energy; nucleobase-containing compound metabolic process; purine nucleotide metabolic process; lipid metabolic process; acyl-CoA metabolic process; phospholipid metabolic process; steroid biosynthetic process; cholesterol biosynthetic process; isoprenoid metabolic process; terpenoid metabolic process;…
Hmgcr	Fat metabolism	ENSMUSG00000021670	protein_coding	13	3-hydroxy-3-methylglutaryl-Coenzyme A reductase [Source:MGI Symbol;Acc:MGI:96159]	MAPK cascade; cellular glucose homeostasis; regulation of protein phosphorylation; negative regulation of protein phosphorylation; positive regulation of protein phosphorylation; peptide secretion; regulation of peptide secretion; negative regulation of peptide secretion; system process; circulatory system process; vascular process in circulatory system; alcohol metabolic process; nucleobase-cont…
Idh1	Fat metabolism	ENSMUSG00000025950	protein_coding	1	isocitrate dehydrogenase 1 (NADP+), soluble [Source:MGI Symbol;Acc:MGI:96413]	carbohydrate metabolic process; alcohol metabolic process; cellular aldehyde metabolic process; organic acid metabolic process; generation of precursor metabolites and energy; glyoxylate cycle; tricarboxylic acid cycle; isocitrate metabolic process; 2-oxoglutarate metabolic process; peptide metabolic process; cellular modified amino acid metabolic process; lipid metabolic process; phospholipid me…
Txnip	Non-metabolic	ENSMUSG00000038393	protein_coding	3	thioredoxin interacting protein [Source:MGI Symbol;Acc:MGI:1889549]	negative regulation of transcription by RNA polymerase II; response to tumor cell; nucleobase-containing compound metabolic process; transcription, DNA-templated; regulation of transcription, DNA-templated; regulation of transcription by RNA polymerase II; transcription by RNA polymerase II; protein import into nucleus; cellular aromatic compound metabolic process; nitrogen compound metabolic pro…
Dlk1	Non-metabolic	ENSMUSG00000040856	protein_coding	12	delta like non-canonical Notch ligand 1 [Source:MGI Symbol;Acc:MGI:94900]	skeletal system development; ossification; osteoblast differentiation; cytokine production; regulation of cytokine production; positive regulation of cytokine production; tissue homeostasis; endothelial cell proliferation; regulation of endothelial cell proliferation; negative regulation of endothelial cell proliferation; immune system process; immune system development; leukocyte differentiation…
Dlk1	Non-metabolic	ENSMUSG00000098411	protein_coding	CHR_MG4180_PATCH	delta like non-canonical Notch ligand 1 [Source:MGI Symbol;Acc:MGI:94900]	skeletal system development; ossification; osteoblast differentiation; cytokine production; regulation of cytokine production; positive regulation of cytokine production; tissue homeostasis; endothelial cell proliferation; regulation of endothelial cell proliferation; negative regulation of endothelial cell proliferation; immune system process; immune system development; leukocyte differentiation…
Sorcs2	Non-metabolic	ENSMUSG00000029093	protein_coding	5	sortilin-related VPS10 domain containing receptor 2 [Source:MGI Symbol;Acc:MGI:1932289]	transport; intracellular protein transport; cell communication; cell-cell signaling; chemical synaptic transmission; protein localization; biological_process; cellular process; regulation of cell communication; negative regulation of cell communication; protein transport; peptide transport; regulation of signaling; signaling; negative regulation of signaling; macromolecule localization; cellular …
Atp12a	Non-metabolic	ENSMUSG00000022229	protein_coding	14	ATPase, H+/K+ transporting, nongastric, alpha polypeptide [Source:MGI Symbol;Acc:MGI:1926943]	transport; ion transport; cation transport; potassium ion transport; sodium ion transport; cellular ion homeostasis; cellular metal ion homeostasis; cellular sodium ion homeostasis; regulation of pH; biological_process; cellular process; response to organic substance; response to inorganic substance; response to metal ion; response to organic cyclic compound; monovalent inorganic cation transport…
Trpm5	Non-metabolic	ENSMUSG00000009246	protein_coding	7	transient receptor potential cation channel, subfamily M, member 5 [Source:MGI Symbol;Acc:MGI:1861718]	system process; transport; ion transport; cation transport; calcium ion transport; sensory perception; sensory perception of chemical stimulus; biological_process; cellular process; metal ion transport; multicellular organismal process; regulation of localization; ion transmembrane transport; regulation of transmembrane transport; regulation of ion transmembrane transport; regulation of ion trans…
Ucn3	Non-metabolic	ENSMUSG00000044988	protein_coding	13	urocortin 3 [Source:MGI Symbol;Acc:MGI:1932970]	peptide secretion; regulation of peptide secretion; positive regulation of peptide secretion; transport; cell communication; signal transduction; G protein-coupled receptor signaling pathway; G protein-coupled receptor signaling pathway, coupled to cyclic nucleotide second messenger; adenylate cyclase-modulating G protein-coupled receptor signaling pathway; adenylate cyclase-activating G protein-…
Gipr	Non-metabolic	ENSMUSG00000030406	protein_coding	7	gastric inhibitory polypeptide receptor [Source:MGI Symbol;Acc:MGI:1352753]	desensitization of G protein-coupled receptor signaling pathway; peptide secretion; regulation of peptide secretion; positive regulation of peptide secretion; transport; cellular ion homeostasis; cellular calcium ion homeostasis; cellular metal ion homeostasis; cell communication; signal transduction; cell surface receptor signaling pathway; G protein-coupled receptor signaling pathway; G protein…
Mafa	Transcription factors	ENSMUSG00000047591	protein_coding	15	v-maf musculoaponeurotic fibrosarcoma oncogene family, protein A (avian) [Source:MGI Symbol;Acc:MGI:2673307]	peptide secretion; nucleobase-containing compound metabolic process; transcription, DNA-templated; regulation of transcription, DNA-templated; regulation of transcription by RNA polymerase II; transcription by RNA polymerase II; cellular aromatic compound metabolic process; nitrogen compound metabolic process; transport; cell communication; signal transduction; nitric oxide mediated signal transd…
Mafb	Transcription factors	ENSMUSG00000074622	protein_coding	2	v-maf musculoaponeurotic fibrosarcoma oncogene family, protein B (avian) [Source:MGI Symbol;Acc:MGI:104555]	cell activation; myeloid cell homeostasis; immune system process; immune system development; leukocyte differentiation; myeloid leukocyte differentiation; regulation of immune system process; negative regulation of immune system process; regulation of myeloid leukocyte differentiation; negative regulation of myeloid leukocyte differentiation; regionalization; nucleobase-containing compound metabo…
Pax6	Transcription factors	ENSMUSG00000027168	protein_coding	2	paired box 6 [Source:MGI Symbol;Acc:MGI:97490]	establishment of mitotic spindle orientation; microtubule cytoskeleton organization; mitotic cell cycle; cell morphogenesis; cell morphogenesis involved in differentiation; blood vessel development; eye development; ameboidal-type cell migration; cell fate specification; cell fate determination; eye photoreceptor cell differentiation; neural crest cell migration; neuron migration; regulation of p…
Nkx2-2	Transcription factors	ENSMUSG00000027434	protein_coding	2	NK2 homeobox 2 [Source:MGI Symbol;Acc:MGI:97347]	cell fate specification; cell fate determination; epithelial cell development; columnar/cuboidal epithelial cell differentiation; columnar/cuboidal epithelial cell development; glandular epithelial cell differentiation; glandular epithelial cell development; regionalization; type B pancreatic cell differentiation; pancreatic A cell differentiation; pancreatic PP cell differentiation; type B pancr…
Pdx1	Transcription factors	ENSMUSG00000029644	protein_coding	5	pancreatic and duodenal homeobox 1 [Source:MGI Symbol;Acc:MGI:102851]	negative regulation of transcription by RNA polymerase II; cellular glucose homeostasis; liver development; morphogenesis of an epithelium; columnar/cuboidal epithelial cell differentiation; glandular epithelial cell differentiation; peptide secretion; regulation of peptide secretion; positive regulation of peptide secretion; type B pancreatic cell differentiation; carbohydrate metabolic process;…
Nkx6-1	Transcription factors	ENSMUSG00000035187	protein_coding	5	NK6 homeobox 1 [Source:MGI Symbol;Acc:MGI:1206039]	negative regulation of transcription by RNA polymerase II; cell morphogenesis; cell morphogenesis involved in differentiation; regulation of cell growth; cell fate specification; neuron migration; columnar/cuboidal epithelial cell differentiation; glandular epithelial cell differentiation; peptide secretion; regulation of peptide secretion; positive regulation of peptide secretion; regionalizatio…
Neurod1	Transcription factors	ENSMUSG00000034701	protein_coding	2	neurogenic differentiation 1 [Source:MGI Symbol;Acc:MGI:1339708]	eye development; cellular glucose homeostasis; tissue homeostasis; columnar/cuboidal epithelial cell differentiation; glandular epithelial cell differentiation; peptide secretion; regionalization; system process; pancreatic A cell differentiation; pancreatic PP cell differentiation; pancreatic A cell fate commitment; pancreatic PP cell fate commitment; neural retina development; nucleobase-contai…
Ndufa1	Oxphos complexes	ENSMUSG00000016427	protein_coding	X	NADH:ubiquinone oxidoreductase subunit A1 [Source:MGI Symbol;Acc:MGI:1929511]	organelle organization; mitochondrion organization; biological_process; metabolic process; cellular process; NADH dehydrogenase complex assembly; cellular component organization; cellular component assembly; mitochondrial respiratory chain complex I assembly; mitochondrial respiratory chain complex assembly; cellular protein-containing complex assembly; protein-containing complex subunit organiza…
Ndufa2	Oxphos complexes	ENSMUSG00000014294	protein_coding	18	NADH:ubiquinone oxidoreductase subunit A2 [Source:MGI Symbol;Acc:MGI:1343103]	in utero embryonic development; blastocyst development; blastocyst hatching; organelle organization; mitochondrion organization; multicellular organism development; biological_process; metabolic process; embryo development; embryo development ending in birth or egg hatching; cellular process; NADH dehydrogenase complex assembly; cellular component organization; cellular component assembly; multic…
Ndufa3	Oxphos complexes	ENSMUSG00000035674	protein_coding	7	NADH:ubiquinone oxidoreductase subunit A3 [Source:MGI Symbol;Acc:MGI:1913341]	organelle organization; mitochondrion organization; biological_process; metabolic process; cellular process; NADH dehydrogenase complex assembly; cellular component organization; cellular component assembly; mitochondrial respiratory chain complex I assembly; mitochondrial respiratory chain complex assembly; cellular protein-containing complex assembly; protein-containing complex subunit organiza…
Ndufa4	Oxphos complexes	ENSMUSG00000029632	protein_coding	6	Ndufa4, mitochondrial complex associated [Source:MGI Symbol;Acc:MGI:107686]	biological_process; metabolic process; oxidation-reduction process; cellular_component; intracellular; cytoplasm; mitochondrion; mitochondrial envelope; mitochondrial inner membrane; mitochondrial respirasome; mitochondrial respiratory chain complex I; mitochondrial respiratory chain complex IV; membrane; integral component of membrane; organelle inner membrane; NADH dehydrogenase complex; organe…
Ndufa4l2	Oxphos complexes	ENSMUSG00000040280	protein_coding	10	Ndufa4, mitochondrial complex associated like 2 [Source:MGI Symbol;Acc:MGI:3039567]	biological_process; cellular_component; intracellular; cytoplasm; mitochondrion; mitochondrial envelope; mitochondrial inner membrane; mitochondrial respirasome; mitochondrial respiratory chain complex IV; membrane; organelle inner membrane; organelle membrane; mitochondrial membrane; organelle envelope; envelope; protein-containing complex; organelle; membrane-bounded organelle; intracellular or…
Ndufa5	Oxphos complexes	ENSMUSG00000023089	protein_coding	6	NADH:ubiquinone oxidoreductase subunit A5 [Source:MGI Symbol;Acc:MGI:1915452]	generation of precursor metabolites and energy; organelle organization; mitochondrion organization; biological_process; metabolic process; cellular process; NADH dehydrogenase complex assembly; energy derivation by oxidation of organic compounds; cellular component organization; cellular component assembly; electron transport chain; respiratory electron transport chain; mitochondrial respiratory …
Ndufa6	Oxphos complexes	ENSMUSG00000022450	protein_coding	15	NADH:ubiquinone oxidoreductase subunit A6 [Source:MGI Symbol;Acc:MGI:1914380]	response to stress; response to oxidative stress; organelle organization; mitochondrion organization; biological_process; metabolic process; cellular process; NADH dehydrogenase complex assembly; cellular component organization; cellular component assembly; mitochondrial respiratory chain complex I assembly; mitochondrial respiratory chain complex assembly; cellular protein-containing complex ass…
Ndufa7	Oxphos complexes	ENSMUSG00000041881	protein_coding	17	NADH:ubiquinone oxidoreductase subunit A7 [Source:MGI Symbol;Acc:MGI:1913666]	generation of precursor metabolites and energy; oxidative phosphorylation; mitochondrial electron transport, NADH to ubiquinone; translation; peptide metabolic process; phosphorus metabolic process; phosphate-containing compound metabolic process; nitrogen compound metabolic process; biological_process; metabolic process; biosynthetic process; macromolecule biosynthetic process; cellular process;…
Ndufa8	Oxphos complexes	ENSMUSG00000026895	protein_coding	2	NADH:ubiquinone oxidoreductase subunit A8 [Source:MGI Symbol;Acc:MGI:1915625]	generation of precursor metabolites and energy; oxidative phosphorylation; mitochondrial electron transport, NADH to ubiquinone; phosphorus metabolic process; phosphate-containing compound metabolic process; organelle organization; mitochondrion organization; biological_process; metabolic process; cellular process; NADH dehydrogenase complex assembly; energy derivation by oxidation of organic com…
Ndufa9	Oxphos complexes	ENSMUSG00000000399	protein_coding	6	NADH:ubiquinone oxidoreductase subunit A9 [Source:MGI Symbol;Acc:MGI:1913358]	ubiquinone metabolic process; ubiquinone biosynthetic process; organelle organization; mitochondrion organization; circadian rhythm; biological_process; metabolic process; biosynthetic process; cellular process; NADH dehydrogenase complex assembly; cellular component organization; cellular component assembly; mitochondrial respiratory chain complex I assembly; mitochondrial respiratory chain comp…
Ndufa10	Oxphos complexes	ENSMUSG00000026260	protein_coding	1	NADH:ubiquinone oxidoreductase subunit A10 [Source:MGI Symbol;Acc:MGI:1914523]	generation of precursor metabolites and energy; oxidative phosphorylation; mitochondrial electron transport, NADH to ubiquinone; phosphorus metabolic process; phosphate-containing compound metabolic process; organelle organization; mitochondrion organization; biological_process; metabolic process; cellular process; NADH dehydrogenase complex assembly; energy derivation by oxidation of organic com…
Ndufa11	Oxphos complexes	ENSMUSG00000002379	protein_coding	17	NADH:ubiquinone oxidoreductase subunit A11 [Source:MGI Symbol;Acc:MGI:1917125]	organelle organization; mitochondrion organization; biological_process; metabolic process; cellular process; NADH dehydrogenase complex assembly; cellular component organization; cellular component assembly; mitochondrial respiratory chain complex I assembly; mitochondrial respiratory chain complex assembly; cellular protein-containing complex assembly; protein-containing complex subunit organiza…
Ndufa12	Oxphos complexes	ENSMUSG00000020022	protein_coding	10	NADH:ubiquinone oxidoreductase subunit A12 [Source:MGI Symbol;Acc:MGI:1913664]	generation of precursor metabolites and energy; oxidative phosphorylation; phosphorus metabolic process; phosphate-containing compound metabolic process; response to stress; response to oxidative stress; biological_process; metabolic process; cellular process; energy derivation by oxidation of organic compounds; phosphorylation; electron transport chain; respiratory electron transport chain; ATP …
Ndufa13	Oxphos complexes	ENSMUSG00000036199	protein_coding	8	NADH:ubiquinone oxidoreductase subunit A13 [Source:MGI Symbol;Acc:MGI:1914434]	regulation of cell growth; nucleobase-containing compound metabolic process; transcription, DNA-templated; regulation of transcription, DNA-templated; proteolysis; protein targeting; protein targeting to mitochondrion; cellular aromatic compound metabolic process; nitrogen compound metabolic process; transport; mitochondrial transport; intracellular protein transport; apoptotic process; organelle…
Ndufab1	Oxphos complexes	ENSMUSG00000030869	protein_coding	7	NADH:ubiquinone oxidoreductase subunit AB1 [Source:MGI Symbol;Acc:MGI:1917566]	organic acid metabolic process; cellular protein modification process; lipid metabolic process; fatty acid metabolic process; nitrogen compound metabolic process; organelle organization; mitochondrion organization; biological_process; metabolic process; protein lipoylation; cellular process; NADH dehydrogenase complex assembly; gene expression; cellular component organization; peptidyl-amino acid…
Ndufaf1	Oxphos complexes	ENSMUSG00000027305	protein_coding	2	NADH:ubiquinone oxidoreductase complex assembly factor 1 [Source:MGI Symbol;Acc:MGI:1916952]	generation of precursor metabolites and energy; oxidative phosphorylation; mitochondrial electron transport, NADH to ubiquinone; phosphorus metabolic process; phosphate-containing compound metabolic process; organelle organization; mitochondrion organization; biological_process; metabolic process; cellular process; NADH dehydrogenase complex assembly; energy derivation by oxidation of organic com…
Ndufaf2	Oxphos complexes	ENSMUSG00000068184	protein_coding	13	NADH:ubiquinone oxidoreductase complex assembly factor 2 [Source:MGI Symbol;Acc:MGI:1922847]	cellular glucose homeostasis; peptide secretion; regulation of peptide secretion; negative regulation of peptide secretion; generation of precursor metabolites and energy; transport; cell communication; cell-cell signaling; protein localization; biological_process; metabolic process; protein secretion; response to carbohydrate; response to hexose; response to glucose; hormone transport; cellular …
Ndufaf3	Oxphos complexes	ENSMUSG00000070283	protein_coding	9	NADH:ubiquinone oxidoreductase complex assembly factor 3 [Source:MGI Symbol;Acc:MGI:1913956]	organelle organization; mitochondrion organization; biological_process; cellular process; NADH dehydrogenase complex assembly; cellular component organization; cellular component assembly; mitochondrial respiratory chain complex I assembly; mitochondrial respiratory chain complex assembly; cellular protein-containing complex assembly; protein-containing complex subunit organization; cellular comp…
Ndufaf4	Oxphos complexes	ENSMUSG00000028261	protein_coding	4	NADH:ubiquinone oxidoreductase complex assembly factor 4 [Source:MGI Symbol;Acc:MGI:1915743]	apoptotic process; organelle organization; mitochondrion organization; biological_process; cell death; cell population proliferation; positive regulation of cell population proliferation; cellular process; NADH dehydrogenase complex assembly; regulation of cell death; programmed cell death; cellular component organization; cellular component assembly; mitochondrial respiratory chain complex I ass…
Ndufb1-ps	Oxphos complexes	ENSMUSG00000113902	protein_coding	12	NADH:ubiquinone oxidoreductase subunit B1 [Source:MGI Symbol;Acc:MGI:3780865]	organelle organization; mitochondrion organization; biological_process; metabolic process; cellular process; NADH dehydrogenase complex assembly; cellular component organization; cellular component assembly; mitochondrial respiratory chain complex I assembly; mitochondrial respiratory chain complex assembly; cellular protein-containing complex assembly; protein-containing complex subunit organiza…
Ndufb2	Oxphos complexes	ENSMUSG00000002416	protein_coding	6	NADH:ubiquinone oxidoreductase subunit B2 [Source:MGI Symbol;Acc:MGI:1915448]	organelle organization; mitochondrion organization; biological_process; metabolic process; cellular process; NADH dehydrogenase complex assembly; cellular component organization; cellular component assembly; mitochondrial respiratory chain complex I assembly; mitochondrial respiratory chain complex assembly; cellular protein-containing complex assembly; protein-containing complex subunit organiza…
Ndufb3	Oxphos complexes	ENSMUSG00000026032	protein_coding	1	NADH:ubiquinone oxidoreductase subunit B3 [Source:MGI Symbol;Acc:MGI:1913745]	generation of precursor metabolites and energy; organelle organization; mitochondrion organization; biological_process; metabolic process; cellular process; NADH dehydrogenase complex assembly; cellular component organization; cellular component assembly; electron transport chain; mitochondrial respiratory chain complex I assembly; mitochondrial respiratory chain complex assembly; cellular protei…
Ndufb4	Oxphos complexes	ENSMUSG00000022820	protein_coding	16	NADH:ubiquinone oxidoreductase subunit B4 [Source:MGI Symbol;Acc:MGI:1915444]	cellular_component; intracellular; nucleus; nuclear envelope; cytoplasm; mitochondrion; mitochondrial envelope; mitochondrial inner membrane; mitochondrial respirasome; mitochondrial respiratory chain complex I; endomembrane system; membrane; organelle inner membrane; NADH dehydrogenase complex; organelle membrane; nuclear membrane; mitochondrial membrane; organelle envelope; envelope; protein-co…
Ndufb5	Oxphos complexes	ENSMUSG00000027673	protein_coding	3	NADH:ubiquinone oxidoreductase subunit B5 [Source:MGI Symbol;Acc:MGI:1913296]	organelle organization; mitochondrion organization; biological_process; metabolic process; cellular process; NADH dehydrogenase complex assembly; cellular component organization; cellular component assembly; mitochondrial respiratory chain complex I assembly; mitochondrial respiratory chain complex assembly; cellular protein-containing complex assembly; protein-containing complex subunit organiza…
Ndufb6	Oxphos complexes	ENSMUSG00000071014	protein_coding	4	NADH:ubiquinone oxidoreductase subunit B6 [Source:MGI Symbol;Acc:MGI:2684983]	generation of precursor metabolites and energy; oxidative phosphorylation; mitochondrial electron transport, NADH to ubiquinone; phosphorus metabolic process; phosphate-containing compound metabolic process; organelle organization; mitochondrion organization; biological_process; metabolic process; cellular process; NADH dehydrogenase complex assembly; energy derivation by oxidation of organic com…
Ndufb7	Oxphos complexes	ENSMUSG00000033938	protein_coding	8	NADH:ubiquinone oxidoreductase subunit B7 [Source:MGI Symbol;Acc:MGI:1914166]	organelle organization; mitochondrion organization; biological_process; metabolic process; cellular process; NADH dehydrogenase complex assembly; cellular component organization; cellular component assembly; mitochondrial respiratory chain complex I assembly; mitochondrial respiratory chain complex assembly; cellular protein-containing complex assembly; protein-containing complex subunit organiza…
Ndufb8	Oxphos complexes	ENSMUSG00000025204	protein_coding	19	NADH:ubiquinone oxidoreductase subunit B8 [Source:MGI Symbol;Acc:MGI:1914514]	generation of precursor metabolites and energy; oxidative phosphorylation; mitochondrial electron transport, NADH to ubiquinone; phosphorus metabolic process; phosphate-containing compound metabolic process; organelle organization; mitochondrion organization; biological_process; metabolic process; cellular process; NADH dehydrogenase complex assembly; energy derivation by oxidation of organic com…
Ndufb9	Oxphos complexes	ENSMUSG00000022354	protein_coding	15	NADH:ubiquinone oxidoreductase subunit B9 [Source:MGI Symbol;Acc:MGI:1913468]	generation of precursor metabolites and energy; oxidative phosphorylation; mitochondrial electron transport, NADH to ubiquinone; phosphorus metabolic process; phosphate-containing compound metabolic process; organelle organization; mitochondrion organization; biological_process; metabolic process; cellular process; NADH dehydrogenase complex assembly; energy derivation by oxidation of organic com…
Ndufb10	Oxphos complexes	ENSMUSG00000040048	protein_coding	17	NADH:ubiquinone oxidoreductase subunit B10 [Source:MGI Symbol;Acc:MGI:1915592]	organelle organization; mitochondrion organization; biological_process; metabolic process; cellular process; NADH dehydrogenase complex assembly; cellular component organization; cellular component assembly; mitochondrial respiratory chain complex I assembly; mitochondrial respiratory chain complex assembly; cellular protein-containing complex assembly; protein-containing complex subunit organiza…
Ndufb11	Oxphos complexes	ENSMUSG00000031059	protein_coding	X	NADH:ubiquinone oxidoreductase subunit B11 [Source:MGI Symbol;Acc:MGI:1349919]	organelle organization; mitochondrion organization; biological_process; metabolic process; cellular process; NADH dehydrogenase complex assembly; cellular component organization; cellular component assembly; mitochondrial respiratory chain complex I assembly; mitochondrial respiratory chain complex assembly; cellular protein-containing complex assembly; protein-containing complex subunit organiza…
Ndufc1	Oxphos complexes	ENSMUSG00000037152	protein_coding	3	NADH:ubiquinone oxidoreductase subunit C1 [Source:MGI Symbol;Acc:MGI:1913627]	organelle organization; mitochondrion organization; biological_process; metabolic process; cellular process; NADH dehydrogenase complex assembly; cellular component organization; cellular component assembly; mitochondrial respiratory chain complex I assembly; mitochondrial respiratory chain complex assembly; cellular protein-containing complex assembly; protein-containing complex subunit organiza…
Ndufc2	Oxphos complexes	ENSMUSG00000030647	protein_coding	7	NADH:ubiquinone oxidoreductase subunit C2 [Source:MGI Symbol;Acc:MGI:1344370]	generation of precursor metabolites and energy; oxidative phosphorylation; mitochondrial electron transport, NADH to ubiquinone; nucleobase-containing compound metabolic process; regulation of nucleotide metabolic process; purine nucleotide metabolic process; purine nucleotide biosynthetic process; cellular aromatic compound metabolic process; nucleoside phosphate metabolic process; ATP biosynthe…
Ndufs1	Oxphos complexes	ENSMUSG00000025968	protein_coding	1	NADH:ubiquinone oxidoreductase core subunit S1 [Source:MGI Symbol;Acc:MGI:2443241]	generation of precursor metabolites and energy; oxidative phosphorylation; phosphorus metabolic process; phosphate-containing compound metabolic process; apoptotic process; organelle organization; mitochondrion organization; biological_process; metabolic process; cell death; apoptotic mitochondrial changes; cellular process; programmed cell death; energy derivation by oxidation of organic compoun…
Ndufs2	Oxphos complexes	ENSMUSG00000013593	protein_coding	1	NADH:ubiquinone oxidoreductase core subunit S2 [Source:MGI Symbol;Acc:MGI:2385112]	generation of precursor metabolites and energy; oxidative phosphorylation; mitochondrial electron transport, NADH to ubiquinone; phosphorus metabolic process; phosphate-containing compound metabolic process; response to stress; response to oxidative stress; biological_process; metabolic process; cellular process; energy derivation by oxidation of organic compounds; phosphorylation; electron trans…
Ndufs3	Oxphos complexes	ENSMUSG00000005510	protein_coding	2	NADH:ubiquinone oxidoreductase core subunit S3 [Source:MGI Symbol;Acc:MGI:1915599]	regulation of cell growth; apoptotic process; cell communication; signal transduction; biological_process; metabolic process; cell death; regulation of signal transduction; negative regulation of signal transduction; cellular process; regulation of cell communication; negative regulation of cell communication; regulation of cell death; programmed cell death; cellular component organization; cell …
Ndufs3	Oxphos complexes	ENSMUSG00000111727	protein_coding	CHR_MG191_PATCH	NADH:ubiquinone oxidoreductase core subunit S3 [Source:MGI Symbol;Acc:MGI:1915599]	regulation of cell growth; apoptotic process; cell communication; signal transduction; biological_process; metabolic process; cell death; regulation of signal transduction; negative regulation of signal transduction; cellular process; regulation of cell communication; negative regulation of cell communication; regulation of cell death; programmed cell death; cellular component organization; cell …
Ndufs4	Oxphos complexes	ENSMUSG00000021764	protein_coding	13	NADH:ubiquinone oxidoreductase core subunit S4 [Source:MGI Symbol;Acc:MGI:1343135]	regulation of protein phosphorylation; immune system process; system process; muscle system process; respiratory system process; generation of precursor metabolites and energy; tricarboxylic acid cycle; cellular protein modification process; protein phosphorylation; catecholamine metabolic process; cellular aromatic compound metabolic process; phosphorus metabolic process; phosphate-containing co…
Ndufs5	Oxphos complexes	ENSMUSG00000028648	protein_coding	4	NADH:ubiquinone oxidoreductase core subunit S5 [Source:MGI Symbol;Acc:MGI:1890889]	organelle organization; mitochondrion organization; biological_process; metabolic process; cellular process; NADH dehydrogenase complex assembly; cellular component organization; cellular component assembly; mitochondrial respiratory chain complex I assembly; mitochondrial respiratory chain complex assembly; cellular protein-containing complex assembly; protein-containing complex subunit organiza…
Ndufs6	Oxphos complexes	ENSMUSG00000021606	protein_coding	13	NADH:ubiquinone oxidoreductase core subunit S6 [Source:MGI Symbol;Acc:MGI:107932]	urogenital system development; kidney development; system process; muscle system process; organic acid metabolic process; generation of precursor metabolites and energy; oxidative phosphorylation; mitochondrial electron transport, NADH to ubiquinone; lipid metabolic process; fatty acid metabolic process; phosphorus metabolic process; phosphate-containing compound metabolic process; muscle contrac…
Ndufs7	Oxphos complexes	ENSMUSG00000020153	protein_coding	10	NADH:ubiquinone oxidoreductase core subunit S7 [Source:MGI Symbol;Acc:MGI:1922656]	generation of precursor metabolites and energy; transport; ion transport; cation transport; organelle organization; mitochondrion organization; biological_process; metabolic process; aerobic respiration; cellular process; NADH dehydrogenase complex assembly; monovalent inorganic cation transport; energy derivation by oxidation of organic compounds; energy coupled proton transmembrane transport, a…
Ndufs8	Oxphos complexes	ENSMUSG00000059734	protein_coding	19	NADH:ubiquinone oxidoreductase core subunit S8 [Source:MGI Symbol;Acc:MGI:2385079]	generation of precursor metabolites and energy; oxidative phosphorylation; mitochondrial electron transport, NADH to ubiquinone; phosphorus metabolic process; phosphate-containing compound metabolic process; response to stress; response to oxidative stress; organelle organization; mitochondrion organization; biological_process; metabolic process; aerobic respiration; cellular process; NADH dehydr…
Ndufv1	Oxphos complexes	ENSMUSG00000037916	protein_coding	19	NADH:ubiquinone oxidoreductase core subunit V1 [Source:MGI Symbol;Acc:MGI:107851]	generation of precursor metabolites and energy; oxidative phosphorylation; mitochondrial electron transport, NADH to ubiquinone; phosphorus metabolic process; phosphate-containing compound metabolic process; biological_process; metabolic process; cellular process; energy derivation by oxidation of organic compounds; phosphorylation; electron transport chain; respiratory electron transport chain; …
Ndufv2	Oxphos complexes	ENSMUSG00000024099	protein_coding	17	NADH:ubiquinone oxidoreductase core subunit V2 [Source:MGI Symbol;Acc:MGI:1920150]	generation of precursor metabolites and energy; oxidative phosphorylation; mitochondrial electron transport, NADH to ubiquinone; phosphorus metabolic process; phosphate-containing compound metabolic process; multicellular organism development; nervous system development; heart development; biological_process; metabolic process; tissue development; cellular process; striated muscle tissue developm…
Ndufv3	Oxphos complexes	ENSMUSG00000024038	protein_coding	17	NADH:ubiquinone oxidoreductase core subunit V3 [Source:MGI Symbol;Acc:MGI:1890894]	generation of precursor metabolites and energy; oxidative phosphorylation; phosphorus metabolic process; phosphate-containing compound metabolic process; biological_process; metabolic process; cellular process; energy derivation by oxidation of organic compounds; phosphorylation; electron transport chain; respiratory electron transport chain; ATP synthesis coupled electron transport; mitochondria…
mt-Nd1	Oxphos complexes	ENSMUSG00000064341	protein_coding	MT	mitochondrially encoded NADH dehydrogenase 1 [Source:MGI Symbol;Acc:MGI:101787]	generation of precursor metabolites and energy; response to stress; response to oxidative stress; biological_process; metabolic process; aerobic respiration; cellular process; energy derivation by oxidation of organic compounds; response to hydroperoxide; response to chemical; cellular metabolic process; cellular respiration; response to stimulus; oxidation-reduction process; response to oxygen-c…
mt-Nd2	Oxphos complexes	ENSMUSG00000064345	protein_coding	MT	mitochondrially encoded NADH dehydrogenase 2 [Source:MGI Symbol;Acc:MGI:102500]	generation of precursor metabolites and energy; oxidative phosphorylation; mitochondrial electron transport, NADH to ubiquinone; phosphorus metabolic process; phosphate-containing compound metabolic process; biological_process; metabolic process; cellular process; energy derivation by oxidation of organic compounds; phosphorylation; electron transport chain; respiratory electron transport chain; …
mt-Nd3	Oxphos complexes	ENSMUSG00000064360	protein_coding	MT	mitochondrially encoded NADH dehydrogenase 3 [Source:MGI Symbol;Acc:MGI:102499]	response to stress; response to oxidative stress; biological_process; response to endogenous stimulus; response to hormone; cellular process; response to organic substance; response to organic cyclic compound; response to corticosteroid; cellular response to hormone stimulus; response to lipid; response to chemical; response to steroid hormone; response to stimulus; response to glucocorticoid; ce…
mt-Nd4	Oxphos complexes	ENSMUSG00000064363	protein_coding	MT	mitochondrially encoded NADH dehydrogenase 4 [Source:MGI Symbol;Acc:MGI:102498]	generation of precursor metabolites and energy; oxidative phosphorylation; mitochondrial electron transport, NADH to ubiquinone; phosphorus metabolic process; phosphate-containing compound metabolic process; transport; ion transport; cation transport; aging; biological_process; metabolic process; aerobic respiration; cellular process; monovalent inorganic cation transport; energy derivation by ox…
mt-Nd4l	Oxphos complexes	ENSMUSG00000065947	protein_coding	MT	mitochondrially encoded NADH dehydrogenase 4L [Source:MGI Symbol;Acc:MGI:102497]	generation of precursor metabolites and energy; oxidative phosphorylation; phosphorus metabolic process; phosphate-containing compound metabolic process; biological_process; metabolic process; cellular process; energy derivation by oxidation of organic compounds; phosphorylation; electron transport chain; respiratory electron transport chain; ATP synthesis coupled electron transport; cellular met…
mt-Nd5	Oxphos complexes	ENSMUSG00000064367	protein_coding	MT	mitochondrially encoded NADH dehydrogenase 5 [Source:MGI Symbol;Acc:MGI:102496]	generation of precursor metabolites and energy; oxidative phosphorylation; phosphorus metabolic process; phosphate-containing compound metabolic process; transport; ion transport; cation transport; biological_process; metabolic process; cellular process; monovalent inorganic cation transport; energy derivation by oxidation of organic compounds; energy coupled proton transmembrane transport, again…
mt-Nd6	Oxphos complexes	ENSMUSG00000064368	protein_coding	MT	mitochondrially encoded NADH dehydrogenase 6 [Source:MGI Symbol;Acc:MGI:102495]	biological_process; metabolic process; oxidation-reduction process; cellular_component; intracellular; cytoplasm; mitochondrion; membrane; integral component of membrane; intrinsic component of membrane; organelle; membrane-bounded organelle; intracellular organelle; intracellular membrane-bounded organelle; respirasome; cellular anatomical entity; molecular_function; catalytic activity; NADH deh…
Sdha	Oxphos complexes	ENSMUSG00000021577	protein_coding	13	succinate dehydrogenase complex, subunit A, flavoprotein (Fp) [Source:MGI Symbol;Acc:MGI:1914195]	organic acid metabolic process; generation of precursor metabolites and energy; tricarboxylic acid cycle; succinate metabolic process; oxidative phosphorylation; mitochondrial electron transport, succinate to ubiquinone; phosphorus metabolic process; phosphate-containing compound metabolic process; multicellular organism development; nervous system development; biological_process; metabolic proce…
Sdhb	Oxphos complexes	ENSMUSG00000009863	protein_coding	4	succinate dehydrogenase complex, subunit B, iron sulfur (Ip) [Source:MGI Symbol;Acc:MGI:1914930]	organic acid metabolic process; generation of precursor metabolites and energy; tricarboxylic acid cycle; succinate metabolic process; biological_process; metabolic process; aerobic respiration; cellular process; energy derivation by oxidation of organic compounds; carboxylic acid metabolic process; electron transport chain; respiratory electron transport chain; oxoacid metabolic process; dicarbo…
Sdhc	Oxphos complexes	ENSMUSG00000058076	protein_coding	1	succinate dehydrogenase complex, subunit C, integral membrane protein [Source:MGI Symbol;Acc:MGI:1913302]	generation of precursor metabolites and energy; tricarboxylic acid cycle; oxidative phosphorylation; mitochondrial electron transport, succinate to ubiquinone; phosphorus metabolic process; phosphate-containing compound metabolic process; biological_process; metabolic process; aerobic respiration; cellular process; energy derivation by oxidation of organic compounds; phosphorylation; electron tra…
Sdhd	Oxphos complexes	ENSMUSG00000000171	protein_coding	9	succinate dehydrogenase complex, subunit D, integral membrane protein [Source:MGI Symbol;Acc:MGI:1914175]	response to hypoxia; generation of precursor metabolites and energy; tricarboxylic acid cycle; oxidative phosphorylation; mitochondrial electron transport, succinate to ubiquinone; phosphorus metabolic process; phosphate-containing compound metabolic process; transport; response to stress; biological_process; metabolic process; aerobic respiration; response to abiotic stimulus; cellular process; …
Cyc1	Oxphos complexes	ENSMUSG00000022551	protein_coding	15	cytochrome c-1 [Source:MGI Symbol;Acc:MGI:1913695]	generation of precursor metabolites and energy; oxidative phosphorylation; mitochondrial electron transport, ubiquinol to cytochrome c; nucleobase-containing compound metabolic process; purine nucleotide metabolic process; purine nucleotide biosynthetic process; cellular aromatic compound metabolic process; nucleoside phosphate metabolic process; ATP biosynthetic process; phosphorus metabolic pro…
Cycs	Oxphos complexes	ENSMUSG00000063694	protein_coding	6	cytochrome c, somatic [Source:MGI Symbol;Acc:MGI:88578]	generation of precursor metabolites and energy; oxidative phosphorylation; mitochondrial electron transport, ubiquinol to cytochrome c; mitochondrial electron transport, cytochrome c to oxygen; proteolysis; phosphorus metabolic process; phosphate-containing compound metabolic process; nitrogen compound metabolic process; apoptotic process; activation of cysteine-type endopeptidase activity involv…
Uqcrfs1	Oxphos complexes	ENSMUSG00000038462	protein_coding	13	ubiquinol-cytochrome c reductase, Rieske iron-sulfur polypeptide 1 [Source:MGI Symbol;Acc:MGI:1913944]	generation of precursor metabolites and energy; oxidative phosphorylation; mitochondrial electron transport, ubiquinol to cytochrome c; phosphorus metabolic process; phosphate-containing compound metabolic process; biological_process; metabolic process; cellular process; energy derivation by oxidation of organic compounds; phosphorylation; electron transport chain; respiratory electron transport …
Uqcrb	Oxphos complexes	ENSMUSG00000021520	protein_coding	13	ubiquinol-cytochrome c reductase binding protein [Source:MGI Symbol;Acc:MGI:1914780]	generation of precursor metabolites and energy; oxidative phosphorylation; mitochondrial electron transport, ubiquinol to cytochrome c; phosphorus metabolic process; phosphate-containing compound metabolic process; organelle organization; mitochondrion organization; biological_process; metabolic process; aerobic respiration; cellular process; energy derivation by oxidation of organic compounds; c…
Uqcrh	Oxphos complexes	ENSMUSG00000063882	protein_coding	4	ubiquinol-cytochrome c reductase hinge protein [Source:MGI Symbol;Acc:MGI:1913826]	generation of precursor metabolites and energy; oxidative phosphorylation; mitochondrial electron transport, ubiquinol to cytochrome c; phosphorus metabolic process; phosphate-containing compound metabolic process; biological_process; metabolic process; aerobic respiration; cellular process; energy derivation by oxidation of organic compounds; phosphorylation; electron transport chain; respirator…
Uqcrc1	Oxphos complexes	ENSMUSG00000025651	protein_coding	9	ubiquinol-cytochrome c reductase core protein 1 [Source:MGI Symbol;Acc:MGI:107876]	generation of precursor metabolites and energy; oxidative phosphorylation; mitochondrial electron transport, ubiquinol to cytochrome c; phosphorus metabolic process; phosphate-containing compound metabolic process; biological_process; metabolic process; cellular process; energy derivation by oxidation of organic compounds; phosphorylation; electron transport chain; respiratory electron transport …
Uqcrc1	Oxphos complexes	ENSMUSG00000107235	protein_coding	CHR_MG117_PATCH	ubiquinol-cytochrome c reductase core protein 1 [Source:MGI Symbol;Acc:MGI:107876]	generation of precursor metabolites and energy; oxidative phosphorylation; mitochondrial electron transport, ubiquinol to cytochrome c; phosphorus metabolic process; phosphate-containing compound metabolic process; biological_process; metabolic process; cellular process; energy derivation by oxidation of organic compounds; phosphorylation; electron transport chain; respiratory electron transport …
Uqcrc2	Oxphos complexes	ENSMUSG00000030884	protein_coding	7	ubiquinol cytochrome c reductase core protein 2 [Source:MGI Symbol;Acc:MGI:1914253]	proteolysis; nitrogen compound metabolic process; biological_process; metabolic process; protein metabolic process; macromolecule metabolic process; primary metabolic process; oxidation-reduction process; organic substance metabolic process; organonitrogen compound metabolic process; cellular_component; intracellular; nucleus; nucleoplasm; cytoplasm; mitochondrion; mitochondrial envelope; mitocho…
Uqcr10	Oxphos complexes	ENSMUSG00000059534	protein_coding	11	ubiquinol-cytochrome c reductase, complex III subunit X [Source:MGI Symbol;Acc:MGI:1913402]	generation of precursor metabolites and energy; oxidative phosphorylation; mitochondrial electron transport, ubiquinol to cytochrome c; phosphorus metabolic process; phosphate-containing compound metabolic process; organelle organization; mitochondrion organization; biological_process; metabolic process; aerobic respiration; cellular process; energy derivation by oxidation of organic compounds; c…
Uqcr11	Oxphos complexes	ENSMUSG00000020163	protein_coding	10	ubiquinol-cytochrome c reductase, complex III subunit XI [Source:MGI Symbol;Acc:MGI:1913844]	biological_process; metabolic process; oxidation-reduction process; cellular_component; intracellular; cytoplasm; mitochondrion; mitochondrial envelope; mitochondrial inner membrane; membrane; integral component of membrane; organelle inner membrane; organelle membrane; intrinsic component of membrane; mitochondrial membrane; organelle envelope; envelope; organelle; membrane-bounded organelle; in…
Ttc19	Oxphos complexes	ENSMUSG00000042298	protein_coding	11	tetratricopeptide repeat domain 19 [Source:MGI Symbol;Acc:MGI:1920045]	organelle organization; mitochondrion organization; biological_process; metabolic process; cellular process; cellular component organization; cytochrome complex assembly; respiratory chain complex III assembly; cellular component assembly; mitochondrial respiratory chain complex assembly; mitochondrial respiratory chain complex III assembly; cellular protein-containing complex assembly; protein-c…
Uqcc2	Oxphos complexes	ENSMUSG00000024208	protein_coding	17	ubiquinol-cytochrome c reductase complex assembly factor 2 [Source:MGI Symbol;Acc:MGI:1914517]	regulation of oxidative phosphorylation; peptide secretion; regulation of peptide secretion; generation of precursor metabolites and energy; oxidative phosphorylation; translation; regulation of translation; peptide metabolic process; phosphorus metabolic process; phosphate-containing compound metabolic process; nitrogen compound metabolic process; transport; organelle organization; mitochondrion…
mt-Co1	Oxphos complexes	ENSMUSG00000064351	protein_coding	MT	mitochondrially encoded cytochrome c oxidase I [Source:MGI Symbol;Acc:MGI:102504]	generation of precursor metabolites and energy; oxidative phosphorylation; mitochondrial electron transport, cytochrome c to oxygen; phosphorus metabolic process; phosphate-containing compound metabolic process; transport; ion transport; cation transport; response to stress; response to oxidative stress; biological_process; metabolic process; aerobic respiration; cellular process; monovalent inor…
mt-Co2	Oxphos complexes	ENSMUSG00000064354	protein_coding	MT	mitochondrially encoded cytochrome c oxidase II [Source:MGI Symbol;Acc:MGI:102503]	generation of precursor metabolites and energy; oxidative phosphorylation; nucleobase-containing compound metabolic process; regulation of nucleotide metabolic process; purine nucleotide metabolic process; purine nucleotide biosynthetic process; cellular aromatic compound metabolic process; nucleoside phosphate metabolic process; ATP biosynthetic process; phosphorus metabolic process; phosphate-c…
mt-Co3	Oxphos complexes	ENSMUSG00000064358	protein_coding	MT	mitochondrially encoded cytochrome c oxidase III [Source:MGI Symbol;Acc:MGI:102502]	generation of precursor metabolites and energy; oxidative phosphorylation; mitochondrial electron transport, cytochrome c to oxygen; phosphorus metabolic process; phosphate-containing compound metabolic process; biological_process; metabolic process; respiratory chain complex IV assembly; aerobic respiration; cellular process; energy derivation by oxidation of organic compounds; cellular componen…
Cox4i1	Oxphos complexes	ENSMUSG00000031818	protein_coding	8	cytochrome c oxidase subunit 4I1 [Source:MGI Symbol;Acc:MGI:88473]	generation of precursor metabolites and energy; oxidative phosphorylation; mitochondrial electron transport, cytochrome c to oxygen; phosphorus metabolic process; phosphate-containing compound metabolic process; biological_process; metabolic process; aerobic respiration; cellular process; energy derivation by oxidation of organic compounds; phosphorylation; aerobic electron transport chain; elect…
Cox4i2	Oxphos complexes	ENSMUSG00000009876	protein_coding	2	cytochrome c oxidase subunit 4I2 [Source:MGI Symbol;Acc:MGI:2135755]	generation of precursor metabolites and energy; oxidative phosphorylation; mitochondrial electron transport, cytochrome c to oxygen; phosphorus metabolic process; phosphate-containing compound metabolic process; biological_process; metabolic process; aerobic respiration; cellular process; energy derivation by oxidation of organic compounds; phosphorylation; aerobic electron transport chain; elect…
Cox5a	Oxphos complexes	ENSMUSG00000000088	protein_coding	9	cytochrome c oxidase subunit 5A [Source:MGI Symbol;Acc:MGI:88474]	generation of precursor metabolites and energy; oxidative phosphorylation; mitochondrial electron transport, cytochrome c to oxygen; phosphorus metabolic process; phosphate-containing compound metabolic process; biological_process; metabolic process; aerobic respiration; cellular process; energy derivation by oxidation of organic compounds; phosphorylation; aerobic electron transport chain; elect…
Cox5b	Oxphos complexes	ENSMUSG00000061518	protein_coding	1	cytochrome c oxidase subunit 5B [Source:MGI Symbol;Acc:MGI:88475]	generation of precursor metabolites and energy; oxidative phosphorylation; mitochondrial electron transport, cytochrome c to oxygen; nucleobase-containing compound metabolic process; purine nucleotide metabolic process; purine nucleotide biosynthetic process; cellular aromatic compound metabolic process; nucleoside phosphate metabolic process; ATP biosynthetic process; phosphorus metabolic proces…
Cox6a1	Oxphos complexes	ENSMUSG00000041697	protein_coding	5	cytochrome c oxidase subunit 6A1 [Source:MGI Symbol;Acc:MGI:103099]	generation of precursor metabolites and energy; oxidative phosphorylation; mitochondrial electron transport, cytochrome c to oxygen; phosphorus metabolic process; phosphate-containing compound metabolic process; biological_process; metabolic process; aerobic respiration; cellular process; energy derivation by oxidation of organic compounds; phosphorylation; aerobic electron transport chain; elect…
Cox6a2	Oxphos complexes	ENSMUSG00000030785	protein_coding	7	cytochrome c oxidase subunit 6A2 [Source:MGI Symbol;Acc:MGI:104649]	generation of precursor metabolites and energy; oxidative phosphorylation; mitochondrial electron transport, cytochrome c to oxygen; phosphorus metabolic process; phosphate-containing compound metabolic process; biological_process; metabolic process; aerobic respiration; cellular process; energy derivation by oxidation of organic compounds; phosphorylation; aerobic electron transport chain; elect…
Cox6b1	Oxphos complexes	ENSMUSG00000036751	protein_coding	7	cytochrome c oxidase, subunit 6B1 [Source:MGI Symbol;Acc:MGI:107460]	cellular_component; intracellular; cytoplasm; mitochondrion; mitochondrial envelope; mitochondrial inner membrane; membrane; organelle inner membrane; organelle membrane; mitochondrial membrane; organelle envelope; envelope; protein-containing complex; organelle; membrane-bounded organelle; intracellular organelle; intracellular membrane-bounded organelle; respiratory chain complex IV; cytochrome…
Cox6b2	Oxphos complexes	ENSMUSG00000051811	protein_coding	7	cytochrome c oxidase subunit 6B2 [Source:MGI Symbol;Acc:MGI:3044182]	biological_process; cellular_component; intracellular; cytoplasm; mitochondrion; mitochondrial envelope; mitochondrial inner membrane; membrane; organelle inner membrane; mitochondrial crista; organelle membrane; mitochondrial membrane; organelle envelope; envelope; organelle; membrane-bounded organelle; intracellular organelle; intracellular membrane-bounded organelle; cellular anatomical entity
Cox6c	Oxphos complexes	ENSMUSG00000014313	protein_coding	15	cytochrome c oxidase subunit 6C [Source:MGI Symbol;Acc:MGI:104614]	biological_process; cellular_component; intracellular; cytoplasm; mitochondrion; mitochondrial envelope; mitochondrial inner membrane; membrane; integral component of membrane; organelle inner membrane; organelle membrane; intrinsic component of membrane; mitochondrial membrane; organelle envelope; envelope; organelle; membrane-bounded organelle; intracellular organelle; intracellular membrane-bo…
Cox7a1	Oxphos complexes	ENSMUSG00000074218	protein_coding	7	cytochrome c oxidase subunit 7A1 [Source:MGI Symbol;Acc:MGI:1316714]	regulation of oxidative phosphorylation; generation of precursor metabolites and energy; oxidative phosphorylation; phosphorus metabolic process; phosphate-containing compound metabolic process; organelle organization; mitochondrion organization; biological_process; metabolic process; cellular process; cellular component organization; phosphorylation; regulation of phosphate metabolic process; re…
Cox7a2	Oxphos complexes	ENSMUSG00000032330	protein_coding	9	cytochrome c oxidase subunit 7A2 [Source:MGI Symbol;Acc:MGI:1316715]	regulation of oxidative phosphorylation; generation of precursor metabolites and energy; oxidative phosphorylation; phosphorus metabolic process; phosphate-containing compound metabolic process; organelle organization; mitochondrion organization; biological_process; metabolic process; cellular process; cellular component organization; phosphorylation; regulation of phosphate metabolic process; re…
Cox7a2l	Oxphos complexes	ENSMUSG00000024248	protein_coding	17	cytochrome c oxidase subunit 7A2 like [Source:MGI Symbol;Acc:MGI:106015]	regulation of oxidative phosphorylation; generation of precursor metabolites and energy; oxidative phosphorylation; phosphorus metabolic process; phosphate-containing compound metabolic process; organelle organization; mitochondrion organization; biological_process; metabolic process; cellular process; cellular component organization; phosphorylation; regulation of phosphate metabolic process; re…
Cox7b	Oxphos complexes	ENSMUSG00000031231	protein_coding	X	cytochrome c oxidase subunit 7B [Source:MGI Symbol;Acc:MGI:1913392]	multicellular organism development; nervous system development; central nervous system development; biological_process; multicellular organismal process; developmental process; system development; anatomical structure development; cellular_component; intracellular; cytoplasm; mitochondrion; mitochondrial envelope; mitochondrial inner membrane; mitochondrial respirasome; membrane; integral compone…
Cox7c	Oxphos complexes	ENSMUSG00000017778	protein_coding	13	cytochrome c oxidase subunit 7C [Source:MGI Symbol;Acc:MGI:103226]	generation of precursor metabolites and energy; oxidative phosphorylation; mitochondrial electron transport, cytochrome c to oxygen; phosphorus metabolic process; phosphate-containing compound metabolic process; biological_process; metabolic process; aerobic respiration; cellular process; energy derivation by oxidation of organic compounds; phosphorylation; aerobic electron transport chain; elect…
Cox8a	Oxphos complexes	ENSMUSG00000035885	protein_coding	19	cytochrome c oxidase subunit 8A [Source:MGI Symbol;Acc:MGI:105959]	cellular_component; intracellular; cytoplasm; mitochondrion; mitochondrial envelope; mitochondrial inner membrane; membrane; integral component of membrane; organelle inner membrane; organelle membrane; intrinsic component of membrane; mitochondrial membrane; organelle envelope; envelope; protein-containing complex; organelle; membrane-bounded organelle; intracellular organelle; intracellular mem…
Cox8c	Oxphos complexes	ENSMUSG00000043319	protein_coding	12	cytochrome c oxidase subunit 8C [Source:MGI Symbol;Acc:MGI:1922733]	cellular_component; intracellular; cytoplasm; mitochondrion; mitochondrial envelope; mitochondrial inner membrane; membrane; integral component of membrane; organelle inner membrane; organelle membrane; intrinsic component of membrane; mitochondrial membrane; organelle envelope; envelope; protein-containing complex; organelle; membrane-bounded organelle; intracellular organelle; intracellular mem…
Coa1	Oxphos complexes	NA	NA	NA	NA	NA
Coa3	Oxphos complexes	ENSMUSG00000017188	protein_coding	11	cytochrome C oxidase assembly factor 3 [Source:MGI Symbol;Acc:MGI:1098757]	translation; regulation of translation; peptide metabolic process; nitrogen compound metabolic process; organelle organization; mitochondrion organization; biological_process; metabolic process; respiratory chain complex IV assembly; biosynthetic process; macromolecule biosynthetic process; regulation of biosynthetic process; positive regulation of biosynthetic process; positive regulation of met…
Coa4	Oxphos complexes	ENSMUSG00000044881	protein_coding	7	cytochrome c oxidase assembly factor 4 [Source:MGI Symbol;Acc:MGI:1915435]	organelle organization; mitochondrion organization; biological_process; respiratory chain complex IV assembly; cellular process; cellular component organization; cytochrome complex assembly; cellular component assembly; mitochondrial respiratory chain complex assembly; mitochondrial cytochrome c oxidase assembly; cellular protein-containing complex assembly; protein-containing complex subunit org…
Coa5	Oxphos complexes	ENSMUSG00000026112	protein_coding	1	cytochrome C oxidase assembly factor 5 [Source:MGI Symbol;Acc:MGI:1923428]	organelle organization; mitochondrion organization; biological_process; respiratory chain complex IV assembly; cellular process; cellular component organization; cytochrome complex assembly; cellular component assembly; mitochondrial respiratory chain complex assembly; mitochondrial cytochrome c oxidase assembly; cellular protein-containing complex assembly; protein-containing complex subunit org…
Coa6	Oxphos complexes	ENSMUSG00000051671	protein_coding	8	cytochrome c oxidase assembly factor 6 [Source:MGI Symbol;Acc:MGI:1915142]	biological_process; cellular_component; intracellular; cytoplasm; mitochondrion; organelle; membrane-bounded organelle; intracellular organelle; intracellular membrane-bounded organelle; cellular anatomical entity
Coa7	Oxphos complexes	ENSMUSG00000048351	protein_coding	4	cytochrome c oxidase assembly factor 7 [Source:MGI Symbol;Acc:MGI:1917143]	biological_process; cellular_component; intracellular; nucleus; nucleoplasm; cytoplasm; mitochondrion; mitochondrial envelope; mitochondrial intermembrane space; organelle envelope; organelle envelope lumen; membrane-enclosed lumen; envelope; nuclear lumen; organelle; membrane-bounded organelle; intracellular organelle; intracellular membrane-bounded organelle; organelle lumen; intracellular orga…
Cox11	Oxphos complexes	ENSMUSG00000020544	protein_coding	11	cytochrome c oxidase assembly protein 11, copper chaperone [Source:MGI Symbol;Acc:MGI:1917052]	carbohydrate metabolic process; monosaccharide metabolic process; glucose metabolic process; regulation of carbohydrate metabolic process; phosphorus metabolic process; phosphate-containing compound metabolic process; biological_process; metabolic process; negative regulation of metabolic process; cellular process; negative regulation of phosphorus metabolic process; regulation of cellular carboh…
Cox14	Oxphos complexes	ENSMUSG00000023020	protein_coding	15	cytochrome c oxidase assembly protein 14 [Source:MGI Symbol;Acc:MGI:1913629]	organelle organization; mitochondrion organization; biological_process; respiratory chain complex IV assembly; cellular process; cellular component organization; cytochrome complex assembly; cellular component assembly; mitochondrial respiratory chain complex assembly; mitochondrial cytochrome c oxidase assembly; cellular protein-containing complex assembly; protein-containing complex subunit org…
Cox15	Oxphos complexes	ENSMUSG00000040018	protein_coding	19	cytochrome c oxidase assembly protein 15 [Source:MGI Symbol;Acc:MGI:1920112]	cellular aromatic compound metabolic process; porphyrin-containing compound metabolic process; porphyrin-containing compound biosynthetic process; heme biosynthetic process; heme A biosynthetic process; nitrogen compound metabolic process; transport; ion transport; cation transport; biological_process; metabolic process; respiratory chain complex IV assembly; biosynthetic process; cellular proces…
Cox16	Oxphos complexes	ENSMUSG00000091803	protein_coding	12	cytochrome c oxidase assembly protein 16 [Source:MGI Symbol;Acc:MGI:1913522]	organelle organization; mitochondrion organization; biological_process; respiratory chain complex IV assembly; cellular process; cellular component organization; cytochrome complex assembly; cellular component assembly; mitochondrial respiratory chain complex assembly; mitochondrial cytochrome c oxidase assembly; cellular protein-containing complex assembly; protein-containing complex subunit org…
Cox17	Oxphos complexes	ENSMUSG00000046516	protein_coding	16	cytochrome c oxidase assembly protein 17, copper chaperone [Source:MGI Symbol;Acc:MGI:1333806]	generation of precursor metabolites and energy; transport; ion transport; cation transport; organelle organization; mitochondrion organization; biological_process; metabolic process; cell population proliferation; positive regulation of cell population proliferation; respiratory chain complex IV assembly; positive regulation of metabolic process; cellular process; regulation of proton transport; …
Cox18	Oxphos complexes	ENSMUSG00000035505	protein_coding	5	cytochrome c oxidase assembly protein 18 [Source:MGI Symbol;Acc:MGI:2448532]	transport; mitochondrial transport; intracellular protein transport; organelle organization; mitochondrion organization; mitochondrial membrane organization; protein localization; biological_process; respiratory chain complex IV assembly; cellular process; protein transport; peptide transport; cellular component organization; cytochrome complex assembly; cellular component assembly; protein inser…
Cox19	Oxphos complexes	ENSMUSG00000045438	protein_coding	5	cytochrome c oxidase assembly protein 19 [Source:MGI Symbol;Acc:MGI:1915283]	cellular ion homeostasis; cellular metal ion homeostasis; cellular copper ion homeostasis; organelle organization; mitochondrion organization; biological_process; respiratory chain complex IV assembly; cellular process; cellular component organization; cytochrome complex assembly; cellular homeostasis; cellular component assembly; cellular cation homeostasis; mitochondrial respiratory chain compl…
Cox20	Oxphos complexes	ENSMUSG00000026500	protein_coding	1	cytochrome c oxidase assembly protein 20 [Source:MGI Symbol;Acc:MGI:1913609]	generation of precursor metabolites and energy; organelle organization; mitochondrion organization; biological_process; metabolic process; respiratory chain complex IV assembly; aerobic respiration; cellular process; energy derivation by oxidation of organic compounds; cellular component organization; cytochrome complex assembly; cellular component assembly; mitochondrial respiratory chain comple…
Cox20	Oxphos complexes	ENSMUSG00000111742	protein_coding	CHR_MG4281_PATCH	cytochrome c oxidase assembly protein 20 [Source:MGI Symbol;Acc:MGI:1913609]	generation of precursor metabolites and energy; organelle organization; mitochondrion organization; biological_process; metabolic process; respiratory chain complex IV assembly; aerobic respiration; cellular process; energy derivation by oxidation of organic compounds; cellular component organization; cytochrome complex assembly; cellular component assembly; mitochondrial respiratory chain comple…
Atp5a1	Oxphos complexes	ENSMUSG00000025428	protein_coding	18	ATP synthase, H+ transporting, mitochondrial F1 complex, alpha subunit 1 [Source:MGI Symbol;Acc:MGI:88115]	ameboidal-type cell migration; endothelial cell proliferation; regulation of endothelial cell proliferation; negative regulation of endothelial cell proliferation; generation of precursor metabolites and energy; oxidative phosphorylation; nucleobase-containing compound metabolic process; purine nucleotide metabolic process; purine nucleotide biosynthetic process; lipid metabolic process; cellular…
Atp5a1	Oxphos complexes	ENSMUSG00000116276	protein_coding	CHR_MG3700_PATCH	ATP synthase, H+ transporting, mitochondrial F1 complex, alpha subunit 1 [Source:MGI Symbol;Acc:MGI:88115]	ameboidal-type cell migration; endothelial cell proliferation; regulation of endothelial cell proliferation; negative regulation of endothelial cell proliferation; generation of precursor metabolites and energy; oxidative phosphorylation; nucleobase-containing compound metabolic process; purine nucleotide metabolic process; purine nucleotide biosynthetic process; lipid metabolic process; cellular…
Atp5b	Oxphos complexes	ENSMUSG00000025393	protein_coding	10	ATP synthase, H+ transporting mitochondrial F1 complex, beta subunit [Source:MGI Symbol;Acc:MGI:107801]	angiogenesis; blood vessel development; ameboidal-type cell migration; vasculature development; generation of precursor metabolites and energy; oxidative phosphorylation; nucleobase-containing compound metabolic process; purine nucleotide metabolic process; purine nucleotide biosynthetic process; lipid metabolic process; cellular aromatic compound metabolic process; nucleoside phosphate metabolic…
Atp5c1	Oxphos complexes	ENSMUSG00000025781	protein_coding	2	ATP synthase, H+ transporting, mitochondrial F1 complex, gamma polypeptide 1 [Source:MGI Symbol;Acc:MGI:1261437]	generation of precursor metabolites and energy; oxidative phosphorylation; nucleobase-containing compound metabolic process; purine nucleotide metabolic process; purine nucleotide biosynthetic process; cellular aromatic compound metabolic process; nucleoside phosphate metabolic process; ATP biosynthetic process; phosphorus metabolic process; phosphate-containing compound metabolic process; nitrog…
Atp5d	Oxphos complexes	ENSMUSG00000003072	protein_coding	10	ATP synthase, H+ transporting, mitochondrial F1 complex, delta subunit [Source:MGI Symbol;Acc:MGI:1913293]	generation of precursor metabolites and energy; oxidative phosphorylation; nucleobase-containing compound metabolic process; purine nucleotide metabolic process; purine nucleotide biosynthetic process; cellular aromatic compound metabolic process; nucleoside phosphate metabolic process; ATP biosynthetic process; phosphorus metabolic process; phosphate-containing compound metabolic process; nitrog…
Atp5e	Oxphos complexes	ENSMUSG00000016252	protein_coding	2	ATP synthase, H+ transporting, mitochondrial F1 complex, epsilon subunit [Source:MGI Symbol;Acc:MGI:1855697]	nucleobase-containing compound metabolic process; purine nucleotide metabolic process; purine nucleotide biosynthetic process; cellular aromatic compound metabolic process; nucleoside phosphate metabolic process; ATP biosynthetic process; phosphorus metabolic process; phosphate-containing compound metabolic process; nitrogen compound metabolic process; transport; ion transport; cation transport; …
Atp5j2	Oxphos complexes	ENSMUSG00000038690	protein_coding	5	ATP synthase, H+ transporting, mitochondrial F0 complex, subunit F2 [Source:MGI Symbol;Acc:MGI:1927558]	generation of precursor metabolites and energy; oxidative phosphorylation; nucleobase-containing compound metabolic process; purine nucleotide metabolic process; purine nucleotide biosynthetic process; cellular aromatic compound metabolic process; nucleoside phosphate metabolic process; ATP biosynthetic process; phosphorus metabolic process; phosphate-containing compound metabolic process; nitrog…
Atp5k	Oxphos complexes	ENSMUSG00000050856	protein_coding	5	ATP synthase, H+ transporting, mitochondrial F1F0 complex, subunit E [Source:MGI Symbol;Acc:MGI:106636]	nucleobase-containing compound metabolic process; purine nucleotide metabolic process; purine nucleotide biosynthetic process; cellular aromatic compound metabolic process; nucleoside phosphate metabolic process; ATP biosynthetic process; phosphorus metabolic process; phosphate-containing compound metabolic process; nitrogen compound metabolic process; transport; ion transport; cation transport; …
Atp5l	Oxphos complexes	ENSMUSG00000038717	protein_coding	9	ATP synthase, H+ transporting, mitochondrial F0 complex, subunit G [Source:MGI Symbol;Acc:MGI:1351597]	generation of precursor metabolites and energy; oxidative phosphorylation; nucleobase-containing compound metabolic process; purine nucleotide metabolic process; purine nucleotide biosynthetic process; cellular aromatic compound metabolic process; nucleoside phosphate metabolic process; ATP biosynthetic process; phosphorus metabolic process; phosphate-containing compound metabolic process; nitrog…
Atp5o	Oxphos complexes	ENSMUSG00000022956	protein_coding	16	ATP synthase, H+ transporting, mitochondrial F1 complex, O subunit [Source:MGI Symbol;Acc:MGI:106341]	generation of precursor metabolites and energy; oxidative phosphorylation; nucleobase-containing compound metabolic process; purine nucleotide metabolic process; purine nucleotide biosynthetic process; cellular aromatic compound metabolic process; nucleoside phosphate metabolic process; ATP biosynthetic process; phosphorus metabolic process; phosphate-containing compound metabolic process; nitrog…
Dmac2l	Oxphos complexes	ENSMUSG00000054894	protein_coding	12	distal membrane arm assembly complex 2 like [Source:MGI Symbol;Acc:MGI:1915305]	nucleobase-containing compound metabolic process; purine nucleotide metabolic process; purine nucleotide biosynthetic process; cellular aromatic compound metabolic process; nucleoside phosphate metabolic process; ATP biosynthetic process; phosphorus metabolic process; phosphate-containing compound metabolic process; nitrogen compound metabolic process; transport; ion transport; biological_process…
Atpif1	Oxphos complexes	ENSMUSG00000054428	protein_coding	4	ATPase inhibitory factor 1 [Source:MGI Symbol;Acc:MGI:1196457]	autophagy of mitochondrion; endothelial cell proliferation; regulation of endothelial cell proliferation; negative regulation of endothelial cell proliferation; myeloid cell homeostasis; immune system process; immune system development; proteolysis; protein targeting; protein targeting to mitochondrion; cellular aromatic compound metabolic process; porphyrin-containing compound metabolic process;…
Etfa	Oxphos complexes	ENSMUSG00000032314	protein_coding	9	electron transferring flavoprotein, alpha polypeptide [Source:MGI Symbol;Acc:MGI:106092]	organic acid metabolic process; lipid metabolic process; fatty acid metabolic process; fatty acid beta-oxidation; biological_process; metabolic process; catabolic process; fatty acid catabolic process; cellular process; lipid catabolic process; organic acid catabolic process; fatty acid oxidation; carboxylic acid metabolic process; lipid modification; monocarboxylic acid metabolic process; fatty …
Etfdh	Oxphos complexes	ENSMUSG00000027809	protein_coding	3	electron transferring flavoprotein, dehydrogenase [Source:MGI Symbol;Acc:MGI:106100]	organic acid metabolic process; generation of precursor metabolites and energy; lipid metabolic process; fatty acid metabolic process; fatty acid beta-oxidation; response to stress; response to oxidative stress; biological_process; metabolic process; catabolic process; fatty acid catabolic process; cellular process; energy derivation by oxidation of organic compounds; lipid catabolic process; org…
