# Supplementary material for: Impaired glucose tolerance and mild diabetes induce β-cell dysfunction in mice
Source: Nat Commun. 2026 Apr 30;17:5921. doi: 10.1038/s41467-026-71528-3 (PMC13338056; doi:10.1038/s41467-026-71528-3)
Supplement: Supplementary file 7 — Supplementary Data 5 [file 41467_2026_71528_MOESM7_ESM.xlsx]

## Sheet: All_DE
ensembl_gene_id	gene_name	biotype	chromosome	control_vs_reversal_logfc	control_vs_reversal_fdr	control_vs_diabetic_logfc	control_vs_diabetic_fdr	reversal_vs_diabetic_logfc	reversal_vs_diabetic_fdr	mean_control	sd_control	n_control	mean_diabetic	sd_diabetic	n_diabetic	mean_reversal	sd_reversal	n_reversal
ENSMUSG00000051728	4930563D23Rik	protein_coding	16	4.232	0.0646	9.184	3.11e-27	4.833	1.71e-19	0	0	4	2.8456	1.38556	3	0.073725	0.0596811	4
ENSMUSG00000056856	Jakmip3	protein_coding	7	3.927	1.08e-14	6.685	3.83e-41	2.756	4.07e-11	0.127575	0.0874514	4	15.7036	3.88467	3	1.8554	1.36113	4
ENSMUSG00000045246	Kcng4	protein_coding	8	3.845	9.78e-05	8.206	8.21e-44	4.339	1.5e-25	0.012575	0.0145333	4	5.4453	2.3995	3	0.209625	0.10554	4
ENSMUSG00000013611	Snx31	protein_coding	15	3.603	0.0129	9.962	4.49e-44	6.322	8.45e-33	0.008775	0.01755	4	13.9859	3.78496	3	0.142525	0.211117	4
ENSMUSG00000032291	Crabp1	protein_coding	9	3.469	1.6e-05	7.966	8.72e-42	4.487	7.01e-23	0.14875	0.114584	4	48.9018	19.7831	3	1.67128	1.26629	4
ENSMUSG00000021456	Fbp2	protein_coding	13	3.117	3.88e-05	7.86	2.64e-40	4.737	1.4e-22	0.14505	0.0555654	4	42.8663	23.1101	3	1.2682	1.07555	4
ENSMUSG00000068373	D430041D05Rik	protein_coding	2	2.953	0.000636	5.375	4.55e-23	2.41	1.63e-09	0.006	0.00486004	4	0.333533	0.108636	3	0.049175	0.0157692	4
ENSMUSG00000028307	Aldob	protein_coding	4	2.833	2.97e-14	8.302	1.22e-86	5.469	1.09e-48	1.826	1.55587	4	670.827	224.909	3	11.9387	3.83266	4
ENSMUSG00000035105	Egln3	protein_coding	12	2.658	6.66e-12	5.49	6.88e-52	2.83	5.79e-19	0.4563	0.270823	4	24.6544	9.49622	3	2.71658	0.914704	4
ENSMUSG00000051985	Igfn1	protein_coding	1	2.618	0.000332	5.124	4.51e-22	2.5	6.19e-09	0.020725	0.0291805	4	0.929867	0.404341	3	0.127	0.0535101	4
ENSMUSG00000027015	Cybrd1	protein_coding	2	2.437	3.63e-08	6.946	1.45e-61	4.508	3.72e-34	0.24165	0.157584	4	35.7181	11.9031	3	1.23768	0.638473	4
ENSMUSG00000007805	Twist2	protein_coding	1	2.242	0.0183	6.319	1.76e-40	4.069	3.45e-27	0.037325	0.0552049	4	3.91693	1.02705	3	0.178125	0.0559901	4
ENSMUSG00000043673	Kcns3	protein_coding	12	2.188	8.49e-07	0.524	0.378	-1.664	5.27e-05	0.380825	0.0976811	4	0.655367	0.39588	3	1.63213	0.46316	4
ENSMUSG00000099207	Gm10637	lincRNA	8	2.143	0.0419	5.079	1.23e-17	2.928	1.39e-09	0.0323	0.0386466	4	1.4391	0.101286	3	0.15145	0.167057	4
ENSMUSG00000079164	Tlr5	protein_coding	1	2.118	2.3e-06	5.02	3.11e-46	2.901	2.42e-21	0.16695	0.0669751	4	6.4838	0.822335	3	0.69165	0.298961	4
ENSMUSG00000026580	Selp	protein_coding	1	2.075	0.000954	0.058	0.948	-2.018	0.00054	0.64955	0.330522	4	0.798067	0.379565	3	2.5429	1.59825	4
ENSMUSG00000097248	Gm2694	lincRNA	8	2.072	0.0074	4.501	2.79e-22	2.424	6.88e-11	0.0339	0.0303677	4	0.943867	0.0555352	3	0.1382	0.0238689	4
ENSMUSG00000030116	Mfap5	protein_coding	6	2.015	0.00288	1.624	0.0089	-0.393	0.568	0.2646	0.257258	4	0.943	0.182819	3	0.99915	0.603693	4
ENSMUSG00000074577	Fam65c	protein_coding	2	2.003	0.0436	4.355	1.63e-13	2.346	1.49e-06	0.034025	0.021739	4	0.8873	0.280892	3	0.13795	0.116492	4
ENSMUSG00000097789	Gm2115	protein_coding	7	1.971	0.00451	0.366	0.638	-1.605	0.012	1.97965	1.58447	4	2.86663	1.87196	3	7.10965	3.50751	4
ENSMUSG00000026077	Npas2	protein_coding	1	1.947	0.00865	1.748	0.00714	-0.199	0.815	0.60295	0.525424	4	2.3236	0.990125	3	2.09415	1.46025	4
ENSMUSG00000026193	Fn1	protein_coding	1	1.933	4.92e-05	2.119	6.61e-07	0.185	0.718	0.5436	0.166611	4	2.7183	1.18434	3	1.93227	0.885083	4
ENSMUSG00000042371	Slc5a10	protein_coding	11	1.897	0.000233	7.942	4.31e-54	6.045	3.43e-37	1.526	0.194763	4	448.559	106.403	3	5.41035	5.05535	4
ENSMUSG00000045679	Pqlc3	protein_coding	12	1.84	1.45e-10	4.854	1.63e-74	3.014	2.65e-35	0.62065	0.235177	4	21.292	5.49483	3	2.07008	0.579929	4
ENSMUSG00000037872	Ackr1	protein_coding	1	1.814	0.000407	0.501	0.398	-1.313	0.00583	1.37092	0.413217	4	2.32523	1.35107	3	4.50652	2.08093	4
ENSMUSG00000037716	Ccdc33	protein_coding	9	1.785	0.0084	-0.432	0.603	-2.217	0.00031	0.458725	0.274616	4	0.402467	0.260249	3	1.47097	0.936147	4
ENSMUSG00000022206	Npr3	protein_coding	15	1.782	3.8e-06	0.162	0.786	-1.62	6.97e-06	0.2656	0.0451443	4	0.354133	0.164502	3	0.84735	0.14444	4
ENSMUSG00000040966	Slc22a2	protein_coding	17	1.767	0.000572	-0.885	0.181	-2.654	1.02e-07	0.5419	0.299339	4	0.335067	0.205899	3	1.74382	0.747312	4
ENSMUSG00000037161	Mgarp	protein_coding	3	1.73	0.000556	5.444	2.93e-53	3.713	8.45e-33	0.3245	0.252037	4	17.0487	1.78367	3	1.02398	0.27851	4
ENSMUSG00000002289	Angptl4	protein_coding	17	1.693	0.00593	4.096	1.37e-15	2.402	1.06e-06	0.666425	0.591927	4	13.3738	6.04005	3	1.94685	1.07415	4
ENSMUSG00000047155	Cyp4x1	protein_coding	4	1.634	0.00022	4.33	8.04e-32	2.695	7.67e-15	0.5139	0.320368	4	12.2248	4.45229	3	1.4846	0.459226	4
ENSMUSG00000020123	Avpr1a	protein_coding	10	1.62	0.000359	0.297	0.61	-1.324	0.00144	0.5266	0.296655	4	0.767833	0.268458	3	1.50388	0.359545	4
ENSMUSG00000030562	Nox4	protein_coding	7	1.542	0.0419	0.09	0.917	-1.453	0.0292	0.15865	0.152637	4	0.195	0.117983	3	0.425175	0.122553	4
ENSMUSG00000004655	Aqp1	protein_coding	6	1.506	3.07e-05	0.164	0.723	-1.342	9.57e-05	11.9831	3.80048	4	15.5937	4.43007	3	31.5054	13.4336	4
ENSMUSG00000097039	Pvt1	lincRNA	15	1.438	0.0012	2.828	2.15e-15	1.389	5.95e-05	0.2705	0.126703	4	2.2938	0.606032	3	0.68935	0.220602	4
ENSMUSG00000044505	Lingo4	protein_coding	3	1.422	8.1e-05	4.187	1.51e-46	2.764	3.33e-24	0.69685	0.204701	4	15.1576	4.51697	3	1.7387	0.412501	4
ENSMUSG00000020053	Igf1	protein_coding	10	1.39	0.00022	0.614	0.125	-0.777	0.0264	0.22295	0.0853354	4	0.403	0.0854811	3	0.543825	0.106565	4
ENSMUSG00000024411	Aqp4	protein_coding	18	1.385	2e-20	4.608	1.31e-197	3.224	1.26e-107	6.89398	1.60855	4	197.991	30.3971	3	16.7209	2.98829	4
ENSMUSG00000067279	Ppp1r3c	protein_coding	19	1.359	0.02	2.604	4.45e-08	1.245	0.0101	3.31325	2.6105	4	23.4135	7.33344	3	7.73235	3.13879	4
ENSMUSG00000001348	Acp5	protein_coding	9	1.351	0.00444	1.461	0.000414	0.11	0.83	2.01405	0.84871	4	6.5978	2.2496	3	4.7813	2.10043	4
ENSMUSG00000050105	Grrp1	protein_coding	4	1.348	0.0023	0.693	0.116	-0.655	0.115	2.5933	1.09927	4	4.92613	1.2132	3	6.138	2.03068	4
ENSMUSG00000045968	Teddm2	protein_coding	1	1.339	0.00127	1.332	0.000256	-0.007	1	0.3722	0.132258	4	1.10597	0.236345	3	0.87555	0.238208	4
ENSMUSG00000027962	Vcam1	protein_coding	3	1.338	0.0012	1.514	3.28e-05	0.175	0.691	0.6475	0.227776	4	2.19893	0.618998	3	1.5204	0.597146	4
ENSMUSG00000052504	Epha3	protein_coding	16	1.337	0.00947	0.279	0.656	-1.059	0.0191	0.29245	0.182999	4	0.4183	0.129472	3	0.684025	0.188284	4
ENSMUSG00000021852	Slc35f4	protein_coding	14	1.329	0.00816	-2.033	6.86e-05	-3.362	3e-12	0.65905	0.24638	4	0.190333	0.0769013	3	1.57248	0.676291	4
ENSMUSG00000001604	Tcea3	protein_coding	4	1.307	0.00845	0.771	0.107	-0.537	0.239	1.30235	0.528055	4	2.6087	0.920761	3	3.0411	0.906473	4
ENSMUSG00000033579	Fa2h	protein_coding	8	1.3	0.0331	2.969	1.79e-11	1.667	6.45e-05	0.269725	0.134544	4	2.55307	1.17157	3	0.6223	0.248129	4
ENSMUSG00000006784	Ttc25	protein_coding	11	1.298	2.2e-08	3.923	1.49e-76	2.625	3.64e-39	1.63498	0.180136	4	29.258	5.03464	3	3.7508	1.14638	4
ENSMUSG00000001930	Vwf	protein_coding	6	1.297	0.0013	-0.223	0.661	-1.52	4.1e-05	1.59268	0.636821	4	1.59837	0.539306	3	3.62118	1.39353	4
ENSMUSG00000012017	Scarf2	protein_coding	16	1.288	3.44e-13	3.784	1.96e-108	2.496	1.51e-51	7.10575	0.731999	4	115.901	11.5523	3	16.2892	4.84371	4
ENSMUSG00000054976	Nyap2	protein_coding	1	1.285	8.25e-05	3.693	5.1e-45	2.408	2.17e-22	0.2455	0.0358373	4	3.78413	1.19411	3	0.558375	0.107629	4
ENSMUSG00000034987	Hrh2	protein_coding	13	1.283	0.0294	4.081	1.85e-24	2.797	2.98e-14	0.139025	0.048266	4	2.82323	1.00429	3	0.317175	0.139963	4
ENSMUSG00000044338	Aplnr	protein_coding	2	1.269	0.0348	-0.883	0.134	-2.152	4.03e-05	4.2516	1.43761	4	2.6887	1.97351	3	9.43595	2.61138	4
ENSMUSG00000042671	Rgs8	protein_coding	1	1.268	0.0191	1.656	0.000254	0.388	0.445	0.51675	0.22412	4	1.90727	0.409318	3	1.1741	0.748116	4
ENSMUSG00000004031	Brinp2	protein_coding	1	1.262	0.00257	1.731	1.19e-06	0.469	0.225	0.535525	0.173139	4	2.12423	0.717355	3	1.2089	0.50997	4
ENSMUSG00000046215	Rprml	protein_coding	11	1.261	0.00447	3.857	9.49e-30	2.595	7.96e-16	2.23623	0.826688	4	38.8331	10.3186	3	5.00113	1.62355	4
ENSMUSG00000049130	C5ar1	protein_coding	7	1.252	0.0687	2.174	3.39e-05	0.922	0.0715	0.348525	0.169952	4	1.87173	0.535047	3	0.7767	0.490439	4
ENSMUSG00000040016	Ptger3	protein_coding	3	1.239	0.012	3.365	8.94e-17	2.126	1.02e-07	2.84943	2.22019	4	34.078	5.52984	3	6.16255	1.27455	4
ENSMUSG00000024011	Pi16	protein_coding	17	1.236	0.0127	0.975	0.0312	-0.261	0.611	0.5455	0.191275	4	1.24183	0.470209	3	1.1905	0.428904	4
ENSMUSG00000026023	Cdk15	protein_coding	1	1.231	0.157	3.723	1.52e-13	2.49	5.38e-08	0.166775	0.090965	4	2.6625	1.39882	3	0.362725	0.152023	4
ENSMUSG00000038393	Txnip	protein_coding	3	1.225	7.97e-06	3.127	4.83e-37	1.902	8.12e-15	217.233	67.6784	4	2221.48	404.705	3	466.454	161.746	4
ENSMUSG00000041479	Syt15	protein_coding	14	1.224	0.000636	0.266	0.54	-0.958	0.0037	1.1671	0.336372	4	1.66463	0.293276	3	2.54977	0.729112	4
ENSMUSG00000052374	Actn2	protein_coding	13	1.221	0.00347	0.848	0.031	-0.373	0.376	2.7624	1.5805	4	5.73807	0.645229	3	5.909	1.51764	4
ENSMUSG00000038527	C1rl	protein_coding	6	1.219	0.000136	1.689	9.27e-10	0.47	0.109	1.37993	0.264716	4	5.266	1.01391	3	2.99487	0.762646	4
ENSMUSG00000035934	Pknox2	protein_coding	9	1.215	0.0143	1.639	7.2e-05	0.423	0.354	0.421725	0.168452	4	1.55397	0.743366	3	0.88765	0.341337	4
ENSMUSG00000018819	Lsp1	protein_coding	7	1.213	0.0105	0.261	0.632	-0.952	0.0249	0.922775	0.350493	4	1.28853	0.16028	3	1.97073	0.96639	4
ENSMUSG00000058624	Gda	protein_coding	19	1.211	0.00748	0.323	0.524	-0.889	0.0278	0.518475	0.106052	4	0.763233	0.11019	3	1.11255	0.519164	4
ENSMUSG00000046719	Nxph3	protein_coding	11	1.21	0.000437	0.865	0.00933	-0.346	0.323	1.50002	0.460981	4	3.2241	0.776315	3	3.2154	0.444791	4
ENSMUSG00000020866	Cacna1g	protein_coding	11	1.209	0.00592	1.477	7.74e-05	0.268	0.53	0.50185	0.0947449	4	1.6318	0.554386	3	1.08445	0.414232	4
ENSMUSG00000069917	Hba-a2	protein_coding	11	1.2	0.299	0.307	0.793	-0.893	0.383	3.24385	3.33504	4	4.3839	5.2012	3	6.67265	2.25949	4
ENSMUSG00000050335	Lgals3	protein_coding	14	1.193	0.00101	1.916	2.55e-10	0.723	0.0211	2.46735	0.468481	4	10.991	3.79509	3	5.27525	1.33242	4
ENSMUSG00000025784	Clec3b	protein_coding	9	1.193	0.0341	1.138	0.0208	-0.055	0.94	2.44917	0.857932	4	6.25997	3.17063	3	5.23958	2.01765	4
ENSMUSG00000032033	Barx2	protein_coding	9	1.188	0.0648	-2.557	7.01e-05	-3.745	1.09e-09	1.5998	1.22977	4	0.316433	0.279112	3	3.35447	0.890645	4
ENSMUSG00000030222	Rerg	protein_coding	6	1.182	0.0282	0.57	0.284	-0.613	0.211	1.5842	0.985795	4	2.7663	0.31091	3	3.33925	1.11929	4
ENSMUSG00000026712	Mrc1	protein_coding	2	1.179	0.0388	0.861	0.104	-0.317	0.573	0.338375	0.0187162	4	0.727367	0.094423	3	0.70965	0.479472	4
ENSMUSG00000046312	AI464131	protein_coding	4	1.173	0.0124	3.192	7.69e-18	2.02	2.92e-08	0.851325	0.571515	4	9.09443	3.50938	3	1.76965	0.5827	4
ENSMUSG00000041534	Rbp3	protein_coding	14	1.17	0.036	1.049	0.0319	-0.121	0.837	0.3736	0.103791	4	0.924467	0.506301	3	0.791875	0.363019	4
ENSMUSG00000109029	Gm44717	lincRNA	8	1.167	0.164	-1.222	0.144	-2.39	0.000955	4.6076	5.09362	4	2.21903	0.806402	3	9.23987	4.55972	4
ENSMUSG00000011171	Vipr2	protein_coding	12	1.166	0.000131	2.242	2.56e-18	1.076	3.07e-05	1.38657	0.295112	4	7.79343	2.65516	3	2.89317	0.483461	4
ENSMUSG00000002668	Dennd1c	protein_coding	17	1.163	0.00847	0.787	0.0621	-0.375	0.375	0.95495	0.163887	4	1.9515	0.117548	3	1.99537	0.756953	4
ENSMUSG00000097240	Gm26614	lincRNA	9	1.162	0.0361	2.908	1.08e-13	1.746	3.11e-06	0.32365	0.119229	4	2.9095	1.11256	3	0.669475	0.246748	4
ENSMUSG00000023046	Igfbp6	protein_coding	15	1.16	0.0813	0.651	0.302	-0.51	0.409	1.45285	0.656507	4	2.60373	1.97523	3	3.04007	1.3611	4
ENSMUSG00000015852	Fcrls	protein_coding	3	1.155	0.0965	2.284	1.31e-05	1.129	0.0287	0.528075	0.246519	4	3.12513	1.8989	3	1.09728	0.59875	4
ENSMUSG00000022658	Tagln3	protein_coding	16	1.151	0.0175	0.507	0.298	-0.644	0.148	3.29882	0.886394	4	5.42407	2.52885	3	6.81032	2.61741	4
ENSMUSG00000035615	Frmpd1	protein_coding	4	1.149	0.095	0.585	0.394	-0.564	0.373	0.43405	0.277645	4	0.7759	0.376198	3	0.901375	0.380978	4
ENSMUSG00000094504	Gm5294	protein_coding	5	1.148	0.0341	2.443	1.9e-09	1.295	0.00118	2.71675	1.40868	4	17.465	8.45611	3	5.59002	1.41466	4
ENSMUSG00000037095	Lrg1	protein_coding	17	1.148	0.0257	0.725	0.131	-0.423	0.388	3.62635	1.6054	4	7.00313	0.82435	3	7.45345	3.39975	4
ENSMUSG00000029093	Sorcs2	protein_coding	5	1.147	4.09e-10	3.579	5.09e-91	2.432	3.45e-45	8.5404	0.382746	4	120.987	22.7477	3	17.7439	5.82906	4
ENSMUSG00000015134	Aldh1a3	protein_coding	7	1.144	0.0849	-1.387	0.021	-2.531	9.25e-06	7.37415	2.29481	4	3.27333	0.904499	3	15.2505	11.7747	4
ENSMUSG00000091345	Col6a5	protein_coding	9	1.142	0.0431	0.571	0.322	-0.571	0.273	0.22645	0.0954209	4	0.3979	0.0659501	3	0.4707	0.281821	4
ENSMUSG00000071713	Csf2rb	protein_coding	15	1.139	0.00785	0.281	0.575	-0.858	0.0232	0.9565	0.101376	4	1.38587	0.410284	3	1.95675	0.860522	4
ENSMUSG00000028125	Abca4	protein_coding	3	1.137	0.00241	-1.309	0.000651	-2.446	2.96e-12	0.439275	0.108334	4	0.212167	0.0887054	3	0.908425	0.208076	4
ENSMUSG00000021136	Smoc1	protein_coding	12	1.129	1.09e-07	1.584	5.25e-16	0.455	0.032	6.2373	0.559951	4	22.294	5.2628	3	12.8094	2.94527	4
ENSMUSG00000003477	Inmt	protein_coding	6	1.124	0.0913	-0.738	0.264	-1.863	0.00102	5.59185	2.96031	4	3.9012	0.531332	3	11.4652	9.93009	4
ENSMUSG00000039057	Myo16	protein_coding	8	1.123	0.121	3.158	1.49e-13	2.034	1.34e-07	0.058525	0.0234936	4	0.623467	0.189405	3	0.119725	0.0307358	4
ENSMUSG00000047517	Dmbt1	protein_coding	7	1.12	0.604	4.964	0.0019	3.844	0.0107	0.198325	0.35045	4	6.95077	9.18362	3	0.345975	0.55594	4
ENSMUSG00000043648	Pld6	protein_coding	11	1.112	0.0307	1.36	0.0014	0.248	0.601	0.9959	0.474531	4	3.05693	1.18659	3	2.01262	0.454644	4
ENSMUSG00000008540	Mgst1	protein_coding	6	1.112	0.0185	0.559	0.23	-0.553	0.198	1.3868	0.567621	4	2.37773	0.555739	3	2.79802	0.938736	4
ENSMUSG00000030089	Slc41a3	protein_coding	6	1.109	0.00189	-1.033	0.00288	-2.142	5.62e-11	7.70095	3.02132	4	4.40367	0.350837	3	15.3367	4.81255	4
ENSMUSG00000016283	H2-M2	protein_coding	17	1.107	0.108	1.609	0.00333	0.501	0.386	0.8126	0.739698	4	2.9789	0.920858	3	1.6528	0.655421	4
ENSMUSG00000039349	C130074G19Rik	protein_coding	1	1.104	0.000191	-0.257	0.471	-1.361	7.32e-07	8.85153	1.34302	4	8.7045	1.73326	3	17.6746	6.18593	4
ENSMUSG00000097203	4732419C18Rik	lincRNA	8	1.101	0.0353	0.437	0.426	-0.665	0.154	0.725325	0.0806912	4	1.1445	0.381517	3	1.4671	0.712518	4
ENSMUSG00000044117	2900011O08Rik	protein_coding	16	1.094	0.0412	1.076	0.0188	-0.019	0.995	0.6218	0.284487	4	1.53943	0.223165	3	1.25192	0.577412	4
ENSMUSG00000005057	Sh2b2	protein_coding	5	1.092	0.0604	3.696	3.71e-21	2.604	1.71e-12	0.205725	0.0508293	4	3.2147	1.68997	3	0.412975	0.0976254	4
ENSMUSG00000034957	Cebpa	protein_coding	7	1.09	0.00377	0.726	0.0434	-0.364	0.319	1.71745	0.390193	4	3.38633	0.698356	3	3.40658	1.03515	4
ENSMUSG00000069516	Lyz2	protein_coding	10	1.082	0.00712	1.475	1.54e-05	0.393	0.304	27.208	4.67464	4	90.1155	14.7142	3	53.4538	32.3537	4
ENSMUSG00000048905	4930539E08Rik	protein_coding	17	1.081	0.0956	1.016	0.0745	-0.065	0.939	0.985925	0.59015	4	2.27547	1.44339	3	1.922	0.544267	4
ENSMUSG00000029054	Gabrd	protein_coding	4	1.068	0.108	3.675	1.88e-20	2.606	1.02e-12	0.2392	0.132298	4	3.66303	1.06781	3	0.473725	0.18484	4
ENSMUSG00000051506	Wdfy4	protein_coding	14	1.068	0.028	-0.118	0.859	-1.186	0.00449	0.5033	0.0653566	4	0.548333	0.0787556	3	0.9825	0.540649	4
ENSMUSG00000071714	Csf2rb2	protein_coding	15	1.066	0.0372	0.261	0.655	-0.805	0.0729	0.98785	0.365174	4	1.41183	0.402833	3	1.9316	0.91755	4
ENSMUSG00000029245	Epha5	protein_coding	5	1.065	0.14	1.423	0.0164	0.358	0.571	0.126975	0.0942885	4	0.403767	0.236323	3	0.24735	0.0898967	4
ENSMUSG00000022537	Tmem44	protein_coding	16	1.064	0.0103	-0.175	0.748	-1.239	0.000656	0.838975	0.243348	4	0.878933	0.129153	3	1.63623	0.632848	4
ENSMUSG00000018927	Ccl6	protein_coding	11	1.061	0.0172	0.78	0.0565	-0.282	0.487	0.958325	0.26945	4	1.9508	0.369713	3	1.86587	0.438188	4
ENSMUSG00000034387	Ssu2	protein_coding	6	1.06	0.00634	0.253	0.585	-0.808	0.0192	1.38985	0.161348	4	1.9562	0.27871	3	2.7049	0.865456	4
ENSMUSG00000042761	Mrap2	protein_coding	9	1.055	0.0336	2.268	1.17e-09	1.213	0.000924	0.91225	0.433271	4	5.1885	1.63876	3	1.75947	0.29961	4
ENSMUSG00000066720	Cldn9	protein_coding	17	1.053	0.0221	0.541	0.237	-0.512	0.22	1.3956	0.370414	4	2.3574	0.924327	3	2.70935	0.668811	4
ENSMUSG00000027875	Hmgcs2	protein_coding	3	1.052	0.0423	1.531	0.000321	0.479	0.303	2.75972	1.96739	4	9.2671	2.02591	3	5.22907	1.97411	4
ENSMUSG00000036446	Lum	protein_coding	10	1.051	0.0485	0.599	0.236	-0.453	0.369	3.9773	2.64941	4	6.8897	2.28413	3	7.5476	2.68858	4
ENSMUSG00000073412	Lst1	protein_coding	17	1.051	0.0656	0.092	0.908	-0.96	0.049	5.03848	3.21081	4	6.3731	0.520731	3	9.72063	3.71562	4
ENSMUSG00000021336	Slc17a4	protein_coding	13	1.048	0.0599	1.982	1.26e-06	0.933	0.0182	0.384125	0.0625615	4	1.81397	0.382831	3	0.7494	0.351214	4
ENSMUSG00000027398	Il1b	protein_coding	2	1.047	0.0948	0.789	0.172	-0.258	0.688	1.1642	0.666203	4	2.3848	0.643978	3	2.21977	1.03918	4
ENSMUSG00000050022	Amz1	protein_coding	5	1.046	0.018	0.274	0.573	-0.772	0.0465	0.5837	0.119171	4	0.8435	0.368047	3	1.12405	0.298554	4
ENSMUSG00000069919	Hba-a1	protein_coding	11	1.044	0.16	-0.501	0.522	-1.544	0.0133	10.9601	8.62101	4	8.61583	6.38533	3	20.2391	7.93957	4
ENSMUSG00000027955	Fam198b	protein_coding	3	1.044	0.0379	-0.051	0.951	-1.094	0.0122	1.03523	0.441885	4	1.15913	0.585903	3	1.96893	0.536598	4
ENSMUSG00000054598	9130230L23Rik	protein_coding	5	1.043	0.0359	-1.874	0.000102	-2.917	1.6e-10	0.453525	0.201815	4	0.148867	0.101762	3	0.876625	0.135108	4
ENSMUSG00000024617	Camk2a	protein_coding	18	1.041	0.0849	1.261	0.0112	0.219	0.711	0.146825	0.0744143	4	0.417	0.0628376	3	0.283425	0.11744	4
ENSMUSG00000002111	Spi1	protein_coding	2	1.041	0.0188	0.753	0.0661	-0.287	0.503	1.32028	0.465821	4	2.65837	0.479859	3	2.5444	0.823694	4
ENSMUSG00000024087	Cyp1b1	protein_coding	17	1.041	0.0784	0.875	0.0954	-0.167	0.793	0.7408	0.467123	4	1.56167	0.342485	3	1.4072	0.626097	4
ENSMUSG00000034796	Cpne7	protein_coding	8	1.039	0.0476	0.212	0.722	-0.827	0.0722	0.65215	0.435089	4	0.8795	0.25611	3	1.23822	0.445412	4
ENSMUSG00000023913	Pla2g7	protein_coding	17	1.035	0.0713	2.027	5.5e-06	0.992	0.0292	1.28777	0.0897162	4	6.3085	3.02266	3	2.45248	1.42369	4
ENSMUSG00000030905	Crym	protein_coding	7	1.035	0.0379	0.894	0.0413	-0.142	0.781	0.42355	0.182648	4	0.925067	0.263408	3	0.8135	0.14341	4
ENSMUSG00000039942	Ptger4	protein_coding	15	1.029	0.0449	0.235	0.686	-0.794	0.0746	0.519575	0.159892	4	0.7228	0.200172	3	0.994925	0.387441	4
ENSMUSG00000049555	Tmie	protein_coding	9	1.028	0.012	2.384	1.74e-13	1.356	3.16e-05	2.12352	0.783554	4	12.9984	5.56216	3	3.99162	1.21067	4
ENSMUSG00000024672	Ms4a7	protein_coding	19	1.026	0.00866	1.006	0.00341	-0.02	0.971	2.06895	0.614493	4	4.9454	0.847512	3	3.91335	1.52131	4
ENSMUSG00000034652	Cd300a	protein_coding	11	1.023	0.0307	1.295	0.000935	0.272	0.544	0.640425	0.188405	4	1.86567	0.354235	3	1.22055	0.491083	4
ENSMUSG00000025789	St8sia2	protein_coding	7	1.021	0.0725	-0.14	0.861	-1.162	0.0172	0.712775	0.30043	4	0.7719	0.523533	3	1.36052	0.505473	4
ENSMUSG00000052305	Hbb-bs	protein_coding	7	1.019	0.154	-0.832	0.221	-1.851	0.00192	31.6478	23.9579	4	19.6755	15.7828	3	57.4622	24.3528	4
ENSMUSG00000023328	Ache	protein_coding	5	1.016	0.00119	0.763	0.00955	-0.253	0.442	14.9253	2.18626	4	29.461	11.4397	3	28.3504	10.8127	4
ENSMUSG00000025902	Sox17	protein_coding	1	1.013	0.0127	-0.102	0.864	-1.116	0.00176	1.46815	0.445755	4	1.5831	0.47265	3	2.7504	0.918068	4
ENSMUSG00000058952	Cfi	protein_coding	3	1.012	0.0197	0.986	0.00838	-0.026	0.979	1.45725	0.227192	4	3.3563	1.24325	3	2.73232	0.73881	4
ENSMUSG00000066319	Rtp3	protein_coding	9	1.011	0.019	0.063	0.915	-0.948	0.0097	0.685925	0.123688	4	0.841467	0.278962	3	1.28998	0.17113	4
ENSMUSG00000029368	Alb	protein_coding	5	1.008	0.0741	1.569	0.000235	0.56	0.207	0.46025	0.167003	4	1.61167	0.358915	3	0.87655	0.360219	4
ENSMUSG00000030865	Chp2	protein_coding	7	1.008	0.0946	0.371	0.549	-0.637	0.234	1.87817	1.0228	4	2.87807	1.56663	3	3.4739	1.4618	4
ENSMUSG00000017493	Igfbp4	protein_coding	11	1.006	0.014	0.679	0.0754	-0.327	0.419	6.6963	1.25241	4	12.3512	6.19278	3	12.4771	4.26657	4
ENSMUSG00000034675	Dbn1	protein_coding	13	1.005	1.11e-09	3.308	1.94e-103	2.302	2.59e-53	7.4621	0.873364	4	87.653	19.6847	3	13.9322	2.16443	4
ENSMUSG00000026475	Rgs16	protein_coding	1	1.004	1.86e-06	2.36	2.24e-36	1.356	1.03e-12	39.2839	12.5305	4	236.676	39.5865	3	72.8601	14.044	4
ENSMUSG00000022773	Ypel1	protein_coding	16	1.003	0.0562	0.804	0.09	-0.2	0.71	0.988725	0.521165	4	2.0341	0.95073	3	1.8314	0.652303	4
ENSMUSG00000074785	Plxnc1	protein_coding	10	1.002	0.0148	0.587	0.143	-0.416	0.263	0.426225	0.0635276	4	0.762533	0.276967	3	0.799675	0.225765	4
ENSMUSG00000037206	Islr	protein_coding	9	1.001	0.0559	0.604	0.227	-0.398	0.42	1.47735	0.490598	4	2.58463	1.35305	3	2.73685	0.945156	4
ENSMUSG00000022346	Myc	protein_coding	15	1	0.0342	-0.732	0.114	-1.733	1.94e-05	4.0083	2.40845	4	2.80563	0.589609	3	7.3747	2.51019	4
ENSMUSG00000004633	Chn2	protein_coding	6	1	0.0102	-0.567	0.192	-1.567	3.62e-06	0.569425	0.165962	4	0.4514	0.067327	3	1.063	0.290544	4
ENSMUSG00000017446	C1qtnf1	protein_coding	11	1	0.0303	0.145	0.789	-0.856	0.0344	3.58455	0.609256	4	4.64383	1.31195	3	6.7974	4.15439	4
ENSMUSG00000043822	Adamtsl5	protein_coding	10	0.999	0.00452	0.152	0.725	-0.847	0.00719	1.12025	0.146873	4	1.4635	0.42107	3	2.08755	0.405879	4
ENSMUSG00000021091	Serpina3n	protein_coding	12	0.998	0.0493	1.984	5.48e-07	0.987	0.014	1.96565	0.46162	4	9.25123	3.44019	3	3.6836	2.14445	4
ENSMUSG00000072949	Acot1	protein_coding	12	0.996	0.0665	0.935	0.0492	-0.062	0.925	0.965375	0.671487	4	2.14373	0.483404	3	1.78965	0.486842	4
ENSMUSG00000102752	Gm7694	protein_coding	1	0.996	0.013	0.713	0.0569	-0.284	0.468	1.37335	0.418435	4	2.66053	0.0740372	3	2.57742	0.897536	4
ENSMUSG00000066113	Adamtsl1	protein_coding	4	0.996	0.0554	0.738	0.128	-0.259	0.622	0.183725	0.0526121	4	0.358967	0.213502	3	0.339725	0.070617	4
ENSMUSG00000026656	Fcgr2b	protein_coding	1	0.996	0.00634	0.464	0.209	-0.532	0.114	1.4436	0.286699	4	2.3459	0.222126	3	2.67592	0.973346	4
ENSMUSG00000010476	Ebf3	protein_coding	7	0.996	0.00218	0.081	0.848	-0.915	0.00196	0.829325	0.212203	4	1.0266	0.178549	3	1.5272	0.345525	4
ENSMUSG00000020437	Myo1g	protein_coding	11	0.996	0.0321	0.003	1	-0.994	0.0123	0.491975	0.120546	4	0.584867	0.102586	3	0.9174	0.381417	4
ENSMUSG00000012428	Steap4	protein_coding	5	0.991	0.00258	-0.159	0.708	-1.15	0.00011	7.3487	2.23881	4	7.6723	0.77948	3	13.4418	4.77393	4
ENSMUSG00000045733	Sprn	protein_coding	7	0.99	0.0872	0.19	0.781	-0.8	0.11	0.528175	0.24149	4	0.709367	0.34047	3	0.981825	0.258309	4
ENSMUSG00000032698	Lmo2	protein_coding	2	0.987	0.00426	-0.455	0.227	-1.442	2.84e-06	4.41265	1.2766	4	3.75893	0.98769	3	8.10175	1.62143	4
ENSMUSG00000016024	Lbp	protein_coding	2	0.985	0.0282	0.593	0.163	-0.392	0.358	0.802925	0.29889	4	1.4198	0.305888	3	1.48	0.510983	4
ENSMUSG00000021795	Sftpd	protein_coding	14	0.984	0.0528	-0.33	0.594	-1.315	0.00255	2.23245	1.11681	4	2.0584	0.678061	3	4.09713	1.44711	4
ENSMUSG00000016087	Fli1	protein_coding	9	0.984	0.00188	-0.131	0.759	-1.115	9.15e-05	2.67082	0.651982	4	2.86207	0.249406	3	4.89883	1.20128	4
ENSMUSG00000024534	Sncaip	protein_coding	18	0.983	0.0665	-0.379	0.56	-1.363	0.00238	0.424225	0.223562	4	0.383633	0.187552	3	0.774075	0.232527	4
ENSMUSG00000025069	Gsto2	protein_coding	19	0.976	0.0109	-0.94	0.0112	-1.916	1.54e-08	6.01792	2.06723	4	3.6787	1.02636	3	10.9948	3.66157	4
ENSMUSG00000023249	Parp3	protein_coding	9	0.972	0.0135	0.447	0.259	-0.525	0.148	1.37062	0.219266	4	2.18763	0.584051	3	2.5084	0.757078	4
ENSMUSG00000022489	Pde1b	protein_coding	15	0.971	0.00566	0.843	0.00773	-0.129	0.74	2.2112	0.402147	4	4.67093	0.181013	3	4.02438	1.33714	4
ENSMUSG00000031486	Adgra2	protein_coding	8	0.968	2.02e-05	2.699	4.05e-44	1.731	1.42e-19	2.9372	0.577859	4	22.6301	5.61362	3	5.3563	1.07844	4
ENSMUSG00000048450	Msx1	protein_coding	5	0.967	0.0536	-0.047	0.989	-1.015	0.0163	0.58865	0.238534	4	0.669333	0.112756	3	1.08472	0.404674	4
ENSMUSG00000046634	Pkd1l1	protein_coding	11	0.965	0.0201	1.165	0.000857	0.2	0.622	0.625975	0.0354815	4	1.67793	0.667681	3	1.13613	0.349922	4
ENSMUSG00000034438	Gbp8	protein_coding	5	0.964	0.0713	0.237	0.685	-0.727	0.123	0.98625	0.194964	4	1.37093	0.479333	3	1.79212	0.860555	4
ENSMUSG00000026587	Astn1	protein_coding	1	0.962	0.0136	2.232	2.2e-13	1.27	3.09e-05	0.61035	0.147409	4	3.4078	0.638989	3	1.11928	0.48262	4
ENSMUSG00000056596	Trnp1	protein_coding	4	0.961	0.13	0.815	0.151	-0.146	0.832	2.94345	1.39362	4	6.09097	0.589623	3	5.30297	3.30652	4
ENSMUSG00000049690	Nckap5	protein_coding	1	0.959	0.165	2.093	8.69e-05	1.134	0.0357	0.458975	0.261321	4	2.29573	1.79077	3	0.81965	0.486789	4
ENSMUSG00000068744	Psrc1	protein_coding	3	0.958	0.104	1.835	6.19e-05	0.877	0.0594	0.68965	0.348304	4	2.90863	1.68281	3	1.24693	0.471704	4
ENSMUSG00000032023	Jhy	protein_coding	9	0.956	0.126	0.656	0.255	-0.3	0.619	1.63722	1.04735	4	2.97357	0.0861948	3	2.87608	1.59198	4
ENSMUSG00000027452	Acss1	protein_coding	2	0.956	0.00401	-0.246	0.557	-1.202	4.26e-05	1.0308	0.19902	4	1.0318	0.189289	3	1.87275	0.288385	4
ENSMUSG00000057098	Ebf1	protein_coding	11	0.956	0.00242	-0.171	0.675	-1.128	7.11e-05	1.54935	0.350606	4	1.62103	0.458612	3	2.79335	0.697942	4
ENSMUSG00000024164	C3	protein_coding	17	0.955	0.116	0.572	0.319	-0.383	0.507	6.44885	1.70335	4	11.2482	2.0232	3	11.5942	9.26425	4
ENSMUSG00000072720	Myo18b	protein_coding	5	0.953	0.101	2.424	1.63e-10	1.471	3.62e-05	0.0745	0.0238467	4	0.4753	0.0989115	3	0.134925	0.0185981	4
ENSMUSG00000056413	Adap1	protein_coding	5	0.952	0.0125	1.498	7.66e-07	0.547	0.0796	0.781825	0.240616	4	2.62673	0.49701	3	1.41525	0.190963	4
ENSMUSG00000056749	Nfil3	protein_coding	13	0.949	0.0294	1.4	9.21e-05	0.451	0.246	9.00962	2.92379	4	27.7373	7.87319	3	15.8981	7.79826	4
ENSMUSG00000047363	Cstad	protein_coding	2	0.945	0.061	-1.164	0.0244	-2.109	1.52e-06	1.64495	0.836259	4	0.861533	0.200419	3	2.96563	0.613058	4
ENSMUSG00000048482	Bdnf	protein_coding	2	0.944	0.0535	1.255	0.00123	0.311	0.464	0.2541	0.0810544	4	0.713433	0.155493	3	0.457225	0.11247	4
ENSMUSG00000035835	Plppr3	protein_coding	10	0.943	0.0568	3.334	4.45e-23	2.391	1.26e-13	0.380975	0.134619	4	4.54023	0.0353902	3	0.680175	0.279614	4
ENSMUSG00000000290	Itgb2	protein_coding	10	0.942	0.0368	0.796	0.0474	-0.145	0.759	2.48615	0.476125	4	5.186	2.06427	3	4.46568	1.73827	4
ENSMUSG00000038732	Mboat1	protein_coding	13	0.937	0.11	0.317	0.621	-0.621	0.243	0.70675	0.372956	4	1.02427	0.504715	3	1.26343	0.401624	4
ENSMUSG00000020473	Aebp1	protein_coding	11	0.936	0.0321	-0.002	1	-0.938	0.0136	3.22447	1.52723	4	3.71627	0.381706	3	5.69155	2.50468	4
ENSMUSG00000040536	Necab1	protein_coding	4	0.934	0.0445	0.662	0.126	-0.272	0.555	0.7895	0.359004	4	1.458	0.519727	3	1.39567	0.181795	4
ENSMUSG00000017417	Plxdc1	protein_coding	11	0.933	0.00436	-0.068	0.897	-1.001	0.00052	1.11585	0.229777	4	1.2464	0.172322	3	1.9829	0.336533	4
ENSMUSG00000028544	Slc5a9	protein_coding	4	0.932	0.021	0.667	0.0779	-0.265	0.506	0.7383	0.195165	4	1.39613	0.432978	3	1.32205	0.341831	4
ENSMUSG00000020607	Fam84a	protein_coding	12	0.931	0.0485	1.499	8.31e-05	0.567	0.162	2.37887	0.818836	4	7.80167	2.06476	3	4.17518	2.03879	4
ENSMUSG00000027533	Fabp5	protein_coding	3	0.931	0.00241	0.645	0.0285	-0.287	0.343	1.73165	0.410593	4	3.2137	0.516066	3	3.08275	0.195682	4
ENSMUSG00000041801	Phlda3	protein_coding	1	0.93	0.0101	1.798	8.56e-10	0.868	0.00423	9.54903	4.90114	4	38.5825	4.925	3	16.6949	5.06162	4
ENSMUSG00000030579	Tyrobp	protein_coding	7	0.929	0.00292	0.99	0.000341	0.06	0.864	12.1853	1.73313	4	28.8803	7.14433	3	21.592	4.12052	4
ENSMUSG00000032372	Plscr2	protein_coding	9	0.927	2.89e-05	-0.492	0.0379	-1.419	7.67e-12	7.91193	1.175	4	6.62177	0.711368	3	13.9499	2.30286	4
ENSMUSG00000020642	Rnf144a	protein_coding	12	0.923	0.0263	-0.118	0.835	-1.042	0.00368	2.5071	1.22993	4	2.6761	0.594854	3	4.34915	1.21411	4
ENSMUSG00000035357	Pdzrn3	protein_coding	6	0.922	0.012	1.244	5.28e-05	0.321	0.35	0.8764	0.416004	4	2.42713	0.288205	3	1.53327	0.286326	4
ENSMUSG00000071658	Gng3	protein_coding	19	0.922	0.0665	1.146	0.00531	0.224	0.62	1.11543	0.561338	4	2.931	0.810799	3	1.96037	0.31715	4
ENSMUSG00000034825	Nrip3	protein_coding	7	0.918	0.00214	2.41	6.02e-24	1.492	2.9e-10	1.87315	0.24794	4	11.8353	3.58026	3	3.3061	0.701472	4
ENSMUSG00000002249	Tead3	protein_coding	17	0.917	0.0654	0.133	0.821	-0.785	0.0709	0.845275	0.278445	4	1.08563	0.448642	3	1.48325	0.491485	4
ENSMUSG00000060044	Tmem26	protein_coding	10	0.916	0.0195	-0.494	0.246	-1.411	3.27e-05	1.02575	0.0744856	4	0.859033	0.264134	3	1.78828	0.518775	4
ENSMUSG00000035237	Lcat	protein_coding	8	0.915	0.0548	-0.012	1	-0.927	0.0221	1.47443	0.412882	4	1.71113	0.38889	3	2.57497	0.8575	4
ENSMUSG00000026574	Dpt	protein_coding	1	0.914	0.132	0.117	0.863	-0.797	0.132	5.63563	3.76863	4	6.93617	2.54488	3	9.699	4.80497	4
ENSMUSG00000027611	Procr	protein_coding	2	0.913	0.0319	0.034	0.958	-0.879	0.0156	1.57222	0.192694	4	1.88467	0.320764	3	2.74925	0.944117	4
ENSMUSG00000030200	Bcl2l14	protein_coding	6	0.912	0.144	1.419	0.00384	0.507	0.331	0.30815	0.185594	4	0.975167	0.159722	3	0.548125	0.287577	4
ENSMUSG00000038147	Cd84	protein_coding	1	0.911	0.0368	0.734	0.0601	-0.178	0.681	0.35445	0.0909276	4	0.703	0.182452	3	0.6217	0.0570287	4
ENSMUSG00000055172	C1ra	protein_coding	6	0.911	0.025	0.208	0.649	-0.703	0.0517	3.4434	1.20829	4	4.64417	0.715839	3	6.01125	2.09165	4
ENSMUSG00000008496	Pou2f2	protein_coding	7	0.906	0.145	-0.046	0.97	-0.953	0.0683	0.374275	0.195527	4	0.437433	0.141946	3	0.659	0.317469	4
ENSMUSG00000028480	Glipr2	protein_coding	4	0.905	0.147	1.195	0.0162	0.289	0.598	0.477125	0.121	4	1.2841	0.267329	3	0.82515	0.499817	4
ENSMUSG00000029348	Asphd2	protein_coding	5	0.904	0.0557	2.779	2.34e-17	1.875	3.46e-09	0.5007	0.105615	4	4.0797	0.535673	3	0.873675	0.352801	4
ENSMUSG00000035493	Tgfbi	protein_coding	13	0.904	0.0248	0.635	0.0885	-0.269	0.497	8.78037	3.08667	4	16.1874	4.92288	3	15.3903	5.66442	4
ENSMUSG00000056870	Gulp1	protein_coding	1	0.902	0.0241	-0.374	0.405	-1.277	0.000186	0.923125	0.384772	4	0.8293	0.165428	3	1.58898	0.189606	4
ENSMUSG00000026786	Apbb1ip	protein_coding	2	0.899	0.0462	2.889	9.86e-20	1.99	9.6e-11	0.309625	0.0547269	4	2.7425	0.925092	3	0.54295	0.179094	4
ENSMUSG00000010080	Epn3	protein_coding	11	0.899	0.189	1.479	0.00514	0.579	0.284	0.259825	0.179166	4	0.860033	0.208263	3	0.458325	0.190132	4
ENSMUSG00000031740	Mmp2	protein_coding	8	0.899	0.0458	0.474	0.279	-0.425	0.308	1.81397	0.434687	4	2.95523	0.924197	3	3.1503	1.20733	4
ENSMUSG00000101176	Gm29095	lincRNA	10	0.897	0.00634	-2.473	7.97e-15	-3.37	1.38e-26
ENSMUSG00000003617	Cp	protein_coding	3	0.897	0.0282	0.04	0.937	-0.857	0.0159	1.70675	0.678362	4	2.03263	0.336803	3	2.92503	1.05625	4
ENSMUSG00000042659	Arrdc4	protein_coding	7	0.896	1.59e-05	2.529	6.54e-45	1.633	1.52e-19	14.949	3.05702	4	101.433	13.604	3	25.6959	6.77691	4
ENSMUSG00000022371	Col14a1	protein_coding	15	0.896	0.0124	0.293	0.439	-0.603	0.064	3.94665	1.56146	4	5.62293	1.07762	3	6.76995	2.37071	4
ENSMUSG00000030806	Stx1b	protein_coding	7	0.895	0.0656	0.78	0.0722	-0.116	0.833	1.10835	0.430587	4	2.21593	0.884537	3	1.90882	0.58838	4
ENSMUSG00000034762	Glis1	protein_coding	4	0.895	0.0282	0.209	0.661	-0.686	0.0522	1.3594	0.417531	4	1.8544	0.284753	3	2.35853	0.690592	4
ENSMUSG00000000562	Adora3	protein_coding	3	0.894	0.0887	1.44	0.000384	0.546	0.179	0.398025	0.164431	4	1.27927	0.234709	3	0.6868	0.200874	4
ENSMUSG00000000126	Wnt9a	protein_coding	11	0.893	0.144	2.016	1.02e-05	1.122	0.0138	0.51635	0.302268	4	2.47943	1.25951	3	0.8883	0.293937	4
ENSMUSG00000042010	Acacb	protein_coding	5	0.89	0.00639	0.319	0.354	-0.571	0.0543	1.21445	0.206076	4	1.76807	0.37139	3	2.10133	0.609966	4
ENSMUSG00000097088	Gm26615	lincRNA	4	0.89	0.0532	0.319	0.521	-0.571	0.151	0.6539	0.0788569	4	0.964033	0.116941	3	1.12247	0.322622	4
ENSMUSG00000042677	Zc3h12a	protein_coding	4	0.89	0.0804	0.136	0.829	-0.754	0.083	1.0173	0.310714	4	1.32233	0.392163	3	1.74315	0.757942	4
ENSMUSG00000040797	Iqsec3	protein_coding	6	0.889	0.0697	0.229	0.675	-0.66	0.125	0.406	0.154453	4	0.5602	0.267227	3	0.701425	0.124744	4
ENSMUSG00000038530	Rgs4	protein_coding	1	0.888	0.0217	0.557	0.127	-0.331	0.379	26.0106	11.0698	4	44.3163	16.4989	3	44.5103	8.17628	4
ENSMUSG00000026628	Atf3	protein_coding	1	0.887	0.112	1.782	1.27e-05	0.895	0.0296	0.782425	0.276715	4	3.1907	1.28788	3	1.3649	0.495213	4
ENSMUSG00000019989	Enpp3	protein_coding	10	0.885	0.025	2.211	1.15e-13	1.326	8.28e-06	1.44328	0.43928	4	7.9171	2.43278	3	2.47562	0.632788	4
ENSMUSG00000030544	Mesp1	protein_coding	7	0.883	0.0443	-0.547	0.214	-1.43	0.000111	8.42538	1.31461	4	6.76543	0.927756	3	14.276	7.89145	4
ENSMUSG00000024818	Slc25a45	protein_coding	19	0.883	0.0374	-0.029	0.984	-0.912	0.0115	1.46202	0.377302	4	1.69963	0.387037	3	2.5051	0.829903	4
ENSMUSG00000006205	Htra1	protein_coding	7	0.882	0.0114	0.118	0.777	-0.764	0.0129	2.43823	0.337413	4	3.09613	0.807516	3	4.18813	0.842328	4
ENSMUSG00000037379	Spon2	protein_coding	5	0.879	0.000578	-0.796	0.00127	-1.675	5.86e-13	22.1035	7.54239	4	14.8191	4.52852	3	37.5472	5.35157	4
ENSMUSG00000050666	Vstm4	protein_coding	14	0.879	0.0439	-0.031	0.975	-0.911	0.0154	2.17705	0.496922	4	2.49003	0.742171	3	3.70947	1.275	4
ENSMUSG00000002983	Relb	protein_coding	7	0.877	0.0778	0.496	0.3	-0.382	0.413	3.06608	0.888846	4	5.17277	1.61735	3	5.27843	2.72149	4
ENSMUSG00000073650	Catip	protein_coding	1	0.877	0.0806	-0.532	0.324	-1.41	0.000781	1.02168	0.306087	4	0.8259	0.346086	3	1.75865	0.450402	4
ENSMUSG00000051910	Sox6	protein_coding	7	0.876	0.0163	1.39	2.4e-06	0.514	0.0955	0.2879	0.113336	4	0.887833	0.146844	3	0.49045	0.0860278	4
ENSMUSG00000026494	Kif26b	protein_coding	1	0.876	0.123	0.58	0.267	-0.296	0.585	0.1815	0.0997936	4	0.320367	0.17743	3	0.307	0.0225855	4
ENSMUSG00000037405	Icam1	protein_coding	9	0.876	0.13	0.477	0.394	-0.399	0.459	2.00252	0.707989	4	3.17667	2.02052	3	3.37418	1.38611	4
ENSMUSG00000044927	H1fx	protein_coding	6	0.876	0.00115	0.058	0.876	-0.818	0.000808	13.0564	0.794749	4	16.0701	4.21392	3	22.2996	4.58617	4
ENSMUSG00000027859	Ngf	protein_coding	3	0.875	0.0855	3.028	6.37e-16	2.153	4.85e-09	2.3751	0.587634	4	23.0257	14.4514	3	4.03265	0.981185	4
ENSMUSG00000057455	Rit2	protein_coding	18	0.874	0.0224	2.441	1.25e-16	1.567	9.45e-08	1.74442	0.510197	4	11.3991	3.98933	3	3.0026	0.639811	4
ENSMUSG00000062312	Erbb2	protein_coding	11	0.874	0.0644	0.322	0.516	-0.552	0.194	0.723025	0.180398	4	1.04403	0.487892	3	1.23198	0.35329	4
ENSMUSG00000021903	Galnt15	protein_coding	14	0.874	0.00217	-0.205	0.546	-1.08	2.51e-05	3.8522	0.595601	4	3.91163	0.525433	3	6.5507	1.96182	4
ENSMUSG00000049939	Lrrc4	protein_coding	6	0.873	0.2	1.129	0.0436	0.256	0.68	0.699225	0.123586	4	1.83477	1.64051	3	1.1987	0.368523	4
ENSMUSG00000006344	Ggt5	protein_coding	10	0.873	0.0216	0.223	0.59	-0.65	0.055	1.45447	0.319353	4	1.98397	0.593374	3	2.47783	0.570706	4
ENSMUSG00000068220	Lgals1	protein_coding	15	0.872	0.0177	0.771	0.019	-0.101	0.803	13.4562	5.09292	4	26.7225	6.12439	3	22.8764	4.52435	4
ENSMUSG00000057722	Lepr	protein_coding	4	0.871	0.000517	0.053	0.885	-0.817	0.000332	1.38348	0.120881	4	1.69737	0.156897	3	2.36512	0.367704	4
ENSMUSG00000031673	Cdh11	protein_coding	8	0.869	0.083	0.858	0.0468	-0.012	1	0.22335	0.102697	4	0.478133	0.169203	3	0.38145	0.0899862	4
ENSMUSG00000030353	Tead4	protein_coding	6	0.869	0.0301	-0.471	0.297	-1.341	0.000115	0.934125	0.291395	4	0.786467	0.208008	3	1.58927	0.234424	4
ENSMUSG00000045954	Sdpr	protein_coding	1	0.868	0.00307	-0.285	0.39	-1.152	1.04e-05	8.01693	1.17632	4	7.69787	2.18856	3	13.5928	2.96198	4
ENSMUSG00000024659	Anxa1	protein_coding	19	0.868	0.0956	0.023	0.971	-0.845	0.058	2.61865	0.93981	4	3.06457	1.31971	3	4.38143	1.78716	4
ENSMUSG00000035228	Ccdc106	protein_coding	7	0.867	0.126	2.579	2.41e-13	1.712	2.4e-07	0.369825	0.0646449	4	2.6116	0.223549	3	0.63205	0.199917	4
ENSMUSG00000051111	Sv2c	protein_coding	13	0.864	0.0422	0.578	0.143	-0.286	0.489	1.93075	0.690632	4	3.40017	0.913672	3	3.29248	1.42856	4
ENSMUSG00000022504	Ciita	protein_coding	16	0.864	0.0615	0.103	0.852	-0.761	0.0559	0.938325	0.272398	4	1.19327	0.254713	3	1.59508	0.620023	4
ENSMUSG00000038370	Pcp4l1	protein_coding	1	0.863	0.0148	-0.24	0.557	-1.103	0.000321	9.30893	1.8094	4	9.29027	3.62743	3	15.7094	3.28534	4
ENSMUSG00000022594	Lynx1	protein_coding	15	0.862	0.0449	0.642	0.103	-0.22	0.612	1.8264	0.637605	4	3.33933	1.20153	3	3.08157	0.811451	4
ENSMUSG00000036995	Asap3	protein_coding	4	0.861	0.0023	-0.606	0.0328	-1.467	6.88e-09	5.8658	1.76798	4	4.4994	0.712589	3	9.89118	2.16317	4
ENSMUSG00000045404	Kcnk13	protein_coding	12	0.861	0.0888	-0.054	0.951	-0.916	0.0311	0.764025	0.34154	4	0.874133	0.396568	3	1.28685	0.166218	4
ENSMUSG00000042106	Fam212a	protein_coding	9	0.859	0.0552	0.113	0.856	-0.746	0.049	2.7019	0.28109	4	3.43627	1.4508	3	4.55185	1.30913	4
ENSMUSG00000050505	Pcdh20	protein_coding	14	0.858	0.324	1.203	0.0872	0.345	0.647	0.71815	0.395157	4	1.96507	1.60679	3	1.22362	0.87685	4
ENSMUSG00000052544	St6galnac3	protein_coding	3	0.858	0.0823	0.706	0.111	-0.151	0.767	0.499625	0.243186	4	0.959	0.119659	3	0.836925	0.288745	4
ENSMUSG00000001119	Col6a1	protein_coding	10	0.858	0.0296	0.276	0.504	-0.583	0.1	10.7482	4.40079	4	15.0193	3.34304	3	17.9524	6.47839	4
ENSMUSG00000028364	Tnc	protein_coding	4	0.857	0.106	2.396	8.03e-11	1.539	1.91e-05	0.2202	0.116261	4	1.35363	0.298055	3	0.3712	0.101336	4
ENSMUSG00000020042	Btbd11	protein_coding	10	0.857	0.00983	0.933	0.00103	0.076	0.835	0.507175	0.114618	4	1.14547	0.250959	3	0.853575	0.121621	4
ENSMUSG00000040856	Dlk1	protein_coding	12	0.856	0.0162	6.102	5.1e-111	5.246	9.67e-91	0.7028	0.127634	4	56.6582	3.32719	3	1.17752	0.551028	4
ENSMUSG00000003273	Car11	protein_coding	7	0.856	0.237	1.528	0.007	0.671	0.252	1.88603	0.215683	4	6.20783	5.88502	3	3.19997	0.976016	4
ENSMUSG00000000901	Mmp11	protein_coding	10	0.856	0.0631	-0.034	1	-0.89	0.023	0.832775	0.22746	4	0.962633	0.358314	3	1.4076	0.246026	4
ENSMUSG00000029503	P2rx2	protein_coding	5	0.855	0.215	0.792	0.191	-0.063	0.941	0.961925	0.664275	4	1.96177	0.577437	3	1.6078	0.564753	4
ENSMUSG00000019929	Dcn	protein_coding	10	0.854	0.0715	0.236	0.641	-0.618	0.144	26.7454	14.488	4	35.9866	12.4407	3	44.4166	19.115	4
ENSMUSG00000053063	Clec12a	protein_coding	6	0.853	0.212	0.02	0.983	-0.833	0.141	0.3722	0.257796	4	0.4554	0.169686	3	0.6301	0.199416	4
ENSMUSG00000000320	Alox12	protein_coding	11	0.851	0.0185	-0.479	0.196	-1.33	1.62e-05	2.762	0.704815	4	2.3577	0.672439	3	4.67673	0.853329	4
ENSMUSG00000041423	Paqr6	protein_coding	3	0.849	0.19	-0.191	0.819	-1.041	0.0532	0.756025	0.321594	4	0.785967	0.505575	3	1.28917	0.333103	4
ENSMUSG00000034361	Cpne2	protein_coding	8	0.849	0.00748	-0.015	0.99	-0.864	0.00186	2.26823	0.535745	4	2.64653	0.597059	3	3.79398	0.471496	4
ENSMUSG00000056888	Glipr1	protein_coding	10	0.847	0.167	1.276	0.0078	0.429	0.402	1.2258	0.507963	4	3.53417	0.376385	3	2.04955	1.17063	4
ENSMUSG00000025491	Ifitm1	protein_coding	7	0.847	0.0514	0.702	0.073	-0.145	0.752	5.42173	0.994643	4	10.3237	1.64159	3	9.0148	3.93645	4
ENSMUSG00000040612	Ildr2	protein_coding	1	0.847	0.119	0.642	0.186	-0.205	0.704	0.25865	0.126376	4	0.478567	0.12633	3	0.43725	0.163571	4
ENSMUSG00000036103	Colec12	protein_coding	18	0.847	0.0544	-0.195	0.728	-1.042	0.00517	1.39403	0.459077	4	1.4282	0.163727	3	2.3244	0.804073	4
ENSMUSG00000023755	Rhebl1	protein_coding	15	0.846	0.061	0.713	0.0779	-0.133	0.778	2.72808	1.22099	4	5.25527	0.989792	3	4.55865	0.712843	4
ENSMUSG00000052525	Spdya	protein_coding	17	0.842	0.0443	-0.468	0.312	-1.31	0.000227	1.00648	0.253193	4	0.8562	0.262368	3	1.67875	0.179761	4
ENSMUSG00000056895	Hist3h2ba	protein_coding	11	0.84	0.012	0.823	0.00499	-0.017	0.976	22.0233	4.80366	4	45.6933	13.8151	3	36.6174	8.67816	4
ENSMUSG00000041515	Irf8	protein_coding	8	0.84	0.0762	0.256	0.611	-0.584	0.163	1.18735	0.4618	4	1.6862	0.288437	3	1.98063	0.854322	4
ENSMUSG00000055044	Pdlim1	protein_coding	19	0.838	0.0327	0.244	0.565	-0.595	0.0867	1.20697	0.386724	4	1.66363	0.225416	3	1.99083	0.596707	4
ENSMUSG00000030214	Plbd1	protein_coding	6	0.838	0.11	0.076	0.904	-0.762	0.0901	2.94232	0.996157	4	3.69527	0.893946	3	4.90715	2.61182	4
ENSMUSG00000097566	A930024N18Rik	lincRNA	17	0.837	0.0193	0.738	0.0216	-0.099	0.793	1.76198	0.549754	4	3.49157	0.827652	3	2.94925	0.558297	4
ENSMUSG00000028600	Podn	protein_coding	4	0.836	0.132	-0.034	0.989	-0.871	0.0675	1.3037	0.561447	4	1.4835	0.791334	3	2.1609	0.682728	4
ENSMUSG00000002341	Ncan	protein_coding	8	0.835	0.4	4.412	2.32e-21	3.575	1.01e-16	0.04335	0.0467482	4	1.13367	0.344016	3	0.072525	0.0308874	4
ENSMUSG00000046093	Hpcal4	protein_coding	4	0.834	0.166	0.662	0.226	-0.173	0.779	0.7405	0.340204	4	1.38283	0.764934	3	1.23382	0.381827	4
ENSMUSG00000071604	Fam189a2	protein_coding	19	0.834	0.0296	-0.091	0.863	-0.925	0.0049	4.03515	1.85941	4	4.4341	1.1229	3	6.61918	1.11784	4
ENSMUSG00000090523	Gypc	protein_coding	18	0.833	0.0386	-0.292	0.574	-1.125	0.000813	1.13058	0.176084	4	1.08767	0.169162	3	1.87872	0.38186	4
ENSMUSG00000016918	Sulf1	protein_coding	1	0.832	0.048	0.427	0.308	-0.405	0.3	0.41455	0.171931	4	0.6456	0.165707	3	0.68545	0.154604	4
ENSMUSG00000047180	Neurl3	protein_coding	1	0.832	0.0328	0.186	0.675	-0.647	0.0592	2.73922	0.708472	4	3.6743	0.399387	3	4.533	1.57168	4
ENSMUSG00000072812	Ahnak2	protein_coding	12	0.831	0.135	0.439	0.406	-0.392	0.449	0.239525	0.0178957	4	0.376133	0.232647	3	0.3989	0.136861	4
ENSMUSG00000105146	Gm43861	lincRNA	3	0.83	0.0797	1.008	0.00976	0.177	0.695	1.31145	0.434347	4	3.1204	0.183705	3	2.17433	0.363372	4
ENSMUSG00000100680	1810044D09Rik	lincRNA	6	0.83	0.021	-0.073	0.896	-0.902	0.00336	11.6117	2.39538	4	13.164	3.99414	3	19.3058	2.49171	4
ENSMUSG00000032303	Chrna3	protein_coding	9	0.829	0.127	0.782	0.101	-0.047	0.944	2.09773	1.24396	4	4.17363	1.38121	3	3.45883	0.333012	4
ENSMUSG00000049723	Mmp12	protein_coding	9	0.828	0.158	2.29	1.83e-07	1.462	0.000829	0.5395	0.381242	4	3.05557	0.46474	3	0.885225	0.494968	4
ENSMUSG00000056737	Capg	protein_coding	6	0.828	0.0329	0.163	0.715	-0.665	0.0494	2.3425	0.474488	4	3.07913	0.445557	3	3.86777	1.22624	4
ENSMUSG00000044912	Syt16	protein_coding	12	0.827	0.0104	0.361	0.27	-0.466	0.118	4.04742	0.775952	4	6.08843	1.46307	3	6.66732	1.33944	4
ENSMUSG00000015981	Stk32c	protein_coding	7	0.827	0.0517	0.298	0.494	-0.529	0.161	1.1538	0.418311	4	1.65937	0.316943	3	1.89623	0.142581	4
ENSMUSG00000027935	Rab13	protein_coding	3	0.826	0.0389	0.322	0.428	-0.504	0.164	3.92123	0.945198	4	5.70407	2.39247	3	6.47778	0.974517	4
ENSMUSG00000025207	Sema4g	protein_coding	19	0.825	0.0147	-0.146	0.727	-0.971	0.000952	6.38523	1.7327	4	6.6768	2.4416	3	10.5312	2.76457	4
ENSMUSG00000058818	Pirb	protein_coding	7	0.824	0.117	0.349	0.511	-0.475	0.305	0.85015	0.149095	4	1.289	0.452805	3	1.38975	0.765005	4
ENSMUSG00000037892	Pcdh18	protein_coding	3	0.822	0.0926	-1.017	0.0263	-1.839	7.33e-06	1.09333	0.156734	4	0.6387	0.275083	3	1.7887	0.75378	4
ENSMUSG00000072941	Sod3	protein_coding	5	0.822	0.0528	-0.302	0.526	-1.125	0.00182	2.03235	0.931905	4	1.91443	0.486071	3	3.3075	0.700295	4
ENSMUSG00000048142	Nat8l	protein_coding	5	0.822	0.11	0.29	0.6	-0.533	0.239	0.364725	0.130421	4	0.525233	0.133508	3	0.6091	0.215431	4
ENSMUSG00000068587	Mgam	protein_coding	6	0.821	0.0544	3.058	4.07e-25	2.236	3.55e-15	0.3029	0.0854372	4	3.00363	0.879195	3	0.498875	0.0854312	4
ENSMUSG00000051243	Islr2	protein_coding	9	0.821	0.205	0.648	0.261	-0.173	0.799	0.406075	0.253235	4	0.7602	0.351336	3	0.66145	0.110567	4
ENSMUSG00000022435	Upk3a	protein_coding	15	0.82	0.2	0.703	0.212	-0.117	0.863	6.01677	2.31095	4	12.0354	9.39714	3	10.0598	2.43004	4
ENSMUSG00000045377	Tmem88	protein_coding	11	0.819	0.0369	-0.341	0.42	-1.16	0.000529	7.90273	1.88325	4	7.25103	2.4297	3	12.9227	3.85437	4
ENSMUSG00000043259	Fam13c	protein_coding	10	0.818	0.0544	0.55	0.164	-0.268	0.522	2.29257	0.829235	4	3.9351	1.1812	3	3.74455	1.01609	4
ENSMUSG00000047228	BC048546	protein_coding	6	0.817	0.00319	0.906	0.000197	0.09	0.767	1.40738	0.158447	4	3.10987	0.147658	3	2.31	0.526038	4
ENSMUSG00000045573	Penk	protein_coding	4	0.817	0.0812	-0.161	0.789	-0.979	0.0138	3.84863	1.57631	4	4.0277	0.726783	3	6.31703	2.85587	4
ENSMUSG00000024713	Pcsk5	protein_coding	19	0.81	0.0293	0.079	0.867	-0.731	0.0209	0.33955	0.0517051	4	0.4245	0.0952906	3	0.556075	0.0863498	4
ENSMUSG00000025780	Itih5	protein_coding	2	0.81	0.0528	-0.055	0.929	-0.865	0.0157	2.05585	0.874693	4	2.2966	0.294805	3	3.32365	1.13708	4
ENSMUSG00000020150	Gamt	protein_coding	10	0.81	0.126	-0.067	0.949	-0.877	0.0528	1.35363	0.496694	4	1.51893	0.566838	3	2.21675	0.842724	4
ENSMUSG00000036242	3632451O06Rik	protein_coding	14	0.807	0.0986	0.593	0.197	-0.214	0.654	0.689375	0.177184	4	1.2386	0.442581	3	1.12995	0.472941	4
ENSMUSG00000029182	1700001C02Rik	protein_coding	5	0.807	0.116	0.139	0.839	-0.668	0.126	2.16295	0.752897	4	2.7967	0.401583	3	3.53965	1.32322	4
ENSMUSG00000087006	Gm13889	protein_coding	2	0.806	0.0191	0.344	0.325	-0.463	0.132	4.02695	0.899298	4	6.0017	0.24837	3	6.5426	1.5931	4
ENSMUSG00000027408	Cpxm1	protein_coding	2	0.806	0.0693	-0.105	0.863	-0.911	0.0158	2.08338	0.665698	4	2.2712	0.278257	3	3.41065	1.47181	4
ENSMUSG00000040867	Begain	protein_coding	12	0.805	0.172	0.592	0.276	-0.213	0.711	0.8102	0.457585	4	1.44093	0.398613	3	1.33585	0.572878	4
ENSMUSG00000043592	Unc5cl	protein_coding	17	0.804	0.144	0.684	0.158	-0.12	0.841	0.487	0.162397	4	0.926667	0.12202	3	0.80155	0.369043	4
ENSMUSG00000006519	Cyba	protein_coding	8	0.803	0.0343	0.582	0.0986	-0.222	0.551	7.224	1.51693	4	12.7575	2.9895	3	11.7753	3.7298	4
ENSMUSG00000023484	Prph	protein_coding	15	0.803	0.178	0.812	0.116	0.009	0.983	8.74013	5.37766	4	17.9268	7.618	3	14.1238	3.86517	4
ENSMUSG00000021647	Cartpt	protein_coding	13	0.802	0.211	2.162	2.32e-06	1.36	0.00257	2.0684	1.28052	4	11.1204	4.40962	3	3.41625	1.41674	4
ENSMUSG00000025213	Kazald1	protein_coding	19	0.802	0.00561	0.237	0.458	-0.565	0.0317	7.31947	1.60798	4	10.0698	1.35259	3	11.8558	2.33552	4
ENSMUSG00000060572	Mfap2	protein_coding	4	0.8	0.0368	0.081	0.862	-0.719	0.0294	8.81788	2.97462	4	11.0055	1.33583	3	14.3055	4.42248	4
ENSMUSG00000003420	Fcgrt	protein_coding	7	0.799	0.0114	-0.162	0.675	-0.96	0.000466	9.50328	2.16699	4	9.9286	1.5711	3	15.3157	4.44785	4
ENSMUSG00000024349	Tmem173	protein_coding	18	0.799	0.103	0.054	0.921	-0.745	0.0786	1.86492	0.383234	4	2.28373	0.99914	3	3.00847	1.02228	4
ENSMUSG00000037860	Aim2	protein_coding	1	0.799	0.172	-0.042	0.968	-0.842	0.0836	0.5671	0.285949	4	0.656867	0.254748	3	0.913875	0.355631	4
ENSMUSG00000058589	Anks1b	protein_coding	10	0.797	0.139	0.72	0.129	-0.077	0.902	0.139525	0.0678359	4	0.2732	0.0832555	3	0.22755	0.0483317	4
ENSMUSG00000024420	Zfp521	protein_coding	18	0.797	0.028	-0.254	0.534	-1.052	0.000632	1.09452	0.183724	4	1.0798	0.199403	3	1.77523	0.55634	4
ENSMUSG00000030830	Itgal	protein_coding	7	0.796	0.12	0.828	0.0573	0.032	0.953	0.619375	0.158103	4	1.3168	0.45135	3	1.0006	0.424536	4
ENSMUSG00000021943	Gdf10	protein_coding	14	0.795	0.0713	1.085	0.00303	0.29	0.476	9.63315	4.92451	4	23.8986	4.25662	3	15.4886	7.00128	4
ENSMUSG00000020052	Ascl1	protein_coding	10	0.795	0.144	-1.36	0.00899	-2.155	3.26e-06	1.09848	0.71358	4	0.465567	0.226613	3	1.7697	0.323099	4
ENSMUSG00000019718	L3hypdh	protein_coding	12	0.795	0.142	0.513	0.321	-0.282	0.592	0.984375	0.327326	4	1.6546	0.691547	3	1.6061	0.731889	4
ENSMUSG00000025348	Itga7	protein_coding	10	0.794	0.0035	-0.152	0.658	-0.945	9.08e-05	4.60278	0.946084	4	4.8387	0.963469	3	7.38415	1.07393	4
ENSMUSG00000040061	Plcb2	protein_coding	2	0.793	0.0865	-0.036	0.977	-0.829	0.032	0.62915	0.0488285	4	0.731533	0.233068	3	1.01212	0.436826	4
ENSMUSG00000022665	Ccdc80	protein_coding	16	0.793	0.0608	0.004	0.994	-0.789	0.0297	2.80092	1.42463	4	3.26857	0.393836	3	4.45568	1.24519	4
ENSMUSG00000029121	Crmp1	protein_coding	5	0.79	0.00338	0.322	0.25	-0.469	0.0639	12.9465	3.59577	4	19.0525	4.35738	3	20.8304	7.41741	4
ENSMUSG00000078253	Krtap16-1	protein_coding	11	0.79	0.103	0.258	0.616	-0.532	0.206	1.9915	0.757977	4	2.84153	0.60669	3	3.23667	1.08562	4
ENSMUSG00000030329	Pianp	protein_coding	6	0.789	0.149	1.528	0.000231	0.738	0.081	0.9341	0.210308	4	3.1285	1.36061	3	1.50572	0.586191	4
ENSMUSG00000005338	Cadm3	protein_coding	1	0.789	0.0612	0.696	0.0627	-0.092	0.84	1.68643	0.653273	4	3.18477	1.2766	3	2.6976	0.483182	4
ENSMUSG00000060204	Gm5868	protein_coding	5	0.789	0.161	0.445	0.428	-0.344	0.512	1.36635	0.663906	4	2.1938	0.86075	3	2.18675	0.565586	4
ENSMUSG00000063652	Slc22a21	protein_coding	11	0.789	0.067	-0.135	0.809	-0.924	0.0115	1.49425	0.434951	4	1.60733	0.131039	3	2.42287	1.01538	4
ENSMUSG00000039377	Hlx	protein_coding	1	0.788	0.0259	-1.323	3.58e-05	-2.112	5.05e-12	4.98463	1.12497	4	2.35873	0.615239	3	7.97985	2.12418	4
ENSMUSG00000021701	Plk2	protein_coding	13	0.788	0.000101	-0.453	0.032	-1.242	2.42e-11	15.5198	1.87303	4	13.3728	2.90719	3	24.9121	3.44982	4
ENSMUSG00000046275	Tusc5	protein_coding	11	0.787	0.0156	-0.096	0.829	-0.883	0.00168	2.46617	0.495664	4	2.6962	0.379121	3	3.9482	0.736213	4
ENSMUSG00000042436	Mfap4	protein_coding	11	0.785	0.113	-0.265	0.648	-1.05	0.011	1.999	0.481229	4	1.9282	0.806049	3	3.2001	1.07393	4
ENSMUSG00000043943	Naalad2	protein_coding	9	0.781	0.0597	-0.325	0.477	-1.106	0.00151	1.38718	0.382465	4	1.30253	0.457952	3	2.20565	0.666045	4
ENSMUSG00000034818	Celf5	protein_coding	10	0.78	0.0353	1.428	1.15e-06	0.648	0.0332	1.01988	0.385485	4	3.22413	0.394821	3	1.62688	0.468659	4
ENSMUSG00000020241	Col6a2	protein_coding	10	0.78	0.0252	0.28	0.439	-0.501	0.113	5.23265	1.83526	4	7.37657	1.39907	3	8.29348	2.64161	4
ENSMUSG00000021594	Srd5a1	protein_coding	13	0.779	0.0876	0.968	0.00907	0.189	0.664	0.747325	0.298753	4	1.73103	0.308798	3	1.20225	0.311461	4
ENSMUSG00000085180	AI838599	lincRNA	4	0.779	0.126	-0.448	0.414	-1.227	0.00346	0.55425	0.108311	4	0.485667	0.316978	3	0.8888	0.215756	4
ENSMUSG00000026398	Nr5a2	protein_coding	1	0.777	0.0787	-0.689	0.116	-1.466	7.49e-05	0.5756	0.206886	4	0.427033	0.186652	3	0.924075	0.133859	4
ENSMUSG00000043557	Mdga1	protein_coding	17	0.776	0.273	0.868	0.143	0.091	0.883	0.179975	0.117195	4	0.3898	0.0961159	3	0.292375	0.180727	4
ENSMUSG00000008734	Gprc5b	protein_coding	7	0.776	0.0347	0.329	0.373	-0.448	0.184	4.24955	1.13194	4	6.17353	2.35269	3	6.76925	1.76359	4
ENSMUSG00000040247	Tbc1d10c	protein_coding	19	0.776	0.146	-0.213	0.759	-0.99	0.0209	1.0265	0.531926	4	1.05167	0.319663	3	1.6476	0.275151	4
ENSMUSG00000050315	Synpo2	protein_coding	3	0.773	0.0212	-0.503	0.143	-1.277	8.21e-06	0.512425	0.110031	4	0.4268	0.0964801	3	0.812725	0.145643	4
ENSMUSG00000024008	Cpne5	protein_coding	17	0.773	0.185	-0.771	0.167	-1.544	0.00146	0.431025	0.205919	4	0.2913	0.140141	3	0.678375	0.264789	4
ENSMUSG00000020676	Ccl11	protein_coding	11	0.771	0.102	0.044	0.931	-0.727	0.0728	3.89445	1.04235	4	4.7216	1.76281	3	6.18133	1.85937	4
ENSMUSG00000030124	Lag3	protein_coding	6	0.77	0.127	0.922	0.0284	0.152	0.754	0.79245	0.286913	4	1.77627	0.171154	3	1.26157	0.324994	4
ENSMUSG00000038777	Sema6c	protein_coding	3	0.769	0.0105	0.02	0.961	-0.75	0.00458	1.9101	0.51394	4	2.27027	0.221078	3	3.01558	0.67393	4
ENSMUSG00000066026	Dhrs3	protein_coding	4	0.768	0.0294	1.765	1.9e-10	0.997	0.000446	6.44695	2.32712	4	25.7337	5.38137	3	10.1303	3.30414	4
ENSMUSG00000044921	Rassf9	protein_coding	10	0.768	0.165	-0.334	0.592	-1.102	0.0156	1.97877	0.735255	4	1.83503	0.620683	3	3.17548	1.57794	4
ENSMUSG00000026043	Col3a1	protein_coding	1	0.768	0.0926	0.251	0.599	-0.517	0.205	17.7127	9.15104	4	24.1699	4.56126	3	27.6247	11.1005	4
ENSMUSG00000047415	Gpr68	protein_coding	12	0.768	0.141	-0.101	0.901	-0.869	0.0424	0.742325	0.21724	4	0.8177	0.332351	3	1.18792	0.559894	4
ENSMUSG00000017412	Cacnb4	protein_coding	2	0.765	0.288	1.339	0.0129	0.573	0.293	0.14575	0.106995	4	0.440767	0.146287	3	0.232725	0.0912584	4
ENSMUSG00000042784	Muc1	protein_coding	3	0.764	0.124	0.532	0.257	-0.231	0.629	1.31292	0.728995	4	2.23167	0.257928	3	2.07745	0.39972	4
ENSMUSG00000015396	Cd83	protein_coding	13	0.763	0.0452	0.501	0.162	-0.263	0.474	3.33528	1.10801	4	5.61933	1.2861	3	5.30205	0.700179	4
ENSMUSG00000025978	Rftn2	protein_coding	1	0.762	0.0665	-0.422	0.345	-1.184	0.000736	0.814125	0.196322	4	0.718167	0.275915	3	1.27483	0.345975	4
ENSMUSG00000038811	Gngt2	protein_coding	11	0.762	0.0684	-0.101	0.861	-0.863	0.0148	3.0842	0.959601	4	3.38493	0.432297	3	4.83582	1.60057	4
ENSMUSG00000025887	Casp12	protein_coding	9	0.761	0.0386	-0.937	0.00833	-1.698	8.06e-08	1.2608	0.313252	4	0.7797	0.233248	3	1.98885	0.205107	4
ENSMUSG00000021508	Cxcl14	protein_coding	13	0.761	0.153	0.712	0.129	-0.05	0.952	1.10918	0.666176	4	2.12913	0.23688	3	1.75368	0.480025	4
ENSMUSG00000058396	Gpr182	protein_coding	10	0.76	0.0567	0.69	0.0485	-0.07	0.869	0.98075	0.158563	4	1.87557	0.279619	3	1.55775	0.402999	4
ENSMUSG00000098098	Bvht	lincRNA	18	0.76	0.0965	-0.265	0.634	-1.026	0.00738	4.14027	0.911649	4	4.06207	1.42278	3	6.52797	1.42653	4
ENSMUSG00000029122	Evc	protein_coding	5	0.759	0.0713	0.862	0.016	0.103	0.803	0.89855	0.215127	4	1.91497	0.555063	3	1.41797	0.442433	4
ENSMUSG00000089672	Lilr4b	protein_coding	10	0.759	0.394	1.429	0.032	0.67	0.314
ENSMUSG00000055116	Arntl	protein_coding	7	0.759	0.163	0.815	0.0815	0.056	0.915	1.9295	0.869618	4	3.9675	1.76391	3	2.98205	1.48188	4
ENSMUSG00000029861	Fam131b	protein_coding	6	0.758	0.213	0.534	0.351	-0.224	0.72	0.55605	0.390752	4	0.938433	0.0926942	3	0.8676	0.261562	4
ENSMUSG00000048617	Rtbdn	protein_coding	8	0.758	0.156	0.387	0.464	-0.372	0.429	0.712525	0.205602	4	1.10727	0.39198	3	1.1218	0.371157	4
ENSMUSG00000067818	Myl9	protein_coding	2	0.757	0.0143	-0.394	0.218	-1.152	1.6e-05	17.794	4.46865	4	15.7519	4.36559	3	27.8196	5.1081	4
ENSMUSG00000021390	Ogn	protein_coding	13	0.757	0.275	0.063	0.935	-0.695	0.244	1.8417	1.02836	4	2.20897	1.29463	3	2.88365	1.05989	4
ENSMUSG00000070034	Sp110	protein_coding	1	0.756	0.121	-0.363	0.507	-1.119	0.00591	0.53865	0.211229	4	0.4821	0.130516	3	0.835575	0.249344	4
ENSMUSG00000007379	Dennd2c	protein_coding	3	0.756	0.0966	-0.12	0.864	-0.876	0.0217	0.490625	0.125057	4	0.528733	0.186709	3	0.767825	0.177675	4
ENSMUSG00000001741	Il16	protein_coding	7	0.755	0.0644	0.262	0.554	-0.494	0.171	0.498525	0.0831794	4	0.706633	0.0561701	3	0.783475	0.242342	4
ENSMUSG00000021127	Zfp36l1	protein_coding	12	0.755	0.00241	-0.161	0.598	-0.916	3.9e-05	11.3605	2.72219	4	11.8475	1.90033	3	17.7238	3.37205	4
ENSMUSG00000036528	Ppfibp2	protein_coding	7	0.754	0.118	0.802	0.0537	0.049	0.922	0.675025	0.332952	4	1.3671	0.436762	3	1.0529	0.125024	4
ENSMUSG00000009281	Rarres2	protein_coding	6	0.754	0.0282	0.205	0.58	-0.549	0.0721	4.0411	0.943468	4	5.4381	0.852323	3	6.3345	1.91187	4
ENSMUSG00000071540	3425401B19Rik	protein_coding	14	0.753	0.163	-1.532	0.00114	-2.285	3.53e-07	1.98622	1.09383	4	0.7963	0.380759	3	3.0831	0.95793	4
ENSMUSG00000004098	Col5a3	protein_coding	9	0.753	0.0687	0.157	0.733	-0.596	0.103	3.27265	1.15621	4	4.23443	1.50948	3	5.08145	1.51374	4
ENSMUSG00000048865	Arhgap30	protein_coding	1	0.753	0.124	0.161	0.768	-0.592	0.162	0.71715	0.232758	4	0.962667	0.271876	3	1.13058	0.448566	4
ENSMUSG00000028654	Mycl	protein_coding	4	0.752	0.212	1.819	1.35e-05	1.066	0.00793	0.28055	0.0751669	4	1.18243	0.415206	3	0.436975	0.167867	4
ENSMUSG00000028599	Tnfrsf1b	protein_coding	4	0.752	0.0343	0.121	0.774	-0.631	0.0409	3.0576	0.890652	4	3.91833	0.436969	3	4.7995	1.35953	4
ENSMUSG00000097601	Gm26660	lincRNA	14	0.752	0.0998	0.124	0.827	-0.628	0.108	1.42178	0.199648	4	1.8505	0.576894	3	2.23917	0.768353	4
ENSMUSG00000044216	Kcnj4	protein_coding	15	0.751	0.0901	0.272	0.589	-0.479	0.206	1.15555	0.347966	4	1.63263	0.346127	3	1.80825	0.404796	4
ENSMUSG00000008136	Fhl2	protein_coding	1	0.75	0.0784	0.76	0.038	0.01	0.988	2.29117	0.51728	4	4.57627	0.544759	3	3.5885	1.21761	4
ENSMUSG00000024386	Proc	protein_coding	18	0.75	0.129	-0.573	0.235	-1.323	0.00129	4.58362	1.23137	4	3.61757	1.25107	3	7.18438	2.90044	4
ENSMUSG00000033453	Adamts15	protein_coding	9	0.75	0.0347	-0.169	0.708	-0.92	0.00222	0.433675	0.103338	4	0.4651	0.0692801	3	0.6996	0.112862	4
ENSMUSG00000021373	Cap2	protein_coding	13	0.749	0.0463	-0.325	0.452	-1.074	0.000778	1.66645	0.546399	4	1.5457	0.415223	3	2.5918	0.318855	4
ENSMUSG00000028033	Kcnq5	protein_coding	1	0.748	0.141	0.661	0.14	-0.087	0.875	0.41015	0.239639	4	0.760933	0.153747	3	0.635075	0.152006	4
ENSMUSG00000097404	Gm10814	lincRNA	19	0.746	0.118	-0.726	0.155	-1.473	0.000186	0.934275	0.277398	4	0.668767	0.142643	3	1.46522	0.208262	4
ENSMUSG00000044708	Kcnj10	protein_coding	1	0.745	0.0579	0.605	0.0898	-0.14	0.726	0.996525	0.143636	4	1.81693	0.754356	3	1.55933	0.085336	4
ENSMUSG00000052160	Pld4	protein_coding	12	0.745	0.0669	0.157	0.735	-0.588	0.0998	6.53463	2.22225	4	8.74683	2.28764	3	10.2387	3.0526	4
ENSMUSG00000019278	Dpep1	protein_coding	8	0.745	0.199	0.16	0.799	-0.586	0.247	2.7108	1.51304	4	3.50273	1.11695	3	4.22882	1.81415	4
ENSMUSG00000029718	Pcolce	protein_coding	5	0.745	0.0644	0.013	0.978	-0.732	0.035	4.80748	2.1841	4	5.59623	1.20112	3	7.40075	2.13267	4
ENSMUSG00000045761	Fam179a	protein_coding	17	0.744	0.0538	1.026	0.00127	0.282	0.423	1.70172	0.597935	4	4.15093	0.684634	3	2.69488	0.437526	4
ENSMUSG00000004952	Rasa4	protein_coding	5	0.744	0.029	-0.18	0.653	-0.924	0.00139	1.94952	0.349173	4	2.02247	0.168958	3	3.05765	1.06717	4
ENSMUSG00000045312	Lhfpl2	protein_coding	13	0.744	0.0219	-0.088	0.837	-0.832	0.00288	1.91825	0.0538153	4	2.1382	0.552241	3	2.98842	0.869162	4
ENSMUSG00000064267	Hvcn1	protein_coding	5	0.743	0.221	0.858	0.0929	0.115	0.846	0.9229	0.269128	4	2.01673	0.966092	3	1.4374	0.748685	4
ENSMUSG00000022952	Runx1	protein_coding	16	0.743	0.0887	0.604	0.126	-0.139	0.763	0.200925	0.029505	4	0.363067	0.0703672	3	0.3127	0.0683655	4
ENSMUSG00000035004	Igsf6	protein_coding	7	0.743	0.179	0.427	0.43	-0.316	0.525	1.02792	0.337903	4	1.6419	0.481156	3	1.58272	0.704036	4
ENSMUSG00000087094	Gm13093	lincRNA	4	0.742	0.101	1.343	0.000113	0.601	0.0908	1.28265	0.431749	4	3.87347	0.682547	3	2.00705	0.592065	4
ENSMUSG00000039910	Cited2	protein_coding	10	0.742	0.00608	0.436	0.0964	-0.305	0.243	31.0053	9.60676	4	49.0162	2.87917	3	47.6943	15.2071	4
ENSMUSG00000021749	Oit1	protein_coding	14	0.742	0.169	0.64	0.177	-0.102	0.863	3.1742	1.13904	4	5.7912	2.59049	3	4.957	1.83081	4
ENSMUSG00000038700	Hoxb5	protein_coding	11	0.741	0.119	-0.52	0.316	-1.261	0.00153	0.831125	0.27739	4	0.682267	0.19053	3	1.28188	0.329818	4
ENSMUSG00000032334	Loxl1	protein_coding	9	0.741	0.101	0.312	0.494	-0.43	0.293	2.2135	0.520704	4	3.19437	1.30625	3	3.41905	0.942477	4
ENSMUSG00000031070	Mrgprf	protein_coding	7	0.74	0.211	0.912	0.0609	0.171	0.75	1.08397	0.427748	4	2.3885	1.14454	3	1.6953	0.526037	4
ENSMUSG00000058715	Fcer1g	protein_coding	1	0.74	0.0449	0.333	0.372	-0.407	0.222	13.4999	2.33633	4	20.2339	2.48123	3	20.9865	7.58299	4
ENSMUSG00000033910	Gucy1a3	protein_coding	3	0.74	0.0155	-0.034	0.941	-0.774	0.00368	4.67745	1.42954	4	5.3402	1.50446	3	7.2191	1.4076	4
ENSMUSG00000047033	Pcdhb15	protein_coding	18	0.738	0.178	1.077	0.012	0.339	0.457	0.5585	0.123341	4	1.38437	0.295701	3	0.87505	0.366705	4
ENSMUSG00000060429	Sntb1	protein_coding	15	0.738	0.113	-0.523	0.275	-1.262	0.00105	1.00903	0.26195	4	0.8268	0.316375	3	1.56648	0.260513	4
ENSMUSG00000033722	BC034090	protein_coding	1	0.736	0.194	2.314	5.48e-09	1.578	4.87e-05	0.2784	0.102155	4	1.66553	0.875307	3	0.43585	0.13499	4
ENSMUSG00000000552	Zfp385a	protein_coding	15	0.736	0.0334	0.877	0.00262	0.142	0.676	3.19767	0.929603	4	6.90427	0.787082	3	4.95338	1.1288	4
ENSMUSG00000066842	Hmcn1	protein_coding	1	0.736	0.188	-0.449	0.458	-1.185	0.00949	0.1359	0.0255908	4	0.118433	0.068752	3	0.210375	0.065169	4
ENSMUSG00000079173	Zan	protein_coding	5	0.735	0.0183	0.857	0.00118	0.122	0.694	0.477825	0.133579	4	1.01757	0.0775537	3	0.737725	0.11327	4
ENSMUSG00000030157	Clec2d	protein_coding	6	0.735	0.0862	0.27	0.539	-0.465	0.227	11.7303	3.00654	4	16.3768	5.35932	3	18.0103	6.64929	4
ENSMUSG00000026170	Cyp27a1	protein_coding	1	0.734	0.0946	-0.409	0.361	-1.143	0.00161	2.62065	0.743812	4	2.35683	0.589406	3	4.08108	1.18247	4
ENSMUSG00000026222	Sp100	protein_coding	1	0.733	0.014	-0.376	0.22	-1.11	1.48e-05	2.34765	0.329342	4	2.12267	0.378875	3	3.63053	0.811379	4
ENSMUSG00000044854	1700056E22Rik	protein_coding	1	0.733	0.12	0.314	0.55	-0.419	0.305	1.84678	0.28207	4	2.706	0.266007	3	2.84313	1.04095	4
ENSMUSG00000026185	Igfbp5	protein_coding	1	0.732	0.00106	0.722	0.00037	-0.011	0.974	12.2488	2.33438	4	23.706	6.72771	3	18.9349	4.46126	4
ENSMUSG00000026126	Ptpn18	protein_coding	1	0.732	0.0217	-0.733	0.018	-1.466	8.73e-08	1.03133	0.204787	4	0.7315	0.121262	3	1.58935	0.238112	4
ENSMUSG00000007039	Ddah2	protein_coding	17	0.732	0.0434	-0.351	0.362	-1.084	0.000403	5.762	0.706134	4	5.28217	1.40784	3	8.88743	2.23076	4
ENSMUSG00000091735	Gpr62	protein_coding	9	0.732	0.0952	0.297	0.515	-0.435	0.258	1.20365	0.263467	4	1.76413	0.495429	3	1.87817	0.322091	4
ENSMUSG00000006731	B4galnt1	protein_coding	10	0.731	0.095	0.537	0.18	-0.194	0.655	1.77275	0.626476	4	3.03257	0.286889	3	2.7403	0.702656	4
ENSMUSG00000021185	9030617O03Rik	protein_coding	12	0.73	0.0112	1.45	4.52e-10	0.72	0.003	6.63387	2.47981	4	21.1379	6.10459	3	10.1411	1.83732	4
ENSMUSG00000045231	BC106179	protein_coding	16	0.729	0.237	1.772	5.38e-05	1.042	0.015	0.337525	0.134849	4	1.389	0.618657	3	0.523875	0.187913	4
ENSMUSG00000107355	AI839979	lincRNA	5	0.729	0.136	-1.223	0.00715	-1.952	2.74e-06	2.96365	1.00867	4	1.4793	0.646477	3	4.57937	1.59631	4
ENSMUSG00000002944	Cd36	protein_coding	5	0.728	0.0457	1.646	5.43e-09	0.917	0.0015	2.96275	1.19715	4	10.7259	2.68134	3	4.53725	0.836464	4
ENSMUSG00000002257	Def6	protein_coding	17	0.728	0.0432	-0.486	0.188	-1.214	5.77e-05	2.10807	0.653889	4	1.7679	0.506695	3	3.2267	0.332075	4
ENSMUSG00000035910	Dcdc2a	protein_coding	13	0.727	0.0114	2.682	5.34e-32	1.955	1.1e-17	5.65845	2.81522	4	42.2861	10.861	3	8.56128	1.06957	4
ENSMUSG00000026489	Coq8a	protein_coding	1	0.726	0.000367	1.328	2.9e-14	0.602	0.00106	9.3352	2.45998	4	27.5154	5.90527	3	14.2486	2.13866	4
ENSMUSG00000039405	Prss23	protein_coding	7	0.725	0.0369	-1.007	0.00103	-1.732	3.36e-09	12.2455	6.62827	4	6.9994	1.57609	3	18.5158	2.04426	4
ENSMUSG00000029299	Abcg3	protein_coding	5	0.725	0.221	1.341	0.00171	0.615	0.146	0.30445	0.155337	4	0.910733	0.122539	3	0.467275	0.113183	4
ENSMUSG00000060550	H2-Q7	protein_coding	17	0.724	0.266	-0.754	0.206	-1.477	0.00461	2.33988	1.24851	4	1.62403	0.76979	3	3.59932	1.71812	4
ENSMUSG00000027800	Tm4sf1	protein_coding	3	0.723	0.000429	-0.41	0.0541	-1.133	1.01e-09	11.5109	0.958744	4	10.2059	1.93463	3	17.682	3.08585	4
ENSMUSG00000043664	Tmem221	protein_coding	8	0.723	0.158	0.184	0.75	-0.54	0.23	1.64827	0.879452	4	2.17803	0.479913	3	2.51452	0.414743	4
ENSMUSG00000009614	Sardh	protein_coding	2	0.723	0.0801	-0.102	0.869	-0.825	0.0182	0.501025	0.108594	4	0.553167	0.12437	3	0.7701	0.145883	4
ENSMUSG00000047281	Sfn	protein_coding	4	0.721	0.094	-0.593	0.171	-1.314	0.000223	2.36738	0.551156	4	1.81713	0.673424	3	3.6223	0.771306	4
ENSMUSG00000029602	Rasal1	protein_coding	5	0.72	0.0755	0.538	0.147	-0.182	0.646	2.18038	0.469693	4	3.7766	0.923789	3	3.34857	1.1285	4
ENSMUSG00000032436	Cmtm7	protein_coding	9	0.72	0.0917	0.192	0.69	-0.528	0.161	1.56103	0.219046	4	2.09133	0.350989	3	2.2519	0.804283	4
ENSMUSG00000027400	Pdyn	protein_coding	2	0.72	0.212	-0.065	0.929	-0.785	0.107	79.4749	32.6802	4	90.2648	30.6584	3	124.901	73.5995	4
ENSMUSG00000045333	Zfp423	protein_coding	8	0.719	0.162	0.319	0.526	-0.4	0.386	0.57805	0.239972	4	0.8506	0.242427	3	0.8899	0.28307	4
ENSMUSG00000073910	Mob3b	protein_coding	4	0.719	0.0543	0.201	0.629	-0.518	0.115	0.664125	0.140892	4	0.894667	0.141339	3	1.0177	0.176343	4
ENSMUSG00000073418	C4b	protein_coding	17	0.719	0.0843	0.129	0.781	-0.589	0.105	4.88833	1.10617	4	6.3463	3.08825	3	7.45728	3.03635	4
ENSMUSG00000036437	Npy1r	protein_coding	8	0.719	0.35	0.067	0.934	-0.651	0.322	0.97235	0.664818	4	1.1047	0.269781	3	1.37298	0.4191	4
ENSMUSG00000033705	Stard9	protein_coding	2	0.719	0.00258	-0.022	0.957	-0.741	0.000557	1.14762	0.135676	4	1.32803	0.0224549	3	1.74615	0.342045	4
ENSMUSG00000040723	Rcsd1	protein_coding	1	0.718	0.0206	-0.403	0.208	-1.121	2.3e-05	1.3937	0.265065	4	1.23707	0.155831	3	2.11632	0.482736	4
ENSMUSG00000039005	Tlr4	protein_coding	4	0.718	0.0792	0.337	0.415	-0.381	0.317	0.6751	0.181915	4	0.999267	0.219591	3	1.02668	0.228076	4
ENSMUSG00000027750	Postn	protein_coding	3	0.716	0.079	1.107	0.000865	0.391	0.277	2.8235	1.01188	4	7.00307	2.32904	3	4.28035	1.45501	4
ENSMUSG00000029838	Ptn	protein_coding	6	0.716	0.125	0.177	0.731	-0.539	0.192	2.41495	0.911419	4	3.20503	1.06215	3	3.68955	1.42166	4
ENSMUSG00000028464	Tpm2	protein_coding	4	0.715	0.0643	-0.12	0.817	-0.835	0.0108	2.6049	0.136761	4	2.79603	1.02465	3	3.98382	0.887199	4
ENSMUSG00000022099	Dmtn	protein_coding	14	0.714	0.0557	0.333	0.374	-0.381	0.259	2.20138	0.94276	4	3.24667	0.223975	3	3.35095	0.636157	4
ENSMUSG00000036872	Abcc12	protein_coding	8	0.714	0.285	0.077	0.916	-0.638	0.266	0.38035	0.2343	4	0.460567	0.247042	3	0.574075	0.186126	4
ENSMUSG00000044022	Pcdhb21	protein_coding	18	0.713	0.225	1.331	0.00192	0.617	0.153	0.277325	0.120371	4	0.8213	0.211114	3	0.423475	0.16258	4
ENSMUSG00000052852	Reep1	protein_coding	6	0.713	0.0964	0.692	0.066	-0.022	0.973	2.60982	1.27131	4	4.92577	1.14656	3	3.96255	0.520676	4
ENSMUSG00000037509	Arhgef4	protein_coding	1	0.713	0.0669	0.385	0.308	-0.328	0.366	0.779425	0.152572	4	1.20843	0.313771	3	1.20043	0.395258	4
ENSMUSG00000089762	Ier5l	protein_coding	2	0.713	0.113	0.149	0.781	-0.564	0.134	1.05058	0.297454	4	1.37693	0.462657	3	1.59147	0.35571	4
ENSMUSG00000020773	Trim47	protein_coding	11	0.712	0.0173	-0.142	0.697	-0.854	0.000863	5.4364	0.883618	4	5.78233	0.155846	3	8.23645	2.2432	4
ENSMUSG00000020682	Mmp28	protein_coding	11	0.712	0.0816	0.146	0.748	-0.566	0.11	0.885625	0.307446	4	1.15583	0.288107	3	1.3493	0.142987	4
ENSMUSG00000040751	Lat2	protein_coding	5	0.711	0.184	0.654	0.161	-0.057	0.933	1.28635	0.373642	4	2.41823	0.882288	3	1.96195	0.824347	4
ENSMUSG00000074676	Foxs1	protein_coding	2	0.711	0.194	-0.655	0.219	-1.366	0.00203	2.39383	1.13261	4	1.7899	0.617614	3	3.63965	0.90151	4
ENSMUSG00000022439	Parvg	protein_coding	15	0.711	0.2	0.454	0.393	-0.257	0.612	0.821875	0.193996	4	1.35213	0.559215	3	1.25432	0.518252	4
ENSMUSG00000031559	4930555F03Rik	lincRNA	8	0.71	0.274	2.534	5.94e-09	1.824	1.71e-05	0.324025	0.171074	4	2.34313	0.978291	3	0.52985	0.123369	4
ENSMUSG00000020932	Gfap	protein_coding	11	0.71	0.186	1.374	0.000796	0.664	0.112	0.604075	0.259769	4	1.83457	0.782259	3	0.9196	0.201701	4
ENSMUSG00000036639	Nudt1	protein_coding	5	0.71	0.0836	0.239	0.604	-0.471	0.178	2.76705	0.740227	4	3.89617	1.3533	3	4.22007	0.315998	4
ENSMUSG00000097415	AU020206	lincRNA	7	0.71	0.0138	-0.105	0.768	-0.814	0.00106	6.62683	0.900424	4	7.28607	0.767611	3	10.0855	2.73718	4
ENSMUSG00000022229	Atp12a	protein_coding	14	0.709	1	9.46	9.92e-54	8.739	1.41e-52	0.006525	0.01305	4	7.48383	3.25927	3	0.0107	0.0214	4
ENSMUSG00000041372	B4galnt3	protein_coding	6	0.709	0.145	1.056	0.00569	0.347	0.39	0.476	0.23496	4	1.1638	0.0786043	3	0.72085	0.122918	4
ENSMUSG00000039958	Mettl20	protein_coding	6	0.709	0.0848	0.214	0.643	-0.496	0.167	2.1059	0.904099	4	2.8707	0.430193	3	3.19758	0.596253	4
ENSMUSG00000026365	Cfh	protein_coding	1	0.708	0.03	-0.436	0.173	-1.144	3.05e-05	5.9382	2.04331	4	5.13143	0.901448	3	8.95443	3.09367	4
ENSMUSG00000028217	Cdh17	protein_coding	4	0.706	0.783	5.473	1.77e-21	4.762	2.02e-19	0.02145	0.0172191	4	1.2516	0.467369	3	0.034875	0.0300528	4
ENSMUSG00000028845	Tekt2	protein_coding	4	0.705	0.0136	0.359	0.202	-0.346	0.192	7.2781	0.668056	4	11.0388	1.48873	3	11.0195	2.63936	4
ENSMUSG00000017697	Ada	protein_coding	2	0.705	0.122	0.225	0.648	-0.481	0.225	1.59455	0.653814	4	2.17533	0.164614	3	2.41522	0.693403	4
ENSMUSG00000029570	Lfng	protein_coding	5	0.705	0.0614	-0.077	0.878	-0.782	0.0145	3.4239	1.11272	4	3.78503	0.498513	3	5.17112	1.2589	4
ENSMUSG00000049892	Rasd1	protein_coding	11	0.704	0.0518	-0.875	0.00678	-1.579	1.64e-07	19.1649	8.3953	4	12.2858	4.14776	3	28.6992	5.88755	4
ENSMUSG00000041012	Cmtm8	protein_coding	9	0.704	0.0927	-0.273	0.546	-0.977	0.00507	2.6076	0.601999	4	2.52217	0.912872	3	3.9964	0.553398	4
ENSMUSG00000026674	Ddr2	protein_coding	1	0.703	0.0177	-0.262	0.417	-0.965	0.000136	1.90263	0.455267	4	1.8572	0.213309	3	2.8608	0.68405	4
ENSMUSG00000040896	Kcnd3	protein_coding	3	0.702	0.125	1.14	0.0016	0.438	0.246	0.355975	0.0894522	4	0.9368	0.2395	3	0.547625	0.215649	4
ENSMUSG00000031028	Tub	protein_coding	7	0.702	0.329	1.226	0.0301	0.524	0.369	0.56065	0.415414	4	1.54123	0.427451	3	0.85225	0.306869	4
ENSMUSG00000037754	Ppp1r16b	protein_coding	2	0.702	0.0328	-0.614	0.0505	-1.316	2e-06	1.81632	0.326651	4	1.3799	0.351074	3	2.72525	0.634162	4
ENSMUSG00000031875	Cmtm3	protein_coding	8	0.702	0.0183	-0.315	0.325	-1.017	6.18e-05	5.29333	1.072	4	5.119	0.604344	3	7.9894	1.55673	4
ENSMUSG00000015312	Gadd45b	protein_coding	10	0.701	0.146	1.2	0.00192	0.5	0.223	25.6957	7.79263	4	69.8992	44.8979	3	38.6026	14.368	4
ENSMUSG00000037166	Ppp1r14a	protein_coding	7	0.701	0.189	1.037	0.0161	0.335	0.463	1.2649	0.655837	4	3.06507	0.722276	3	1.90542	0.592168	4
ENSMUSG00000007946	Phox2a	protein_coding	7	0.701	0.212	0.595	0.231	-0.107	0.863	1.09265	0.529901	4	1.95947	1.01235	3	1.65223	0.340208	4
ENSMUSG00000059498	Fcgr3	protein_coding	1	0.701	0.0977	0.46	0.249	-0.241	0.554	3.583	0.325963	4	5.89077	2.06931	3	5.42272	1.88241	4
ENSMUSG00000017344	Vtn	protein_coding	11	0.699	0.0744	-0.648	0.0756	-1.347	3.38e-05	13.4564	6.54795	4	9.9555	0.94547	3	20.0912	5.27767	4
ENSMUSG00000061080	Lsamp	protein_coding	16	0.699	0.13	0.387	0.389	-0.312	0.47	0.579325	0.333482	4	0.885533	0.142316	3	0.867175	0.127509	4
ENSMUSG00000043336	Filip1l	protein_coding	16	0.699	0.0274	0.014	0.973	-0.685	0.012	3.15203	0.4763	4	3.723	0.341207	3	4.73998	1.35545	4
ENSMUSG00000056671	Prelid2	protein_coding	18	0.698	0.17	0.782	0.0586	0.084	0.865	2.373	0.499949	4	4.83453	0.782672	3	3.56467	1.0694	4
ENSMUSG00000069805	Fbp1	protein_coding	13	0.697	0.0491	2.947	5.47e-29	2.25	5.63e-18	5.41052	1.45575	4	49.7033	15.932	3	8.15547	1.82857	4
ENSMUSG00000053175	Bcl3	protein_coding	7	0.697	0.0349	1.27	1.29e-06	0.574	0.0356	4.12408	0.570055	4	11.7634	1.95681	3	6.23388	1.74929	4
ENSMUSG00000042035	Igsf3	protein_coding	3	0.697	0.205	0.342	0.522	-0.355	0.487	0.501275	0.257844	4	0.741867	0.316971	3	0.7539	0.242629	4
ENSMUSG00000002985	Apoe	protein_coding	7	0.696	0.0236	0.495	0.0823	-0.2	0.512	151.469	20.6267	4	256.319	81.6367	3	229.041	80.3121	4
ENSMUSG00000074872	Ctxn2	protein_coding	2	0.696	0.135	0.669	0.103	-0.028	0.971	6.06065	0.847152	4	11.3047	4.35948	3	9.18528	2.81442	4
ENSMUSG00000048029	Eno4	protein_coding	19	0.696	0.146	0.554	0.201	-0.142	0.753	0.898725	0.367943	4	1.5589	0.411975	3	1.35345	0.208312	4
ENSMUSG00000020865	Abcc3	protein_coding	11	0.695	0.0855	1.115	0.000577	0.421	0.223	1.67487	0.401301	4	4.30707	0.284101	3	2.53832	0.951342	4
ENSMUSG00000015950	Ncf1	protein_coding	5	0.695	0.0886	0.253	0.559	-0.442	0.217	2.12087	0.441403	4	3.01203	1.08574	3	3.19132	0.854591	4
ENSMUSG00000008090	Fgfrl1	protein_coding	5	0.695	0.16	-0.124	0.869	-0.819	0.0432	0.853775	0.334399	4	0.9195	0.0857588	3	1.2982	0.486068	4
ENSMUSG00000023064	Sncg	protein_coding	14	0.694	0.117	0.521	0.198	-0.173	0.696	22.2879	10.4494	4	37.5375	11.4141	3	33.5459	6.79031	4
ENSMUSG00000040829	Zmynd15	protein_coding	11	0.692	0.126	1.559	5.69e-06	0.867	0.0124	1.13427	0.255359	4	3.97407	0.274036	3	1.7053	0.740949	4
ENSMUSG00000030789	Itgax	protein_coding	7	0.692	0.0366	0.827	0.00326	0.134	0.683	3.6683	0.79589	4	7.73607	1.29053	3	5.53435	1.6073	4
ENSMUSG00000063605	Ccdc102a	protein_coding	8	0.692	0.127	0.249	0.614	-0.444	0.257	1.13525	0.283252	4	1.60123	0.477788	3	1.70415	0.408956	4
ENSMUSG00000026880	Stom	protein_coding	2	0.692	0.0296	0.119	0.745	-0.573	0.0401	7.30093	2.46112	4	9.21047	0.9033	3	10.8843	2.42042	4
ENSMUSG00000026773	Pfkfb3	protein_coding	2	0.69	0.00554	3.036	9.48e-53	2.345	8.45e-33	4.32822	0.638666	4	42.1559	14.0578	3	6.50798	1.45417	4
ENSMUSG00000024486	Hbegf	protein_coding	18	0.69	0.0389	-0.512	0.112	-1.202	1.84e-05	10.863	3.0505	4	8.95743	3.51814	3	16.2898	3.57264	4
ENSMUSG00000044811	Cd300c2	protein_coding	11	0.69	0.153	0.053	0.933	-0.637	0.116	3.93765	1.01368	4	4.9021	1.71131	3	5.928	2.12569	4
ENSMUSG00000004933	Matk	protein_coding	10	0.689	0.126	0.713	0.0639	0.023	0.968	1.0881	0.315623	4	2.08863	0.469265	3	1.62583	0.595267	4
ENSMUSG00000062515	Fabp4	protein_coding	3	0.689	0.042	0.544	0.0774	-0.145	0.674	3.96572	0.735004	4	6.74273	2.14856	3	5.96467	0.99206	4
ENSMUSG00000002699	Lcp2	protein_coding	11	0.689	0.218	0.809	0.0811	0.12	0.817	0.562775	0.102784	4	1.17433	0.322845	3	0.84245	0.4464	4
ENSMUSG00000029126	Nsg1	protein_coding	5	0.688	0.107	1.654	3.56e-07	0.966	0.00346	2.90713	1.31989	4	10.8662	2.50343	3	4.3775	0.92818	4
ENSMUSG00000039997	Ifi203	protein_coding	1	0.688	0.0538	-0.671	0.0429	-1.359	4.83e-06	3.22838	0.863815	4	2.3551	0.783706	3	4.79793	0.914537	4
ENSMUSG00000032028	Nxpe2	protein_coding	9	0.688	0.274	-0.337	0.64	-1.025	0.041	0.4759	0.220659	4	0.438667	0.280246	3	0.716275	0.116396	4
ENSMUSG00000044220	Nkx2-3	protein_coding	19	0.687	0.139	-0.786	0.0747	-1.473	0.000121	2.8	1.26413	4	1.9087	0.505732	3	4.14998	1.04309	4
ENSMUSG00000035863	Palm	protein_coding	10	0.686	0.00981	0.246	0.379	-0.44	0.0688	9.50525	2.17149	4	13.2187	1.33566	3	14.1951	3.07078	4
ENSMUSG00000009687	Fxyd5	protein_coding	7	0.686	0.0564	-0.309	0.413	-0.995	0.000932	4.43478	0.938065	4	4.21117	0.946388	3	6.57067	2.44295	4
ENSMUSG00000037035	Inhbb	protein_coding	1	0.686	0.125	0.33	0.457	-0.356	0.384	2.80028	1.34431	4	4.07057	0.762111	3	4.09938	1.38768	4
ENSMUSG00000029096	Htra3	protein_coding	5	0.686	0.195	0.015	0.98	-0.67	0.136	2.35122	1.03592	4	2.7508	0.685001	3	3.48505	1.52741	4
ENSMUSG00000001506	Col1a1	protein_coding	11	0.685	0.162	0.838	0.0428	0.153	0.742	9.80622	5.23003	4	20.084	5.11065	3	14.5265	5.65482	4
ENSMUSG00000032179	Bmp5	protein_coding	9	0.685	0.148	-0.493	0.314	-1.179	0.00263	0.951375	0.384588	4	0.7918	0.0796105	3	1.41677	0.425099	4
ENSMUSG00000027204	Fbn1	protein_coding	2	0.685	0.173	0.306	0.539	-0.379	0.409	1.87485	0.883558	4	2.66527	0.898321	3	2.764	0.990074	4
ENSMUSG00000021414	Fam217a	protein_coding	13	0.685	0.179	0.07	0.929	-0.616	0.15	0.99425	0.236429	4	1.22257	0.506393	3	1.50303	0.5918	4
ENSMUSG00000028459	Cd72	protein_coding	4	0.685	0.172	-0.056	0.934	-0.741	0.0771	3.42815	1.24167	4	3.94123	0.830033	3	5.1274	2.66663	4
ENSMUSG00000021069	Pygl	protein_coding	12	0.684	0.00804	1.564	2.15e-14	0.879	2.45e-05	3.4842	0.802221	4	12.1058	0.880886	3	5.21143	1.0516	4
ENSMUSG00000038077	Kcna6	protein_coding	6	0.684	0.163	0.763	0.0679	0.079	0.868	1.5146	0.643382	4	2.9827	1.33099	3	2.25175	0.645126	4
ENSMUSG00000028519	Dab1	protein_coding	4	0.683	0.256	3.435	1.56e-18	2.752	4.41e-13	0.262575	0.100524	4	3.40867	1.11287	3	0.394225	0.183873	4
ENSMUSG00000048200	Cracr2b	protein_coding	7	0.683	0.0608	-0.326	0.396	-1.009	0.000932	4.45062	0.534822	4	4.14547	1.1663	3	6.61495	1.87599	4
ENSMUSG00000036062	Phf24	protein_coding	4	0.683	0.317	0.442	0.486	-0.241	0.705	0.461825	0.283113	4	0.7306	0.263788	3	0.68755	0.342095	4
ENSMUSG00000034891	Sncb	protein_coding	13	0.682	0.000164	1.22	4.84e-15	0.538	0.00106	27.3297	6.10743	4	75.0587	14.9835	3	40.6927	4.79055	4
ENSMUSG00000043614	Vps37d	protein_coding	5	0.682	0.0183	0.841	0.00059	0.159	0.577	11.2511	2.92928	4	23.646	0.690059	3	16.7972	3.15343	4
ENSMUSG00000006369	Fbln1	protein_coding	15	0.682	0.247	-0.002	1	-0.684	0.172	1.7349	1.20612	4	1.97397	0.636696	3	2.5365	0.860984	4
ENSMUSG00000030577	Cd22	protein_coding	7	0.681	0.237	2.029	2.96e-08	1.348	0.000153	0.255775	0.0840089	4	1.23513	0.14427	3	0.385875	0.164313	4
ENSMUSG00000020674	Pxdn	protein_coding	12	0.681	0.00206	0.583	0.00424	-0.098	0.688	4.72192	1.26623	4	8.25923	0.720122	3	6.9827	1.3159	4
ENSMUSG00000020937	Plcd3	protein_coding	11	0.681	0.22	0.771	0.0971	0.09	0.867	0.53965	0.126854	4	1.08537	0.253014	3	0.814725	0.346858	4
ENSMUSG00000039081	Zfp503	protein_coding	14	0.681	0.0611	-0.322	0.404	-1.003	0.000913	2.03525	0.698894	4	1.903	0.352087	3	3.02502	0.292036	4
ENSMUSG00000031659	Adcy7	protein_coding	8	0.681	0.0566	0.254	0.493	-0.427	0.183	1.78107	0.261349	4	2.50387	0.529796	3	2.65528	0.888255	4
ENSMUSG00000036570	Fxyd1	protein_coding	7	0.681	0.094	0.157	0.726	-0.524	0.141	3.45708	0.673395	4	4.55347	1.92107	3	5.1688	1.11355	4
ENSMUSG00000026235	Epha4	protein_coding	1	0.68	0.0349	-0.907	0.00252	-1.587	7.5e-09	0.897625	0.177532	4	0.564067	0.0616244	3	1.33232	0.195386	4
ENSMUSG00000020143	Dock2	protein_coding	11	0.68	0.228	0.359	0.518	-0.321	0.537	0.39265	0.146826	4	0.6033	0.11856	3	0.59025	0.289598	4
ENSMUSG00000073940	Hbb-bt	protein_coding	7	0.68	0.466	-0.023	1	-0.704	0.369	4.05	2.62595	4	4.4237	4.82554	3	5.88075	1.87454	4
ENSMUSG00000029563	Foxp2	protein_coding	6	0.679	0.0267	1.312	5.37e-08	0.633	0.0111	0.709475	0.0671444	4	2.09933	0.486029	3	1.06725	0.290835	4
ENSMUSG00000101493	2810405F17Rik	lincRNA	4	0.679	0.0713	0.556	0.1	-0.123	0.759	2.9447	0.250987	4	5.10703	0.557822	3	4.37937	0.704148	4
ENSMUSG00000038168	P3h2	protein_coding	16	0.679	0.0222	-0.411	0.171	-1.09	1.6e-05	4.39035	1.07046	4	3.8823	1.09127	3	6.5069	1.18383	4
ENSMUSG00000028597	Gpx7	protein_coding	4	0.679	0.139	-0.339	0.488	-1.019	0.00534	2.04458	0.545621	4	1.8938	0.55202	3	3.06697	0.783517	4
ENSMUSG00000003283	Hck	protein_coding	2	0.679	0.168	0.286	0.564	-0.393	0.37	2.45772	0.858014	4	3.5777	1.37629	3	3.63777	1.28355	4
ENSMUSG00000054582	Pabpc1l	protein_coding	2	0.677	0.171	2.027	1.38e-08	1.349	0.000154	1.6584	0.506379	4	8.0402	2.22207	3	2.46837	0.941845	4
ENSMUSG00000054580	Pla2r1	protein_coding	2	0.677	0.0396	-0.769	0.012	-1.446	1.75e-07	0.960275	0.181653	4	0.6568	0.132744	3	1.42152	0.235062	4
ENSMUSG00000041696	Rasl12	protein_coding	9	0.675	0.0274	-0.736	0.00942	-1.411	4.23e-08	2.638	0.537304	4	1.8374	0.227858	3	3.82587	0.938053	4
ENSMUSG00000079657	Rab26	protein_coding	17	0.675	0.148	-1.04	0.0155	-1.716	9.23e-06	1.44542	0.257348	4	0.823167	0.323357	3	2.1699	0.735265	4
ENSMUSG00000025432	Avil	protein_coding	10	0.675	0.112	0.631	0.0894	-0.044	0.933	2.39588	0.962791	4	4.33193	1.39881	3	3.5319	0.466835	4
ENSMUSG00000048096	Lmod1	protein_coding	1	0.675	0.273	-0.633	0.292	-1.307	0.00911	0.9555	0.497619	4	0.7125	0.383276	3	1.39985	0.147782	4
ENSMUSG00000058099	Nfam1	protein_coding	15	0.674	0.146	1.415	4.45e-05	0.741	0.034	1.02497	0.261202	4	3.24377	1.35741	3	1.5241	0.302908	4
ENSMUSG00000043631	Ecm2	protein_coding	13	0.674	0.0772	-0.973	0.00422	-1.647	2.04e-07	3.5842	1.36598	4	2.13423	0.35258	3	5.28395	1.2062	4
ENSMUSG00000003153	Slc2a3	protein_coding	6	0.673	0.0545	0.524	0.101	-0.15	0.671	1.80153	0.528616	4	3.05787	0.649575	3	2.69685	0.448629	4
ENSMUSG00000059089	Fcgr4	protein_coding	1	0.673	0.0848	0.543	0.122	-0.13	0.743	2.5538	0.462482	4	4.42107	1.03606	3	3.7855	0.407699	4
ENSMUSG00000058740	Kcnt1	protein_coding	2	0.673	0.0813	0.506	0.155	-0.167	0.657	0.814875	0.0988099	4	1.37333	0.203968	3	1.22005	0.464924	4
ENSMUSG00000029419	Gm996	protein_coding	2	0.673	0.00145	0.303	0.165	-0.37	0.0651	7.64867	0.969724	4	11.0698	1.54798	3	11.3589	2.25149	4
ENSMUSG00000030217	Art4	protein_coding	6	0.673	0.237	-0.286	0.663	-0.959	0.0404	1.34583	0.684774	4	1.2811	0.534481	3	1.98445	0.71817	4
ENSMUSG00000040557	Wbscr27	protein_coding	5	0.672	0.0355	-0.258	0.451	-0.93	0.00058	10.7091	3.4531	4	10.4922	1.9921	3	15.7556	3.99825	4
ENSMUSG00000037999	Arap2	protein_coding	5	0.672	0.0495	-0.125	0.779	-0.797	0.00605	0.9238	0.299061	4	0.993333	0.263545	3	1.35675	0.215191	4
ENSMUSG00000020072	Pbld2	protein_coding	10	0.671	0.014	1.203	5.37e-08	0.532	0.0223	4.43438	0.635286	4	12.1472	3.22041	3	6.61015	1.33376	4
ENSMUSG00000071893	Vmn1r4	protein_coding	6	0.671	0.173	0.658	0.133	-0.014	1	0.431725	0.172897	4	0.8032	0.0832623	3	0.639275	0.0839751	4
ENSMUSG00000020902	Ntn1	protein_coding	11	0.67	0.11	0.521	0.17	-0.149	0.722	1.0234	0.312387	4	1.7388	0.397892	3	1.52452	0.470979	4
ENSMUSG00000035258	Abi3bp	protein_coding	16	0.67	0.144	-0.554	0.229	-1.224	0.00127	1.20572	0.594201	4	0.952667	0.246667	3	1.76772	0.375233	4
ENSMUSG00000016255	Tubb1	protein_coding	2	0.67	0.202	0.394	0.434	-0.276	0.574	2.5477	0.72711	4	3.95343	1.27115	3	3.8258	1.39486	4
ENSMUSG00000036381	P2ry14	protein_coding	3	0.669	0.249	2.593	8.78e-12	1.924	1.93e-07	0.177575	0.0658399	4	1.2908	0.598223	3	0.263575	0.0190155	4
ENSMUSG00000028031	Dkk2	protein_coding	3	0.669	0.0925	-0.925	0.0111	-1.593	1.46e-06	1.95017	0.599091	4	1.20523	0.372818	3	2.85605	0.450679	4
ENSMUSG00000063873	Slc24a3	protein_coding	2	0.669	0.17	0.462	0.313	-0.207	0.665	0.78	0.236066	4	1.25923	0.466225	3	1.15657	0.276393	4
ENSMUSG00000086328	2700033N17Rik	lincRNA	2	0.669	0.13	0.125	0.799	-0.544	0.149	4.2414	1.07768	4	5.4263	0.206806	3	6.23955	1.96407	4
ENSMUSG00000026208	Des	protein_coding	1	0.669	0.0302	-0.056	0.897	-0.725	0.00596	3.68565	0.350274	4	4.15583	0.714999	3	5.46502	1.26211	4
ENSMUSG00000040219	Ttc12	protein_coding	9	0.668	0.0631	-0.535	0.127	-1.203	6.18e-05	1.55905	0.49987	4	1.26157	0.132106	3	2.30028	0.429915	4
ENSMUSG00000024965	Fermt3	protein_coding	19	0.668	0.127	0.574	0.143	-0.094	0.837	2.05115	0.523691	4	3.64007	0.620065	3	3.05147	1.05689	4
ENSMUSG00000030862	Cpxm2	protein_coding	7	0.668	0.116	-0.525	0.221	-1.193	0.000642	1.18035	0.479757	4	0.956067	0.0338314	3	1.7386	0.465485	4
ENSMUSG00000046805	Mpeg1	protein_coding	19	0.667	0.0283	0.84	0.00107	0.173	0.559	15.1382	2.5508	4	32.5679	10.7029	3	22.4627	6.58839	4
ENSMUSG00000032766	Gng11	protein_coding	6	0.667	0.194	-0.848	0.0687	-1.515	0.000275	10.4125	4.21699	4	6.72313	3.08562	3	15.1416	4.34407	4
ENSMUSG00000047793	Sned1	protein_coding	1	0.667	0.0318	-0.038	0.929	-0.705	0.0082	3.53373	0.605458	4	4.08167	1.02075	3	5.2239	1.61333	4
ENSMUSG00000037579	Kcnh3	protein_coding	15	0.666	0.0234	-1.322	5.74e-07	-1.989	4.2e-15	3.67225	0.800171	4	1.72217	0.18034	3	5.43598	0.719466	4
ENSMUSG00000019647	Sema6a	protein_coding	18	0.666	0.00912	-0.635	0.00892	-1.302	3.13e-09	1.91825	0.162866	4	1.4607	0.322161	3	2.82287	0.386899	4
ENSMUSG00000018604	Tbx3	protein_coding	5	0.665	0.111	-0.59	0.141	-1.255	0.000261	1.4778	0.351555	4	1.14957	0.35379	3	2.18705	0.775249	4
ENSMUSG00000060402	Chst8	protein_coding	7	0.665	0.199	0.232	0.661	-0.433	0.345	0.353725	0.149871	4	0.488067	0.0891866	3	0.51625	0.176559	4
ENSMUSG00000006386	Tek	protein_coding	4	0.664	0.0136	-0.409	0.124	-1.073	2.85e-06	10.7023	1.94466	4	9.401	2.45752	3	15.7486	3.0578	4
ENSMUSG00000030551	Nr2f2	protein_coding	7	0.664	0.0631	-0.099	0.829	-0.763	0.0119	1.9446	0.555416	4	2.1097	0.372895	3	2.84603	0.780803	4
ENSMUSG00000054675	Tmem119	protein_coding	5	0.663	0.127	0.292	0.505	-0.371	0.344	3.24182	0.647231	4	4.70643	0.609101	3	4.77257	1.82808	4
ENSMUSG00000028581	Laptm5	protein_coding	4	0.662	0.0369	0.575	0.0434	-0.087	0.799	6.6759	0.896286	4	11.8508	2.50755	3	9.82227	3.20792	4
ENSMUSG00000049687	Fam109b	protein_coding	15	0.662	0.132	0.578	0.136	-0.085	0.873	0.64575	0.132534	4	1.13783	0.154448	3	0.950725	0.110195	4
ENSMUSG00000060703	Cd302	protein_coding	2	0.662	0.134	0.285	0.543	-0.377	0.344	2.07302	0.328829	4	2.9674	0.463444	3	3.05552	0.824195	4
ENSMUSG00000020836	Coro6	protein_coding	11	0.661	0.122	-1.228	0.00172	-1.89	1.34e-07	1.12052	0.15317	4	0.558833	0.243454	3	1.65847	0.439163	4
ENSMUSG00000001520	Nrip2	protein_coding	6	0.661	0.0614	-0.611	0.0823	-1.272	1.67e-05	1.35197	0.308426	4	1.04123	0.230767	3	1.98517	0.200268	4
ENSMUSG00000022150	Dab2	protein_coding	15	0.661	0.0263	-0.3	0.332	-0.96	0.00013	3.7352	0.848415	4	3.58323	0.679592	3	5.47898	1.14628	4
ENSMUSG00000074825	Itpripl1	protein_coding	2	0.661	0.156	-0.094	0.894	-0.755	0.0514	0.9267	0.0970398	4	1.01917	0.221641	3	1.3581	0.521616	4
ENSMUSG00000026177	Slc11a1	protein_coding	1	0.66	0.162	0.846	0.0315	0.186	0.668	2.0625	0.72606	4	4.44153	0.91796	3	3.05728	1.10073	4
ENSMUSG00000003541	Ier3	protein_coding	17	0.66	0.0922	0.517	0.149	-0.143	0.716	6.4106	0.641894	4	10.7567	2.14283	3	9.48033	3.52474	4
ENSMUSG00000035697	Hmha1	protein_coding	10	0.66	0.0986	-0.377	0.35	-1.037	0.00169	2.5723	0.321216	4	2.35913	0.57052	3	3.77162	1.50754	4
ENSMUSG00000090394	4930523C07Rik	protein_coding	1	0.66	0.0754	-0.301	0.449	-0.961	0.00184	1.1421	0.338715	4	1.07637	0.224553	3	1.6695	0.388603	4
ENSMUSG00000055805	Fmnl1	protein_coding	11	0.659	0.0307	0.991	7.33e-05	0.332	0.221	3.55247	0.46277	4	8.3552	0.86948	3	5.21727	1.53285	4
ENSMUSG00000097233	Gm17552	lincRNA	19	0.659	0.222	-0.5	0.364	-1.16	0.00784	0.60265	0.24371	4	0.5082	0.125181	3	0.902025	0.316426	4
ENSMUSG00000040694	Apobec2	protein_coding	17	0.658	0.55	-3.502	0.000312	-4.161	1.01e-05	2.939	4.17504	4	0.279433	0.0967516	3	4.141	1.56256	4
ENSMUSG00000047497	Adamts12	protein_coding	15	0.658	0.239	-0.248	0.698	-0.907	0.0463	0.439875	0.220721	4	0.438333	0.0350522	3	0.655525	0.258618	4
ENSMUSG00000027474	Ccm2l	protein_coding	2	0.657	0.0294	-0.654	0.0195	-1.311	2.27e-07	8.61063	1.2388	4	6.42047	0.871352	3	12.5914	3.09996	4
ENSMUSG00000040170	Fmo2	protein_coding	1	0.657	0.0594	-0.146	0.719	-0.802	0.0061	4.908	0.800345	4	5.23137	1.90696	3	7.22907	2.76771	4
ENSMUSG00000060780	Lrrtm1	protein_coding	6	0.657	0.162	0.138	0.81	-0.519	0.201	1.49505	0.539231	4	1.97357	0.742986	3	2.22438	0.522416	4
ENSMUSG00000097767	Miat	lincRNA	5	0.656	0.231	2.443	5.66e-10	1.787	5.2e-06	0.71445	0.352496	4	4.5837	1.07003	3	1.05387	0.45699	4
ENSMUSG00000024663	Rab3il1	protein_coding	19	0.656	0.0918	0.458	0.206	-0.198	0.599	1.95608	0.597174	4	3.16397	0.598555	3	2.87443	0.473408	4
ENSMUSG00000090958	Lrrc32	protein_coding	7	0.656	0.0952	-0.385	0.329	-1.041	0.00141	3.51185	0.80712	4	3.13463	1.19513	3	5.14765	1.43479	4
ENSMUSG00000000359	Rem1	protein_coding	2	0.656	0.142	-0.238	0.655	-0.894	0.0159	1.56745	0.669084	4	1.55457	0.129502	3	2.28545	0.643734	4
ENSMUSG00000026586	Prrx1	protein_coding	1	0.655	0.12	-0.392	0.364	-1.047	0.00265	0.9657	0.335146	4	0.859567	0.159248	3	1.40532	0.436367	4
ENSMUSG00000097915	A330009N23Rik	lincRNA	15	0.655	0.141	-0.213	0.679	-0.867	0.0159	2.13687	0.349056	4	2.18433	0.29655	3	3.12157	0.861695	4
ENSMUSG00000019906	Lin7a	protein_coding	10	0.655	0.107	0.173	0.701	-0.481	0.174	1.36115	0.486429	4	1.7947	0.253767	3	1.99275	0.65027	4
ENSMUSG00000024846	Cst6	protein_coding	19	0.654	0.039	0.433	0.144	-0.221	0.467	1.4804	0.212918	4	2.36027	0.361617	3	2.16135	0.175335	4
ENSMUSG00000001761	Smo	protein_coding	6	0.654	0.0517	-0.259	0.484	-0.913	0.0012	1.70295	0.387101	4	1.68273	0.549728	3	2.49112	0.339446	4
ENSMUSG00000001300	Efnb2	protein_coding	8	0.653	0.00111	-0.766	4.86e-05	-1.42	1.79e-15	5.89393	1.06016	4	4.08227	0.638466	3	8.58607	1.16216	4
ENSMUSG00000021596	Mctp1	protein_coding	13	0.653	0.186	0.607	0.161	-0.045	0.935	0.698175	0.0748749	4	1.2628	0.394161	3	1.02232	0.468474	4
ENSMUSG00000043251	Exoc3l	protein_coding	8	0.652	0.126	-1.2	0.00133	-1.852	1.7e-07	2.60622	0.640647	4	1.3282	0.450984	3	3.78868	1.03608	4
ENSMUSG00000097021	4933433G15Rik	lincRNA	9	0.652	0.261	0.687	0.162	0.035	0.969	1.06997	0.565622	4	2.05317	0.48146	3	1.57165	0.502982	4
ENSMUSG00000014444	Piezo1	protein_coding	8	0.652	0.0514	-0.266	0.454	-0.918	0.00107	2.926	0.787888	4	2.85343	0.545464	3	4.28225	1.18085	4
ENSMUSG00000038521	C1s1	protein_coding	6	0.651	0.0186	-0.364	0.19	-1.016	1.52e-05	13.9832	3.31208	4	12.7018	0.969961	3	20.3662	5.55829	4
ENSMUSG00000055421	Pcdh9	protein_coding	14	0.651	0.342	0.431	0.502	-0.221	0.74	0.325025	0.198573	4	0.523067	0.279641	3	0.47365	0.0695668	4
ENSMUSG00000030170	Wnt5b	protein_coding	6	0.651	0.172	-0.002	1	-0.654	0.0946	1.66807	0.469781	4	1.95503	1.07686	3	2.41995	0.347277	4
ENSMUSG00000047945	Marcksl1	protein_coding	4	0.65	0.0633	0.605	0.049	-0.045	0.907	5.61175	1.34461	4	9.96863	1.94038	3	8.13373	1.74164	4
ENSMUSG00000029219	Slc10a4	protein_coding	5	0.65	0.376	0.781	0.2	0.131	0.839	2.76087	1.88345	4	5.59613	2.90234	3	4.05227	1.2654	4
ENSMUSG00000067780	Pi15	protein_coding	1	0.65	0.218	-0.574	0.255	-1.224	0.00428	1.02038	0.320747	4	0.798967	0.330544	3	1.4731	0.591882	4
ENSMUSG00000004730	Adgre1	protein_coding	17	0.65	0.158	0.431	0.318	-0.219	0.615	4.28067	0.885376	4	6.9163	1.53827	3	6.24233	3.25141	4
ENSMUSG00000023411	Nfatc4	protein_coding	14	0.65	0.195	-0.465	0.356	-1.116	0.00647	1.36725	0.479954	4	1.15763	0.489502	3	2.01182	0.459255	4
ENSMUSG00000024620	Pdgfrb	protein_coding	18	0.649	0.000832	-0.623	0.000703	-1.272	1.59e-13	17.2961	3.49163	4	13.1676	1.11617	3	25.1825	4.50852	4
ENSMUSG00000039450	Dcxr	protein_coding	11	0.649	0.112	-1.176	0.000999	-1.825	6.9e-08	11.5553	2.5845	4	6.02713	3.11082	3	16.842	1.66173	4
ENSMUSG00000048779	P2ry6	protein_coding	7	0.649	0.177	0.742	0.0648	0.093	0.843	1.41427	0.248198	4	2.79437	0.411378	3	2.0489	0.922847	4
ENSMUSG00000073599	Ecscr	protein_coding	18	0.649	0.0957	-0.643	0.0815	-1.293	6.03e-05	6.55617	1.97496	4	4.92013	1.8071	3	9.46617	2.11497	4
ENSMUSG00000020810	Cygb	protein_coding	11	0.649	0.0356	-0.387	0.209	-1.036	6.45e-05	12.0688	2.1669	4	10.7736	1.57818	3	17.6598	5.87754	4
ENSMUSG00000036905	C1qb	protein_coding	4	0.648	0.0449	0.616	0.031	-0.032	0.933	36.1589	6.76358	4	66.352	15.0562	3	52.8562	17.7517	4
ENSMUSG00000028076	Cd1d1	protein_coding	3	0.648	0.14	-0.482	0.27	-1.13	0.00147	1.42325	0.237674	4	1.21357	0.502114	3	2.08343	0.540846	4
ENSMUSG00000057606	Colq	protein_coding	14	0.648	0.277	0.42	0.45	-0.229	0.683	1.24743	0.712074	4	1.95943	0.563722	3	1.822	0.505847	4
ENSMUSG00000026548	Slamf9	protein_coding	1	0.648	0.178	-0.325	0.522	-0.973	0.014	5.12788	1.80573	4	4.87603	1.53559	3	7.4985	1.91336	4
ENSMUSG00000038387	Rras	protein_coding	7	0.648	0.0194	-0.141	0.67	-0.789	0.000888	17.4824	2.39294	4	18.5803	2.13291	3	25.4498	4.96136	4
ENSMUSG00000029359	Tesc	protein_coding	5	0.648	0.134	0.049	0.919	-0.599	0.106	5.94932	0.953608	4	7.1481	2.94308	3	8.6849	2.42203	4
ENSMUSG00000000957	Mmp14	protein_coding	14	0.647	0.0303	0.957	9.26e-05	0.31	0.243	3.12845	0.409984	4	7.15283	0.49314	3	4.56858	1.00623	4
ENSMUSG00000026921	Egfl7	protein_coding	2	0.647	0.00757	-0.838	0.000112	-1.485	8.57e-13	26.6666	5.32874	4	17.4268	3.88471	3	38.639	8.67999	4
ENSMUSG00000036896	C1qc	protein_coding	4	0.647	0.0424	0.752	0.00565	0.106	0.742	14.3748	2.44625	4	28.9881	8.23363	3	21.0028	5.97944	4
ENSMUSG00000055632	Hmcn2	protein_coding	2	0.647	0.227	0.033	0.954	-0.615	0.18	0.89035	0.481017	4	1.0499	0.380114	3	1.28462	0.497791	4
ENSMUSG00000020435	Osbp2	protein_coding	11	0.646	0.055	3.215	4.45e-37	2.569	3.47e-25	2.0937	0.410894	4	23.1206	11.7058	3	3.04968	0.398809	4
ENSMUSG00000086610	Gm15408	lincRNA	5	0.646	0.296	1.462	0.00107	0.816	0.0659	1.53198	0.641368	4	5.03183	2.52667	3	2.22005	0.609066	4
ENSMUSG00000027827	Kcnab1	protein_coding	3	0.646	0.173	0.009	1	-0.637	0.111	0.3802	0.124047	4	0.4489	0.122318	3	0.555275	0.142018	4
ENSMUSG00000041216	Clvs1	protein_coding	4	0.644	0.17	1.612	3.72e-06	0.968	0.00561	0.51945	0.173035	4	1.88303	0.773639	3	0.755225	0.193817	4
ENSMUSG00000038188	Scarf1	protein_coding	11	0.644	0.022	-0.793	0.00232	-1.437	1.69e-09	4.79997	0.648951	4	3.2512	0.619657	3	6.9521	0.878904	4
ENSMUSG00000050271	D8Ertd82e	protein_coding	8	0.644	0.0711	-0.531	0.128	-1.175	6.64e-05	0.876625	0.148552	4	0.7083	0.145301	3	1.2669	0.253646	4
ENSMUSG00000033192	Lpcat2	protein_coding	8	0.644	0.174	0.28	0.568	-0.364	0.389	1.47362	0.284372	4	2.14607	0.760384	3	2.15408	0.745138	4
ENSMUSG00000020186	Csrp2	protein_coding	10	0.644	0.205	0.088	0.882	-0.556	0.201	5.91105	2.77577	4	7.31687	1.76122	3	8.4687	2.8166	4
ENSMUSG00000040584	Abcb1a	protein_coding	5	0.643	0.0579	-0.564	0.0808	-1.207	1.65e-05	1.69768	0.228336	4	1.35737	0.202685	3	2.47363	0.632667	4
ENSMUSG00000020297	Nsg2	protein_coding	11	0.643	0.249	0.663	0.171	0.019	0.969	4.41255	2.62638	4	8.18883	3.05539	3	6.3937	1.66182	4
ENSMUSG00000074457	S100a16	protein_coding	3	0.643	0.0809	-0.109	0.816	-0.752	0.0158	8.90362	2.22092	4	9.63193	3.04138	3	12.8709	2.84412	4
ENSMUSG00000034614	Pik3ip1	protein_coding	11	0.642	0.0535	1.258	1.64e-06	0.616	0.0242	4.8513	1.09564	4	13.8178	4.27163	3	7.05778	1.96069	4
ENSMUSG00000041577	Prelp	protein_coding	1	0.642	0.27	0.066	0.916	-0.576	0.246	3.10565	1.06091	4	3.7372	2.15539	3	4.50552	1.74246	4
ENSMUSG00000039238	Zfp750	protein_coding	11	0.641	0.267	1.693	4.41e-06	1.052	0.00334	0.3755	0.111492	4	1.43407	0.278027	3	0.5481	0.132246	4
ENSMUSG00000019823	Mical1	protein_coding	10	0.641	0.0614	0.853	0.00256	0.212	0.507	1.85658	0.457482	4	3.95813	0.487191	3	2.69828	0.767783	4
ENSMUSG00000031636	Pdlim3	protein_coding	8	0.641	0.116	-0.542	0.193	-1.183	0.000415	0.674025	0.179355	4	0.543	0.140554	3	0.9786	0.162443	4
ENSMUSG00000051008	4930412M03Rik	lincRNA	11	0.641	0.178	0.365	0.43	-0.276	0.518	2.46382	0.510078	4	3.74487	0.521805	3	3.59532	1.21527	4
ENSMUSG00000026833	Olfm1	protein_coding	2	0.64	0.00565	1.381	1.74e-13	0.741	0.000138	9.63782	2.48735	4	29.4771	4.22816	3	13.9294	3.26294	4
ENSMUSG00000020019	Ntn4	protein_coding	10	0.64	0.00868	0.137	0.622	-0.502	0.0214	7.55412	1.90634	4	9.69093	1.47437	3	10.9017	1.14955	4
ENSMUSG00000030772	Dkk3	protein_coding	7	0.639	0.231	0.689	0.135	0.05	0.922	3.82298	2.08724	4	7.24697	3.08926	3	5.53125	0.765444	4
ENSMUSG00000029802	Abcg2	protein_coding	6	0.639	0.0212	-0.09	0.8	-0.73	0.00218	2.48338	0.533703	4	2.73767	0.274253	3	3.5812	0.781375	4
ENSMUSG00000038587	Akap12	protein_coding	10	0.639	0.0222	0.059	0.862	-0.58	0.0177	5.65193	1.65223	4	6.89003	1.56918	3	8.17315	1.24537	4
ENSMUSG00000039620	6430573F11Rik	protein_coding	8	0.638	0.0438	-0.42	0.173	-1.058	6.19e-05	8.19652	3.782	4	7.08593	1.44794	3	11.7075	2.13528	4
ENSMUSG00000022146	Osmr	protein_coding	15	0.638	0.0368	0	1	-0.638	0.0151	2.0466	0.500581	4	2.3997	0.367976	3	2.92683	0.859957	4
ENSMUSG00000007783	Cpt1c	protein_coding	7	0.637	0.0127	0.724	0.00108	0.086	0.747	10.0172	1.08236	4	19.6391	4.30138	3	14.5531	4.03456	4
ENSMUSG00000022577	Ly6h	protein_coding	15	0.637	0.0848	0.592	0.0674	-0.045	0.919	2.13077	0.324208	4	3.7825	0.512844	3	3.11727	1.00475	4
ENSMUSG00000041460	Cacna2d4	protein_coding	6	0.637	0.0957	0.34	0.365	-0.297	0.397	0.521025	0.0533251	4	0.772133	0.106721	3	0.7515	0.191701	4
ENSMUSG00000045275	Lca5l	protein_coding	16	0.637	0.0713	-0.21	0.605	-0.846	0.00409	1.37815	0.388343	4	1.41317	0.386601	3	1.98968	0.220291	4
ENSMUSG00000026728	Vim	protein_coding	2	0.636	0.0142	0.217	0.427	-0.419	0.0754	16.5039	4.23861	4	22.3299	4.73574	3	23.7192	5.89337	4
ENSMUSG00000008575	Nfib	protein_coding	4	0.635	0.0319	-0.437	0.13	-1.073	1.62e-05	2.08632	0.591801	4	1.79647	0.343525	3	2.99003	0.646204	4
ENSMUSG00000078588	Ccdc24	protein_coding	4	0.635	0.176	-0.273	0.606	-0.908	0.017	0.88335	0.241416	4	0.876833	0.387317	3	1.2826	0.291101	4
ENSMUSG00000035314	Gdpd5	protein_coding	7	0.634	0.233	0.31	0.549	-0.325	0.511	0.516775	0.188195	4	0.748167	0.266334	3	0.7476	0.226652	4
ENSMUSG00000032374	Plod2	protein_coding	9	0.634	0.0476	0.076	0.845	-0.558	0.0433	2.15842	0.707461	4	2.67537	0.431702	3	3.10798	0.445264	4
ENSMUSG00000039611	Tmem246	protein_coding	4	0.633	0.00135	1.208	2.59e-13	0.576	0.000895	11.8341	2.82057	4	32.2518	6.96575	3	16.9687	1.35397	4
ENSMUSG00000022208	Jph4	protein_coding	14	0.632	0.00331	2.704	2.25e-57	2.072	6.96e-35	3.6128	0.425984	4	27.7191	5.72634	3	5.22215	1.05091	4
ENSMUSG00000053025	Sv2b	protein_coding	7	0.632	0.0557	1.156	1.16e-05	0.525	0.0586	3.1088	0.866338	4	8.22717	2.12314	3	4.49148	1.23861	4
ENSMUSG00000021998	Lcp1	protein_coding	14	0.632	0.0665	0.556	0.0723	-0.077	0.835	2.59192	0.283351	4	4.53593	0.950178	3	3.73548	1.44034	4
ENSMUSG00000029335	Bmp3	protein_coding	5	0.632	0.0314	0.405	0.144	-0.227	0.421	2.1148	0.507685	4	3.28997	0.444765	3	3.0513	0.843982	4
ENSMUSG00000005583	Mef2c	protein_coding	13	0.631	0.00112	-0.789	1.09e-05	-1.42	9.9e-17	3.608	0.562995	4	2.46767	0.406379	3	5.2058	0.771764	4
ENSMUSG00000031015	Swap70	protein_coding	7	0.631	0.0406	-0.492	0.095	-1.123	1.23e-05	2.96525	0.593805	4	2.46847	0.314206	3	4.25612	1.06108	4
ENSMUSG00000051457	Spn	protein_coding	7	0.631	0.38	-1.016	0.1	-1.647	0.00287	0.990325	0.468436	4	0.578967	0.193526	3	1.43145	0.956922	4
ENSMUSG00000056025	Clca3a1	protein_coding	3	0.631	0.308	-0.821	0.144	-1.452	0.00258	0.99255	0.204819	4	0.6627	0.351078	3	1.4173	0.702977	4
ENSMUSG00000032440	Tgfbr2	protein_coding	9	0.631	0.00802	-0.088	0.771	-0.719	0.000542	5.56022	1.20513	4	6.14943	0.655092	3	7.99052	1.56631	4
ENSMUSG00000031790	Mmp15	protein_coding	8	0.63	0.104	0.61	0.0733	-0.02	0.97	5.27933	2.50689	4	9.4181	1.74348	3	7.4588	1.92222	4
ENSMUSG00000023169	Slc38a1	protein_coding	15	0.63	0.139	0.484	0.212	-0.146	0.726	0.346125	0.0411489	4	0.5721	0.0448525	3	0.5008	0.135416	4
ENSMUSG00000018008	Cyth4	protein_coding	15	0.63	0.0866	-0.169	0.691	-0.798	0.00942	4.75315	0.598843	4	5.04337	1.66009	3	6.85072	2.06801	4
ENSMUSG00000042099	Kank3	protein_coding	17	0.63	0.00639	0.039	0.896	-0.59	0.00392	10.4617	0.929892	4	12.6789	1.48528	3	15.048	3.28589	4
ENSMUSG00000022074	Tnfrsf10b	protein_coding	14	0.629	0.124	0.204	0.641	-0.426	0.237	2.39182	0.727066	4	3.24647	0.685426	3	3.4261	0.972782	4
ENSMUSG00000030077	Chl1	protein_coding	6	0.628	0.0818	0.586	0.0657	-0.042	0.922	1.4611	0.446048	4	2.5792	0.873722	3	2.0989	0.232151	4
ENSMUSG00000029778	Adcyap1r1	protein_coding	6	0.628	0.102	0.296	0.438	-0.332	0.348	2.77807	0.72613	4	3.99857	1.38985	3	4.01368	0.814369	4
ENSMUSG00000022203	Efs	protein_coding	14	0.628	0.411	0.452	0.512	-0.176	0.828	0.49945	0.288999	4	0.782867	0.626943	3	0.714	0.0327981	4
ENSMUSG00000041741	Pde3a	protein_coding	6	0.628	0.0322	0.158	0.626	-0.469	0.0695	1.52327	0.408182	4	1.99913	0.579658	3	2.17715	0.318106	4
ENSMUSG00000040447	Spns2	protein_coding	11	0.627	0.0472	-0.495	0.101	-1.121	2.06e-05	6.00357	1.58936	4	4.96253	1.34794	3	8.6169	1.07781	4
ENSMUSG00000028369	Svep1	protein_coding	4	0.627	0.261	0.715	0.13	0.088	0.867	0.30595	0.176602	4	0.5868	0.208893	3	0.43805	0.0719899	4
ENSMUSG00000039661	Dusp26	protein_coding	8	0.627	0.0351	0.407	0.147	-0.221	0.445	25.2772	8.0024	4	39.1504	8.67377	3	36.1398	7.31918	4
ENSMUSG00000070423	Olfr558	protein_coding	7	0.626	0.107	-0.414	0.285	-1.04	0.00119	3.39608	1.02389	4	2.98643	0.661896	3	4.82695	1.41594	4
ENSMUSG00000047407	Tgif1	protein_coding	17	0.626	0.172	0.358	0.436	-0.268	0.514	0.62295	0.218897	4	0.952467	0.257268	3	0.899	0.16772	4
ENSMUSG00000052560	Cpne8	protein_coding	15	0.626	0.0425	-0.078	0.848	-0.703	0.00713	3.37292	0.862273	4	3.75333	0.329721	3	4.84435	0.634874	4
ENSMUSG00000026073	Il1r2	protein_coding	1	0.625	0.067	-1.06	0.000505	-1.686	4.2e-09	5.8451	1.18188	4	3.3138	1.22259	3	8.39048	1.04506	4
ENSMUSG00000053024	Cntn2	protein_coding	1	0.625	0.364	0.637	0.277	0.012	0.993	0.238875	0.147355	4	0.432267	0.190645	3	0.3414	0.100696	4
ENSMUSG00000052572	Dlg2	protein_coding	7	0.625	0.123	0.249	0.542	-0.375	0.305	1.08218	0.482987	4	1.50203	0.34126	3	1.54625	0.333831	4
ENSMUSG00000030247	Kcnj8	protein_coding	6	0.625	0.22	-0.21	0.736	-0.835	0.0489	1.85593	0.536825	4	1.86983	0.791703	3	2.6774	0.890133	4
ENSMUSG00000061353	Cxcl12	protein_coding	6	0.625	0.132	-0.055	0.92	-0.68	0.0527	3.2189	0.363174	4	3.64103	1.45059	3	4.63328	1.66551	4
ENSMUSG00000029661	Col1a2	protein_coding	6	0.624	0.0676	0.678	0.022	0.054	0.877	8.35192	2.81723	4	15.4267	3.85551	3	11.9352	3.93609	4
ENSMUSG00000027902	Chil6	protein_coding	3	0.624	0.316	0.758	0.144	0.135	0.814	1.61977	0.591234	4	3.3225	1.81353	3	2.3628	0.836992	4
ENSMUSG00000046743	Fat4	protein_coding	3	0.623	0.0368	-0.492	0.0847	-1.115	7.67e-06	0.952775	0.191827	4	0.793133	0.129646	3	1.35773	0.278921	4
ENSMUSG00000018507	Trpv2	protein_coding	11	0.623	0.108	0.074	0.872	-0.549	0.0961	1.2799	0.236737	4	1.58907	0.096261	3	1.82828	0.539932	4
ENSMUSG00000048612	Myof	protein_coding	19	0.622	0.00618	0.644	0.00136	0.022	0.935	3.58465	0.770234	4	6.5559	0.721578	3	5.1185	0.74884	4
ENSMUSG00000043008	Klhl6	protein_coding	16	0.622	0.146	-0.363	0.411	-0.986	0.0053	2.35005	0.891806	4	2.13987	0.394425	3	3.34762	0.723455	4
ENSMUSG00000067261	Foxd3	protein_coding	4	0.622	0.318	0.397	0.495	-0.225	0.693	1.0204	0.697008	4	1.59607	0.199868	3	1.48345	0.517054	4
ENSMUSG00000004558	Ndrg2	protein_coding	14	0.622	0.067	-0.125	0.759	-0.747	0.00939	12.1521	3.15672	4	13.0509	2.82595	3	17.4133	6.31533	4
ENSMUSG00000032925	Itgbl1	protein_coding	14	0.621	0.19	-0.677	0.133	-1.298	0.000671	0.943125	0.265612	4	0.687333	0.11088	3	1.35698	0.57042	4
ENSMUSG00000032359	Ctsh	protein_coding	9	0.621	0.012	0.219	0.409	-0.402	0.0711	4.89562	0.775005	4	6.7335	1.01184	3	7.00657	1.00443	4
ENSMUSG00000020828	Pld2	protein_coding	11	0.621	0.0646	-0.27	0.449	-0.891	0.00143	1.843	0.0338263	4	1.80523	0.361371	3	2.6386	0.682291	4
ENSMUSG00000096606	Tpbgl	protein_coding	7	0.621	0.124	0.292	0.476	-0.33	0.355	0.951025	0.220879	4	1.36473	0.102791	3	1.3529	0.150655	4
ENSMUSG00000034173	Zbed5	protein_coding	5	0.621	0.0913	0.258	0.484	-0.363	0.276	1.77153	0.762424	4	2.4756	0.483297	3	2.50678	0.215262	4
ENSMUSG00000020774	Aspa	protein_coding	11	0.621	0.199	0.232	0.66	-0.39	0.366	0.343175	0.0686478	4	0.4783	0.106174	3	0.49445	0.123461	4
ENSMUSG00000047867	Gimap6	protein_coding	6	0.62	0.0314	-0.621	0.0183	-1.241	2.2e-07	12.1019	2.67609	4	9.1928	1.49126	3	17.1416	4.74814	4
ENSMUSG00000017009	Sdc4	protein_coding	2	0.62	0.0127	-0.494	0.0359	-1.114	1.38e-07	44.5249	17.768	4	36.5221	4.52282	3	62.9233	8.68196	4
ENSMUSG00000036545	Adamts2	protein_coding	11	0.62	0.175	0.076	0.883	-0.544	0.168	1.10732	0.465811	4	1.35313	0.269828	3	1.5766	0.591	4
ENSMUSG00000073421	H2-Ab1	protein_coding	17	0.62	0.0568	0.043	0.91	-0.576	0.0398	74.7576	12.5394	4	92.4157	26.8739	3	106.929	39.3088	4
ENSMUSG00000001333	Sync	protein_coding	4	0.619	0.156	0.82	0.021	0.201	0.614	1.2618	0.381309	4	2.63303	0.762895	3	1.7933	0.465162	4
ENSMUSG00000026109	Tmeff2	protein_coding	1	0.619	0.306	0.641	0.205	0.022	0.989	0.33195	0.187947	4	0.607833	0.0860828	3	0.477325	0.151811	4
ENSMUSG00000023827	Agpat4	protein_coding	17	0.619	0.0964	0.257	0.496	-0.363	0.282	6.52372	2.24362	4	9.03527	1.62442	3	9.2834	2.61391	4
ENSMUSG00000034911	Ushbp1	protein_coding	8	0.617	0.0199	-0.71	0.00288	-1.327	2.36e-09	8.64535	0.938941	4	6.09737	1.06664	3	12.334	2.83297	4
ENSMUSG00000025017	Pik3ap1	protein_coding	19	0.617	0.16	0.538	0.166	-0.079	0.871	1.75385	0.45951	4	3.03383	0.452368	3	2.5067	0.71683	4
ENSMUSG00000075420	Smim6	protein_coding	11	0.617	0.0917	-0.264	0.506	-0.881	0.00335	7.48013	1.39218	4	7.36703	1.21055	3	10.7431	2.78613	4
ENSMUSG00000019467	Arhgef25	protein_coding	10	0.616	0.00634	-0.401	0.0726	-1.017	1.77e-07	24.9773	5.10318	4	22.0518	4.30431	3	35.4218	5.55119	4
ENSMUSG00000063506	Arhgap22	protein_coding	14	0.616	0.201	0.507	0.242	-0.11	0.834	1.2679	0.494391	4	2.13403	0.874419	3	1.79402	0.48465	4
ENSMUSG00000043051	Disc1	protein_coding	8	0.616	0.28	0.285	0.629	-0.332	0.516	0.493225	0.169348	4	0.7153	0.414909	3	0.703025	0.106481	4
ENSMUSG00000038007	Acer2	protein_coding	4	0.615	0.0576	-0.059	0.889	-0.675	0.0144	4.93923	1.68151	4	5.47243	0.977985	3	6.9374	1.65074	4
ENSMUSG00000031805	Jak3	protein_coding	8	0.615	0.0156	0.043	0.893	-0.572	0.0102	8.73845	0.737342	4	10.5896	0.639082	3	12.3845	3.85521	4
ENSMUSG00000047261	Gap43	protein_coding	16	0.614	0.152	0.558	0.14	-0.056	0.909	7.66033	2.89523	4	13.158	4.32237	3	10.8707	2.683	4
ENSMUSG00000036594	H2-Aa	protein_coding	17	0.614	0.0372	0.084	0.809	-0.53	0.0392	85.4278	12.663	4	108.273	23.5226	3	121.808	42.968	4
ENSMUSG00000046916	Myct1	protein_coding	10	0.613	0.089	-1.122	0.000313	-1.735	5.33e-09	5.99388	1.76115	4	3.22453	0.963345	3	8.46805	1.53304	4
ENSMUSG00000053178	Mterf1b	protein_coding	5	0.613	0.134	0.291	0.476	-0.322	0.39	2.67413	0.345864	4	3.84017	0.702077	3	3.79917	0.892036	4
ENSMUSG00000030218	Mgp	protein_coding	6	0.612	0.0312	-0.537	0.042	-1.149	1.21e-06	53.7667	13.1759	4	43.1745	8.53023	3	75.7617	21.6493	4
ENSMUSG00000015224	Cyp2j9	protein_coding	4	0.612	0.164	0.537	0.169	-0.075	0.873	1.07325	0.238968	4	1.8438	0.160023	3	1.53235	0.360127	4
ENSMUSG00000022096	Hr	protein_coding	14	0.612	0.0855	0.426	0.198	-0.186	0.592	1.20485	0.45835	4	1.88393	0.122414	3	1.7047	0.360068	4
ENSMUSG00000022053	Ebf2	protein_coding	14	0.612	0.227	-0.564	0.271	-1.176	0.00398	0.360125	0.118773	4	0.287267	0.0719412	3	0.513525	0.1524	4
ENSMUSG00000064080	Fbln2	protein_coding	6	0.612	0.0713	0.274	0.42	-0.338	0.275	4.4815	0.959359	4	6.31533	1.86788	3	6.3901	1.69268	4
ENSMUSG00000100213	Gm28151	lincRNA	1	0.612	0.0615	-0.238	0.51	-0.85	0.0017	8.28262	1.12487	4	8.29923	1.40433	3	11.7696	2.43836	4
ENSMUSG00000000792	Slc5a5	protein_coding	8	0.612	0.193	-0.168	0.764	-0.78	0.036	0.766325	0.189934	4	0.7992	0.10082	3	1.09252	0.209492	4
ENSMUSG00000030844	Rgs10	protein_coding	7	0.612	0.116	0.017	0.99	-0.595	0.0657	2.9659	0.137298	4	3.57947	1.2794	3	4.2147	0.765626	4
ENSMUSG00000018920	Cxcl16	protein_coding	11	0.611	0.0665	1.257	1.51e-06	0.646	0.0167	6.32045	1.10605	4	17.8841	1.00155	3	8.97793	2.96718	4
ENSMUSG00000094840	Muc3a	protein_coding	5	0.611	0.265	0.619	0.196	0.008	0.994	1.25953	0.411928	4	2.29017	0.631472	3	1.8208	0.677344	4
ENSMUSG00000011256	Adam19	protein_coding	11	0.61	0.145	0.254	0.553	-0.356	0.349	0.991625	0.361553	4	1.38583	0.275818	3	1.3956	0.323635	4
ENSMUSG00000047419	Cmya5	protein_coding	13	0.61	0.12	-0.113	0.814	-0.724	0.0254	0.482825	0.122644	4	0.531933	0.112434	3	0.690675	0.118122	4
ENSMUSG00000078794	Dact3	protein_coding	7	0.61	0.0913	0.07	0.866	-0.54	0.0813	3.1242	1.08115	4	3.8546	0.544536	3	4.43438	0.869805	4
ENSMUSG00000051335	Gfod1	protein_coding	13	0.609	0.0315	2.316	1.48e-27	1.707	8.44e-16	2.31595	0.68179	4	13.624	2.88433	3	3.28662	0.620337	4
ENSMUSG00000032122	Slc37a2	protein_coding	9	0.609	0.179	0.707	0.0671	0.098	0.836	0.63885	0.108732	4	1.16827	0.426797	3	0.870375	0.204397	4
ENSMUSG00000070691	Runx3	protein_coding	4	0.609	0.218	0.503	0.259	-0.106	0.839	0.58145	0.207326	4	0.9822	0.121042	3	0.8302	0.238904	4
ENSMUSG00000056481	Cd248	protein_coding	19	0.609	0.292	-0.298	0.626	-0.908	0.0516	3.15265	1.42885	4	3.02937	0.978817	3	4.55267	1.56504	4
ENSMUSG00000025127	Gcgr	protein_coding	11	0.608	0.00022	1.629	6.38e-32	1.022	5.99e-13	51.1254	4.04308	4	187.86	33.1214	3	72.3859	8.97504	4
ENSMUSG00000024500	Ppp2r2b	protein_coding	18	0.608	0.0965	0.786	0.01	0.178	0.602	2.70343	0.551349	4	5.48737	1.48548	3	3.84702	0.94012	4
ENSMUSG00000054612	Mgmt	protein_coding	7	0.607	0.117	0.813	0.0118	0.206	0.568	2.92935	1.50707	4	5.9667	0.65245	3	4.09882	0.513509	4
ENSMUSG00000020135	Apc2	protein_coding	10	0.607	0.0953	0.162	0.69	-0.446	0.164	1.1172	0.33867	4	1.4782	0.42834	3	1.58555	0.206066	4
ENSMUSG00000018774	Cd68	protein_coding	11	0.606	0.0663	0.94	0.000407	0.335	0.24	8.35703	1.82765	4	19.1013	3.62808	3	11.8669	1.95523	4
ENSMUSG00000026042	Col5a2	protein_coding	1	0.606	0.128	0.405	0.277	-0.201	0.602	2.66717	0.936348	4	4.09097	1.30068	3	3.75133	1.01659	4
ENSMUSG00000016194	Hsd11b1	protein_coding	1	0.606	0.255	0.478	0.322	-0.129	0.821	1.16345	0.42639	4	1.87107	0.901869	3	1.63958	0.412633	4
ENSMUSG00000026872	Zeb2	protein_coding	2	0.606	0.034	-0.164	0.614	-0.771	0.00147	1.19362	0.260548	4	1.253	0.203378	3	1.69128	0.346521	4
ENSMUSG00000031520	Vegfc	protein_coding	8	0.606	0.0369	-0.098	0.796	-0.703	0.00404	3.33243	0.410282	4	3.65937	0.147056	3	4.72082	0.608923	4
ENSMUSG00000046229	Scand1	protein_coding	2	0.606	0.0238	-0.025	0.949	-0.631	0.00623	39.6009	8.23478	4	45.7816	6.09442	3	55.548	14.0546	4
ENSMUSG00000019997	Ctgf	protein_coding	10	0.604	0.0964	-0.216	0.584	-0.82	0.00674	13.3534	3.97383	4	13.2659	3.13281	3	18.5775	6.4895	4
ENSMUSG00000020486	38231	protein_coding	11	0.603	0.0631	-0.751	0.00946	-1.355	4.06e-07	8.59665	1.88053	4	5.96807	1.87463	3	12.0558	2.46304	4
ENSMUSG00000042607	Asb4	protein_coding	6	0.603	0.161	0.813	0.0213	0.21	0.581	1.39375	0.192916	4	2.91327	0.861453	3	1.99673	0.713579	4
ENSMUSG00000040732	Erg	protein_coding	16	0.603	0.0665	-0.638	0.0352	-1.241	4.84e-06	6.07198	1.65851	4	4.5115	1.12704	3	8.4668	1.5133	4
ENSMUSG00000025478	Dpysl4	protein_coding	7	0.603	0.37	0.416	0.492	-0.187	0.774	0.388275	0.18063	4	0.6217	0.307485	3	0.56285	0.28917	4
ENSMUSG00000033220	Rac2	protein_coding	15	0.603	0.18	-0.309	0.504	-0.912	0.0123	1.45548	0.322973	4	1.3926	0.0487249	3	2.06055	0.636717	4
ENSMUSG00000015647	Lama5	protein_coding	2	0.603	0.00903	0.1	0.712	-0.502	0.0148	7.48318	1.22598	4	9.35977	2.40436	3	10.5873	1.72449	4
ENSMUSG00000028494	Plin2	protein_coding	4	0.601	0.0196	1.548	1.66e-14	0.948	4.8e-06	11.2482	4.0204	4	38.5904	9.46213	3	15.6751	2.12071	4
ENSMUSG00000026824	Kcnj3	protein_coding	2	0.601	0.0967	0.532	0.101	-0.069	0.858	2.70472	0.626705	4	4.5476	0.929525	3	3.8271	1.27829	4
ENSMUSG00000038540	Tmc3	protein_coding	7	0.601	0.417	0.607	0.343	0.005	0.991	0.58925	0.405895	4	1.04817	0.341722	3	0.83655	0.308003	4
ENSMUSG00000034685	Fam171a2	protein_coding	11	0.601	0.168	0.077	0.886	-0.524	0.158	1.26267	0.263974	4	1.555	0.550614	3	1.7841	0.237502	4
ENSMUSG00000045672	Col27a1	protein_coding	4	0.601	0.0605	0.004	0.991	-0.596	0.0293	8.86852	2.39831	4	10.5018	2.87919	3	12.6786	3.28522	4
ENSMUSG00000026546	Cfap45	protein_coding	1	0.6	0.236	-0.922	0.0531	-1.522	0.000159	0.419375	0.11199	4	0.258867	0.0915088	3	0.59105	0.102834	4
ENSMUSG00000028497	Hacd4	protein_coding	4	0.6	0.134	-0.547	0.161	-1.147	0.00042	0.650375	0.128871	4	0.529233	0.145868	3	0.918125	0.115132	4
ENSMUSG00000030748	Il4ra	protein_coding	7	0.6	0.0455	0.389	0.169	-0.211	0.463	3.58427	0.464909	4	5.49953	0.468247	3	5.03338	1.4878	4
ENSMUSG00000032625	Thsd7a	protein_coding	6	0.6	0.166	0.304	0.48	-0.295	0.449	0.5031	0.21699	4	0.726167	0.0680677	3	0.707	0.236429	4
ENSMUSG00000019326	Aoc3	protein_coding	11	0.6	0.0423	-0.201	0.541	-0.801	0.00131	4.84595	0.997949	4	4.93757	0.964051	3	6.79695	1.27309	4
ENSMUSG00000031825	Crispld2	protein_coding	8	0.599	0.0753	1.698	1.81e-11	1.098	1.7e-05	2.148	0.570766	4	8.1963	0.935119	3	3.02732	0.893865	4
ENSMUSG00000032387	Rbpms2	protein_coding	9	0.599	0.34	-0.929	0.115	-1.528	0.00225	0.9618	0.360884	4	0.600133	0.431868	3	1.34407	0.284742	4
ENSMUSG00000030263	Lrmp	protein_coding	6	0.599	0.373	0.56	0.321	-0.039	0.973	0.439025	0.29388	4	0.773233	0.0486475	3	0.623725	0.2008	4
ENSMUSG00000039936	Pik3cd	protein_coding	4	0.599	0.155	-0.235	0.603	-0.834	0.0158	2.2487	0.525503	4	2.25447	0.55245	3	3.1709	1.17972	4
ENSMUSG00000021747	4930452B06Rik	protein_coding	14	0.598	0.296	0.705	0.139	0.107	0.842	0.803225	0.215914	4	1.5639	0.505153	3	1.1515	0.538254	4
ENSMUSG00000023224	Serping1	protein_coding	2	0.598	0.0274	0.288	0.281	-0.309	0.216	79.7081	14.0434	4	114.223	4.2814	3	111.562	39.0701	4
ENSMUSG00000017754	Pltp	protein_coding	2	0.597	0.0348	-0.238	0.43	-0.835	0.000458	13.4804	3.81486	4	13.3461	2.12958	3	18.9793	3.13605	4
ENSMUSG00000048978	Nrsn1	protein_coding	13	0.597	0.146	0.219	0.605	-0.378	0.305	18.7456	10.9475	4	25.3209	7.44209	3	26.0261	6.22557	4
ENSMUSG00000053675	Tgm5	protein_coding	2	0.597	0.227	-0.131	0.844	-0.729	0.0762	0.6875	0.221304	4	0.7414	0.0684851	3	0.967975	0.245587	4
ENSMUSG00000020253	Ppm1m	protein_coding	9	0.596	0.0646	-0.375	0.243	-0.971	0.00028	5.845	0.734166	4	5.25203	1.01614	3	8.17882	2.12031	4
ENSMUSG00000002228	Ppm1j	protein_coding	3	0.596	0.39	-0.397	0.59	-0.993	0.068	1.38377	0.367713	4	1.21343	0.973627	3	1.9565	0.660454	4
ENSMUSG00000038128	Camk4	protein_coding	18	0.595	0.36	0.327	0.607	-0.269	0.647	0.29925	0.139148	4	0.447867	0.212406	3	0.42175	0.1749	4
ENSMUSG00000039116	Adgrg6	protein_coding	10	0.595	0.14	0.078	0.865	-0.517	0.139	0.6554	0.210621	4	0.807033	0.160315	3	0.917825	0.246572	4
ENSMUSG00000020684	Rasl10b	protein_coding	11	0.594	0.17	-0.84	0.0267	-1.434	3.74e-05	6.19835	1.842	4	4.0282	0.640613	3	8.68892	3.65512	4
ENSMUSG00000040260	Daam2	protein_coding	17	0.594	0.0947	-0.329	0.371	-0.923	0.00168	2.7765	0.804953	4	2.58343	0.825418	3	3.86397	0.800734	4
ENSMUSG00000037820	Tgm2	protein_coding	2	0.593	0.0422	0.472	0.0755	-0.121	0.686	7.61388	2.02755	4	12.2917	0.997518	3	10.6293	3.28795	4
ENSMUSG00000058173	Smco4	protein_coding	9	0.593	0.074	-0.303	0.385	-0.896	0.00113	5.83507	0.302798	4	5.5477	1.13325	3	8.17352	1.01906	4
ENSMUSG00000042759	Apobr	protein_coding	7	0.593	0.217	0.36	0.444	-0.234	0.591	0.730025	0.223593	4	1.11093	0.162592	3	1.02792	0.272803	4
ENSMUSG00000033420	Antxr1	protein_coding	6	0.593	0.108	0.209	0.589	-0.384	0.244	0.854825	0.213575	4	1.16167	0.311413	3	1.19358	0.229521	4
ENSMUSG00000000392	Fap	protein_coding	2	0.593	0.393	0.216	0.759	-0.378	0.538	0.41475	0.269751	4	0.5603	0.060612	3	0.57845	0.240432	4
ENSMUSG00000029231	Pdgfra	protein_coding	5	0.593	0.339	0.094	0.885	-0.5	0.349	0.481775	0.249001	4	0.5854	0.316829	3	0.6724	0.274426	4
ENSMUSG00000031871	Cdh5	protein_coding	8	0.592	0.0139	-0.575	0.00923	-1.167	9.3e-09	25.2249	5.4323	4	19.7184	4.83234	3	35.0965	6.18431	4
ENSMUSG00000030930	Chst15	protein_coding	7	0.592	0.0217	-0.498	0.0402	-1.09	4.77e-07	8.38642	1.61131	4	6.9231	1.76247	3	11.7009	1.80359	4
ENSMUSG00000028949	Smarcd3	protein_coding	5	0.592	0.125	0.506	0.146	-0.085	0.836	1.10845	0.182419	4	1.863	0.405459	3	1.5578	0.48326	4
ENSMUSG00000033107	Rnf125	protein_coding	18	0.592	0.305	0.612	0.227	0.019	0.993	1.33545	0.553541	4	2.43837	0.799778	3	1.88393	0.674606	4
ENSMUSG00000027500	Stmn2	protein_coding	3	0.592	0.146	0.362	0.35	-0.23	0.551	5.11437	2.1258	4	7.72413	2.66273	3	7.17453	1.06717	4
ENSMUSG00000026249	Serpine2	protein_coding	1	0.592	0.0593	0.186	0.574	-0.406	0.147	4.75762	1.72845	4	6.2991	0.263615	3	6.6159	1.7747	4
ENSMUSG00000028073	Pear1	protein_coding	3	0.591	0.0272	-0.698	0.00362	-1.289	7.45e-09	5.14933	1.01503	4	3.7212	0.6493	3	7.19723	1.50406	4
ENSMUSG00000018581	Dnah11	protein_coding	12	0.591	0.292	0.737	0.117	0.145	0.776	1.00335	0.401347	4	1.94213	0.78337	3	1.3932	0.609434	4
ENSMUSG00000033006	Sox10	protein_coding	15	0.591	0.172	0.423	0.285	-0.168	0.69	2.49255	0.661574	4	3.90533	1.34394	3	3.49792	0.833385	4
ENSMUSG00000022574	Naprt	protein_coding	15	0.591	0.097	0.139	0.729	-0.453	0.147	5.80783	0.666521	4	7.5352	0.603035	3	8.08023	2.72376	4
ENSMUSG00000090272	Mndal	protein_coding	1	0.59	0.113	-0.714	0.0365	-1.304	1.93e-05	2.85365	0.522132	4	2.04433	0.473788	3	3.98335	0.918547	4
ENSMUSG00000028184	Adgrl2	protein_coding	3	0.589	0.0132	-0.509	0.0236	-1.098	4.93e-08	2.55105	0.366615	4	2.10657	0.405474	3	3.55972	0.390368	4
ENSMUSG00000040270	Bach2	protein_coding	4	0.589	0.272	-0.647	0.191	-1.236	0.00369	0.911125	0.489933	4	0.6686	0.139322	3	1.26578	0.479944	4
ENSMUSG00000050721	Plekho2	protein_coding	9	0.589	0.054	0.351	0.231	-0.238	0.408	2.0857	0.455141	4	3.11263	0.422047	3	2.9565	0.523558	4
ENSMUSG00000048776	Pthlh	protein_coding	6	0.589	0.208	0.388	0.378	-0.201	0.654	3.23908	1.84097	4	4.9218	0.971694	3	4.46673	0.88895	4
ENSMUSG00000036469	36951	protein_coding	8	0.589	0.27	-0.03	0.962	-0.619	0.143	0.367575	0.0874697	4	0.427067	0.197141	3	0.517	0.131798	4
ENSMUSG00000004698	Hdac9	protein_coding	12	0.588	0.265	-1.305	0.00268	-1.893	5.72e-06	2.15305	1.37888	4	1.0007	0.276033	3	2.96168	1.09889	4
ENSMUSG00000044562	Rasip1	protein_coding	7	0.588	0.00937	-0.503	0.02	-1.091	1.73e-08	10.3633	1.58258	4	8.55577	1.12359	3	14.4425	1.63165	4
ENSMUSG00000059974	Ntm	protein_coding	9	0.587	0.0952	0.4	0.223	-0.187	0.578	0.916425	0.161241	4	1.4371	0.261285	3	1.29405	0.313429	4
ENSMUSG00000044037	Als2cl	protein_coding	9	0.587	0.0545	0.222	0.479	-0.365	0.184	7.68345	2.17012	4	10.4679	1.88999	3	10.6135	3.31879	4
ENSMUSG00000063415	Cyp26b1	protein_coding	6	0.587	0.68	0.222	0.858	-0.365	0.768	1.86565	2.57939	4	2.349	1.7528	3	2.49872	2.04561	4
ENSMUSG00000032035	Ets1	protein_coding	9	0.586	0.00582	-0.808	2.14e-05	-1.394	1.96e-14	9.52735	1.93387	4	6.3833	0.817613	3	13.2727	2.17989	4
ENSMUSG00000040711	Sh3pxd2b	protein_coding	11	0.586	0.0917	0.574	0.0604	-0.012	0.986	1.19285	0.270003	4	2.08327	0.443916	3	1.66067	0.430557	4
ENSMUSG00000040139	9430038I01Rik	protein_coding	7	0.586	0.172	0.662	0.0608	0.076	0.848	0.49845	0.0945472	4	0.9339	0.164875	3	0.6988	0.0608426	4
ENSMUSG00000024610	Cd74	protein_coding	18	0.586	0.0597	0.056	0.877	-0.53	0.0487	284.823	48.8458	4	353.832	86.2531	3	396.953	147.816	4
ENSMUSG00000035459	Stab2	protein_coding	10	0.585	0.144	1.502	3.25e-07	0.916	0.00201	0.7939	0.229454	4	2.6567	0.195119	3	1.11965	0.275611	4
ENSMUSG00000033170	Card10	protein_coding	15	0.585	0.0449	-0.559	0.0386	-1.144	2.22e-06	6.3478	1.35473	4	5.0012	1.3911	3	8.80363	1.46927	4
ENSMUSG00000032714	Syde1	protein_coding	10	0.585	0.0792	-0.219	0.553	-0.804	0.00379	3.83015	0.97446	4	3.86597	0.759159	3	5.32985	0.905075	4
ENSMUSG00000025650	Col7a1	protein_coding	9	0.584	0.104	1.106	7.09e-05	0.522	0.0688	0.647575	0.0928199	4	1.64433	0.258663	3	0.9	0.24621	4
ENSMUSG00000039982	Dtx4	protein_coding	19	0.584	0.0535	0.83	0.000876	0.245	0.376	3.40915	1.39146	4	7.07443	0.735468	3	4.7037	0.35309	4
ENSMUSG00000035783	Acta2	protein_coding	19	0.584	0.0329	-0.521	0.0422	-1.105	1.31e-06	17.5563	1.66788	4	14.3617	3.32084	3	24.6276	5.88995	4
ENSMUSG00000028859	Csf3r	protein_coding	4	0.583	0.423	0.154	0.848	-0.429	0.493	0.8666	0.37683	4	1.16587	0.501132	3	1.20568	0.764204	4
ENSMUSG00000021200	Asb2	protein_coding	12	0.583	0.306	0.001	1	-0.582	0.203	0.651275	0.246424	4	0.783333	0.423327	3	0.910225	0.113296	4
ENSMUSG00000052921	Arhgef15	protein_coding	11	0.582	0.0209	-0.821	0.000209	-1.403	2.42e-11	7.50195	1.19376	4	5.00197	1.08794	3	10.4399	2.16025	4
ENSMUSG00000025141	Myadml2	protein_coding	11	0.582	0.239	-0.879	0.0612	-1.461	0.000324	3.36815	1.34127	4	2.13437	0.809213	3	4.68198	1.0956	4
ENSMUSG00000050493	Fam167b	protein_coding	4	0.582	0.16	-0.258	0.563	-0.84	0.0138	9.31157	2.03486	4	9.09717	1.72207	3	12.8464	4.40522	4
ENSMUSG00000015533	Itga2	protein_coding	13	0.581	0.349	1.017	0.0306	0.436	0.368	0.617725	0.220775	4	1.47077	0.536169	3	0.86985	0.363481	4
ENSMUSG00000043496	Tril	protein_coding	6	0.581	0.0546	-0.592	0.0349	-1.174	2.55e-06	2.25955	0.444385	4	1.77577	0.503134	3	3.13698	0.216628	4
ENSMUSG00000020717	Pecam1	protein_coding	11	0.58	0.0109	-0.578	0.0054	-1.157	1.97e-09	32.2555	6.57226	4	25.2078	3.13823	3	44.5528	9.8037	4
ENSMUSG00000064262	Gimap8	protein_coding	6	0.578	0.0623	-0.779	0.00478	-1.358	1.12e-07	4.24083	0.657564	4	2.90127	0.734587	3	5.86993	1.03109	4
ENSMUSG00000060924	Csmd1	protein_coding	8	0.578	0.271	0.693	0.116	0.115	0.824	0.1427	0.0415719	4	0.271067	0.0887888	3	0.1985	0.0689974	4
ENSMUSG00000022357	Klhl38	protein_coding	15	0.578	0.329	0.605	0.238	0.027	0.967	2.44232	1.5341	4	4.3266	1.35997	3	3.3194	1.55682	4
ENSMUSG00000061119	Prcp	protein_coding	7	0.578	0.0316	0.246	0.375	-0.333	0.17	2.60697	0.0481684	4	3.63603	0.238614	3	3.61715	0.54044	4
ENSMUSG00000038781	Stap2	protein_coding	17	0.578	0.152	-0.19	0.679	-0.768	0.0209	8.04735	1.56636	4	8.23277	2.74647	3	11.0992	3.10985	4
ENSMUSG00000052957	Gas1	protein_coding	13	0.578	0.142	0.12	0.798	-0.458	0.174	1.61858	0.338896	4	2.07263	0.441508	3	2.24397	0.57593	4
ENSMUSG00000037463	Fbxo27	protein_coding	7	0.577	0.159	0.952	0.00334	0.374	0.279	2.73683	1.32435	4	6.18193	1.69788	3	3.7469	0.266405	4
ENSMUSG00000053137	Mapk11	protein_coding	15	0.577	0.123	-0.238	0.552	-0.815	0.00832	5.81615	0.544584	4	5.758	1.68586	3	8.05428	2.39247	4
ENSMUSG00000030083	Abtb1	protein_coding	6	0.577	0.00881	0.077	0.771	-0.499	0.0107	15.0906	3.51247	4	18.7337	2.85997	3	20.8256	3.98343	4
ENSMUSG00000071001	Hrct1	protein_coding	4	0.577	0.318	-0.182	0.793	-0.759	0.102	1.84795	0.455426	4	1.9157	0.675834	3	2.55655	1.12334	4
ENSMUSG00000027356	Fermt1	protein_coding	2	0.577	0.213	-0.141	0.809	-0.718	0.0554	0.5864	0.1529	4	0.618333	0.207223	3	0.809	0.186157	4
ENSMUSG00000107978	Gm44109	lincRNA	6	0.577	0.231	-0.099	0.864	-0.676	0.0877	5.10635	2.22002	4	5.68963	1.87437	3	7.15937	1.63475	4
ENSMUSG00000027716	Trpc3	protein_coding	3	0.576	0.175	-1.666	9.94e-06	-2.242	3.23e-10	0.940625	0.106108	4	0.347967	0.0906808	3	1.29262	0.433745	4
ENSMUSG00000036585	Fgf1	protein_coding	18	0.576	0.0422	0.876	0.000177	0.3	0.239	11.8561	1.26022	4	25.7599	13.2007	3	16.4226	1.25511	4
ENSMUSG00000026837	Col5a1	protein_coding	2	0.576	0.18	0.642	0.0811	0.066	0.873	2.13658	0.667869	4	3.8485	1.36439	3	2.94195	0.864535	4
ENSMUSG00000027082	Tfpi	protein_coding	2	0.576	0.0849	0.343	0.282	-0.233	0.456	2.49918	0.789877	4	3.68657	0.441194	3	3.45003	0.657151	4
ENSMUSG00000050234	Gja4	protein_coding	4	0.576	0.0751	-0.244	0.479	-0.82	0.00227	8.62383	1.40553	4	8.5771	1.5398	3	12.0349	2.92223	4
ENSMUSG00000024235	Map3k8	protein_coding	18	0.576	0.174	0.234	0.596	-0.342	0.364	1.2561	0.216071	4	1.73147	0.0912159	3	1.73295	0.64768	4
ENSMUSG00000023992	Trem2	protein_coding	17	0.575	0.297	1.128	0.00683	0.553	0.191	0.560475	0.091705	4	1.4703	0.698592	3	0.7819	0.23995	4
ENSMUSG00000040710	St8sia4	protein_coding	1	0.575	0.0928	-0.711	0.0214	-1.285	4.43e-06	0.8256	0.243592	4	0.592633	0.110092	3	1.13413	0.237096	4
ENSMUSG00000020901	Pik3r5	protein_coding	11	0.575	0.0997	0.626	0.0381	0.05	0.89	2.15345	0.366054	4	3.955	0.671651	3	2.99665	0.820879	4
ENSMUSG00000038146	Notch3	protein_coding	17	0.575	0.0045	-0.399	0.0439	-0.974	2.92e-08	15.0863	2.6941	4	13.3812	2.68312	3	20.8946	2.77183	4
ENSMUSG00000030737	Slco2b1	protein_coding	7	0.575	0.0457	-0.201	0.523	-0.776	0.00132	3.54855	0.498137	4	3.63267	0.289168	3	4.91678	1.32121	4
ENSMUSG00000032089	Il10ra	protein_coding	9	0.575	0.229	0.038	0.948	-0.537	0.182	2.88405	0.972415	4	3.543	0.917194	3	4.0071	1.63659	4
ENSMUSG00000024330	Col11a2	protein_coding	17	0.574	0.0514	0.531	0.0421	-0.043	0.897	8.45128	2.86005	4	14.2498	1.52356	3	11.5407	3.4663	4
ENSMUSG00000045348	Nyap1	protein_coding	5	0.574	0.0368	0.426	0.0924	-0.148	0.592	4.71237	0.8078	4	7.39027	1.21444	3	6.53768	1.6212	4
ENSMUSG00000032268	Tmprss5	protein_coding	9	0.574	0.286	0.312	0.549	-0.261	0.6	1.82177	0.505721	4	2.64777	1.39755	3	2.5173	0.22984	4
ENSMUSG00000104301	Wdr49	protein_coding	3	0.574	0.0656	0.196	0.558	-0.378	0.166	1.5115	0.206623	4	2.04203	0.25003	3	2.0821	0.373128	4
ENSMUSG00000050295	Foxc1	protein_coding	13	0.573	0.294	-1.212	0.0141	-1.784	6.36e-05	0.5603	0.136076	4	0.286467	0.171144	3	0.784475	0.314111	4
ENSMUSG00000042675	Ypel3	protein_coding	7	0.573	0.00433	0.243	0.242	-0.33	0.0787	79.9716	14.4573	4	111.09	9.97686	3	110.101	22.525	4
ENSMUSG00000007030	Vwa7	protein_coding	17	0.573	0.197	-0.226	0.668	-0.799	0.0268	1.0371	0.409956	4	1.04267	0.257358	3	1.43095	0.317988	4
ENSMUSG00000031778	Cx3cl1	protein_coding	8	0.573	0.0102	0.11	0.67	-0.462	0.0199	13.6792	3.74529	4	17.3221	2.29885	3	18.878	2.77208	4
ENSMUSG00000002489	Tiam1	protein_coding	16	0.572	0.0227	0.156	0.571	-0.416	0.0613	2.15877	0.125489	4	2.83997	0.463643	3	3.00208	0.494627	4
ENSMUSG00000030707	Coro1a	protein_coding	7	0.572	0.118	0.202	0.6	-0.37	0.254	5.1334	0.637496	4	7.0183	1.68597	3	7.1033	2.35051	4
ENSMUSG00000041540	Sox5	protein_coding	6	0.572	0.0605	0.127	0.72	-0.445	0.0863	0.6103	0.036572	4	0.791633	0.199286	3	0.8482	0.111293	4
ENSMUSG00000051502	Ufsp1	protein_coding	5	0.571	0.0613	0.317	0.285	-0.254	0.373	16.2291	1.33656	4	23.7887	4.82875	3	22.5813	4.57739	4
ENSMUSG00000028865	Cd164l2	protein_coding	4	0.571	0.0501	0.184	0.546	-0.387	0.137	10.7836	1.50818	4	14.2817	3.40568	3	14.8696	1.53835	4
ENSMUSG00000020334	Slc22a4	protein_coding	11	0.571	0.129	-0.124	0.778	-0.695	0.0242	2.90475	0.523945	4	3.15377	0.529562	3	4.03963	1.30281	4
ENSMUSG00000060586	H2-Eb1	protein_coding	17	0.571	0.092	-0.03	0.946	-0.601	0.0362	110.784	20.3398	4	130.149	34.2471	3	153.196	59.1606	4
ENSMUSG00000075225	Gm29096	protein_coding	10	0.57	5.52e-05	-1.53	3.67e-32	-2.1	1.01e-58	17.5982	2.63899	4	7.36167	0.762286	3	23.8779	2.15318	4
ENSMUSG00000026870	Cutal	protein_coding	2	0.57	0.067	1.081	1.14e-05	0.51	0.0472	5.84112	2.20268	4	14.4906	2.98955	3	8.00607	0.99275	4
ENSMUSG00000097354	2310001H17Rik	lincRNA	6	0.57	0.338	1.294	0.00355	0.724	0.108	0.576725	0.0730138	4	1.6356	0.992195	3	0.7996	0.220269	4
ENSMUSG00000043017	Ptgir	protein_coding	7	0.57	0.316	-0.458	0.412	-1.028	0.0203	0.84125	0.268672	4	0.724933	0.0374253	3	1.1843	0.662611	4
ENSMUSG00000022468	Endou	protein_coding	15	0.569	0.298	3.841	3.18e-30	3.273	1.51e-23	0.814375	0.0890205	4	13.7609	4.98235	3	1.1279	0.315823	4
ENSMUSG00000020806	Rhbdf2	protein_coding	11	0.569	0.0662	0.511	0.0632	-0.058	0.861	2.85257	0.659853	4	4.76557	0.618524	3	3.93303	0.830025	4
ENSMUSG00000014846	Tppp3	protein_coding	8	0.569	0.126	0.539	0.1	-0.029	0.948	12.1415	4.08944	4	20.6414	6.01148	3	16.6791	3.53815	4
ENSMUSG00000073705	Apitd1	protein_coding	4	0.569	0.189	-0.382	0.387	-0.95	0.00676	2.72265	0.800916	4	2.42643	0.706938	3	3.74328	0.87544	4
ENSMUSG00000029675	Eln	protein_coding	5	0.569	0.236	-0.004	1	-0.573	0.159	2.58277	1.04698	4	2.94713	1.2264	3	3.54042	1.25696	4
ENSMUSG00000026207	Speg	protein_coding	1	0.568	0.155	-0.557	0.13	-1.125	0.000492	1.54278	0.303711	4	1.2416	0.382351	3	2.1517	0.875243	4
ENSMUSG00000036880	Acaa2	protein_coding	18	0.568	0.109	0.194	0.6	-0.374	0.236	35.8181	21.4808	4	47.5056	7.44124	3	48.4462	4.1204	4
ENSMUSG00000022623	Shank3	protein_coding	15	0.567	0.00433	-0.496	0.00808	-1.063	5.9e-10	11.7294	2.30246	4	9.73517	0.795658	3	16.0391	3.28385	4
ENSMUSG00000031637	Lrp2bp	protein_coding	8	0.567	0.18	0.302	0.463	-0.265	0.487	0.9539	0.206951	4	1.40433	0.48789	3	1.3239	0.195323	4
ENSMUSG00000006342	Susd2	protein_coding	10	0.567	0.161	0.098	0.834	-0.469	0.178	3.16288	0.6759	4	3.97687	0.542265	3	4.3935	1.67443	4
ENSMUSG00000048537	Phldb1	protein_coding	9	0.567	0.00869	-0.035	0.904	-0.602	0.00143	9.52368	1.83788	4	10.9545	1.38452	3	13.1277	2.677	4
ENSMUSG00000004110	Cacna1e	protein_coding	1	0.567	0.276	0.037	0.967	-0.53	0.223	0.115575	0.0586916	4	0.139667	0.023485	3	0.1589	0.0277538	4
ENSMUSG00000054342	Kcnn4	protein_coding	7	0.566	0.266	-1.241	0.00466	-1.807	9.63e-06	1.2227	0.433778	4	0.5946	0.282507	3	1.6782	0.504087	4
ENSMUSG00000018845	Unc45b	protein_coding	11	0.566	0.164	-0.947	0.00756	-1.513	4.36e-06	2.52367	0.751166	4	1.5283	0.271462	3	3.45713	0.963173	4
ENSMUSG00000073489	Ifi204	protein_coding	1	0.566	0.271	0.217	0.701	-0.349	0.423	0.891425	0.0561797	4	1.21933	0.60363	3	1.22335	0.381899	4
ENSMUSG00000003573	Homer3	protein_coding	8	0.566	0.18	0.05	0.913	-0.515	0.15	2.14357	0.452596	4	2.5816	0.51825	3	2.93385	1.00016	4
ENSMUSG00000021416	Eci3	protein_coding	13	0.566	0.241	0.064	0.92	-0.502	0.224	3.47072	1.29657	4	4.2942	2.10752	3	4.76562	0.939349	4
ENSMUSG00000022676	Snai2	protein_coding	16	0.565	0.17	-0.944	0.0128	-1.51	8.28e-06	2.13195	0.758083	4	1.29233	0.214684	3	2.90888	0.43596	4
ENSMUSG00000055197	Fev	protein_coding	1	0.565	0.107	0.236	0.509	-0.329	0.301	11.5096	2.62309	4	15.9013	2.10013	3	15.9252	5.70622	4
ENSMUSG00000023945	Slc5a7	protein_coding	17	0.564	0.274	0.736	0.0857	0.171	0.712	2.45505	1.23295	4	4.8276	2.03202	3	3.38695	0.482178	4
ENSMUSG00000027217	Tspan18	protein_coding	2	0.564	0.195	-0.361	0.401	-0.925	0.00874	2.9928	0.898027	4	2.7191	1.13654	3	4.07672	1.20294	4
ENSMUSG00000004791	Pgf	protein_coding	12	0.563	0.146	-0.854	0.0105	-1.417	5.32e-06	31.821	18.5908	4	20.1925	2.33146	3	42.7599	9.14817	4
ENSMUSG00000045201	Lrrc3b	protein_coding	14	0.563	0.354	-1.271	0.0132	-1.835	0.000114	3.7282	1.34472	4	1.8102	0.94282	3	5.08887	2.16133	4
ENSMUSG00000030137	Tuba8	protein_coding	6	0.563	0.198	0.625	0.0886	0.062	0.904	1.38403	0.242739	4	2.5346	0.83243	3	1.90873	0.232031	4
ENSMUSG00000001435	Col18a1	protein_coding	10	0.563	0.183	0.389	0.322	-0.174	0.672	3.02815	0.983346	4	4.6133	1.54077	3	4.15648	1.21488	4
ENSMUSG00000031548	Sfrp1	protein_coding	8	0.563	0.185	0.219	0.612	-0.343	0.366	3.44457	0.932624	4	4.6925	1.79768	3	4.74335	1.57627	4
ENSMUSG00000026928	Card9	protein_coding	2	0.563	0.252	0.201	0.711	-0.362	0.398	1.3133	0.324415	4	1.7935	0.516072	3	1.79805	0.543125	4
ENSMUSG00000048163	Selplg	protein_coding	5	0.563	0.106	-0.128	0.754	-0.692	0.016	1.48578	0.285182	4	1.61063	0.146821	3	2.05322	0.307846	4
ENSMUSG00000039747	Orai2	protein_coding	5	0.562	0.00377	1.849	3.02e-33	1.287	1.49e-16	7.2869	1.04039	4	31.1301	8.17101	3	10.0186	1.56396	4
ENSMUSG00000050212	Eva1b	protein_coding	4	0.562	0.000457	-1.011	3.72e-12	-1.573	2.53e-28	40.3885	5.48194	4	23.6287	1.29728	3	55.4015	4.62784	4
ENSMUSG00000036185	Sapcd1	protein_coding	17	0.562	0.398	-1.584	0.00387	-2.146	3.62e-05	5.45675	2.81858	4	2.10047	0.709957	3	7.44993	3.45784	4
ENSMUSG00000024697	Gna14	protein_coding	19	0.562	0.295	-0.974	0.0442	-1.536	0.000356	1.1501	0.394062	4	0.682367	0.209216	3	1.59783	0.68415	4
ENSMUSG00000051124	Gimap9	protein_coding	6	0.562	0.236	-0.519	0.269	-1.081	0.00443	1.84922	0.370005	4	1.52383	0.529851	3	2.52973	0.508169	4
ENSMUSG00000027375	Mal	protein_coding	2	0.562	0.147	0.132	0.76	-0.43	0.19	1.9866	0.354217	4	2.54103	0.509372	3	2.7327	0.652367	4
ENSMUSG00000041351	Rap1gap	protein_coding	4	0.561	5.85e-05	1.345	3.17e-29	0.783	2.42e-10	27.4168	2.12146	4	82.3625	8.51381	3	37.7093	4.49798	4
ENSMUSG00000040724	Kcna2	protein_coding	3	0.561	0.018	0.738	0.000229	0.176	0.438	3.04402	0.487782	4	5.99813	1.43855	3	4.18947	0.930204	4
ENSMUSG00000032017	Grik4	protein_coding	9	0.561	0.282	0.392	0.424	-0.17	0.744	0.492575	0.0803792	4	0.760033	0.0893844	3	0.687475	0.351466	4
ENSMUSG00000069806	Cacng7	protein_coding	7	0.561	0.203	0.085	0.869	-0.476	0.206	2.66783	0.687145	4	3.34727	0.982602	3	3.66708	1.22276	4
ENSMUSG00000022816	Fstl1	protein_coding	16	0.561	0.0484	-0.021	0.966	-0.581	0.0167	8.19807	1.76609	4	9.4102	2.539	3	11.1865	1.92769	4
ENSMUSG00000022383	Ppara	protein_coding	15	0.56	0.389	3.824	5.93e-21	3.264	1.96e-16	0.44065	0.124679	4	7.5095	4.23674	3	0.60535	0.10906	4
ENSMUSG00000024992	Pde6c	protein_coding	19	0.56	0.48	1.538	0.00438	0.978	0.0641	0.4191	0.203487	4	1.41713	0.750116	3	0.580775	0.262725	4
ENSMUSG00000090061	Nwd2	protein_coding	5	0.56	0.416	1.032	0.0459	0.471	0.379	0.2867	0.163366	4	0.684967	0.287377	3	0.3958	0.115764	4
ENSMUSG00000022454	Nell2	protein_coding	15	0.56	0.455	0.519	0.434	-0.041	0.972	0.703125	0.402973	4	1.20477	0.430878	3	0.9883	0.733357	4
ENSMUSG00000034463	Scara3	protein_coding	14	0.56	0.299	0.237	0.664	-0.323	0.506	1.9476	0.55762	4	2.6401	1.47515	3	2.67057	0.76478	4
ENSMUSG00000024299	Adamts10	protein_coding	17	0.559	0.105	-0.395	0.235	-0.954	0.000727	5.32737	0.662135	4	4.74727	1.37055	3	7.32677	2.14561	4
ENSMUSG00000037110	Ralgapa2	protein_coding	2	0.558	0.000212	1.906	1.43e-52	1.348	7.51e-27	4.6094	0.628425	4	20.4092	3.19463	3	6.31745	0.834544	4
ENSMUSG00000032609	Klhdc8b	protein_coding	9	0.558	0.00375	-0.187	0.379	-0.746	9.85e-06	10.1461	1.51091	4	10.4718	0.936432	3	13.9376	2.83392	4
ENSMUSG00000059173	Pde1a	protein_coding	2	0.558	0.177	0.063	0.899	-0.496	0.157	0.6254	0.125827	4	0.767533	0.0543334	3	0.860025	0.255631	4
ENSMUSG00000032038	St3gal4	protein_coding	9	0.557	0.0862	-0.348	0.283	-0.905	0.000729	5.55647	0.471564	4	5.1429	1.52696	3	7.65135	1.25437	4
ENSMUSG00000029510	Gpc2	protein_coding	5	0.557	0.335	0.532	0.283	-0.025	1	0.373825	0.187326	4	0.6383	0.0230324	3	0.510575	0.13225	4
ENSMUSG00000041679	Lrrc29	protein_coding	8	0.557	0.112	-0.361	0.29	-0.918	0.00132	5.10637	1.5164	4	4.74047	0.791008	3	7.06142	1.47764	4
ENSMUSG00000021294	Kif26a	protein_coding	12	0.557	0.125	-0.233	0.554	-0.79	0.00847	1.7539	0.344282	4	1.75483	0.479297	3	2.40525	0.44117	4
ENSMUSG00000038517	Tbkbp1	protein_coding	11	0.557	0.068	-0.196	0.557	-0.754	0.00308	4.43975	0.71319	4	4.5272	1.12732	3	6.0694	0.540413	4
ENSMUSG00000020155	Kcnmb1	protein_coding	11	0.557	0.311	-0.255	0.697	-0.812	0.07	0.784575	0.129599	4	0.780067	0.456998	3	1.07185	0.27887	4
ENSMUSG00000028717	Tal1	protein_coding	4	0.556	0.156	-0.655	0.0757	-1.211	0.000134	1.1117	0.21275	4	0.8242	0.150673	3	1.51232	0.330981	4
ENSMUSG00000034786	Gpsm3	protein_coding	17	0.556	0.253	-0.172	0.767	-0.728	0.0617	2.21513	0.647498	4	2.32823	0.45687	3	3.02605	0.909806	4
ENSMUSG00000027510	Rbm38	protein_coding	2	0.555	0.267	0.647	0.127	0.091	0.846	1.14977	0.492225	4	2.09843	0.450721	3	1.55157	0.424433	4
ENSMUSG00000001768	Rin2	protein_coding	2	0.555	0.0258	0.185	0.478	-0.369	0.0976	6.6376	1.82074	4	8.85013	1.65755	3	9.00843	1.17498	4
ENSMUSG00000070337	Gpr179	protein_coding	11	0.554	0.0535	1.054	3.93e-06	0.5	0.0368	3.83982	0.575795	4	9.35373	0.52517	3	5.24375	1.84033	4
ENSMUSG00000007035	Msh5	protein_coding	17	0.554	0.236	-1.533	5.24e-05	-2.087	1.95e-08	10.6348	4.85877	4	4.24097	1.40363	3	14.4488	4.62769	4
ENSMUSG00000022836	Mylk	protein_coding	16	0.554	0.0496	-0.504	0.0549	-1.058	5.93e-06	3.16355	0.606311	4	2.60753	0.371149	3	4.30955	1.02294	4
ENSMUSG00000047250	Ptgs1	protein_coding	2	0.554	0.0613	-0.406	0.159	-0.96	8.99e-05	5.3555	0.656819	4	4.74883	1.18632	3	7.31027	1.18196	4
ENSMUSG00000022475	Hdac7	protein_coding	15	0.554	0.00556	-0.285	0.162	-0.84	1.21e-06	18.8178	2.53412	4	18.1575	3.35992	3	25.7254	4.0593	4
ENSMUSG00000038692	Hoxb4	protein_coding	11	0.554	0.307	-0.14	0.838	-0.694	0.118	1.9292	0.859698	4	2.07173	1.25419	3	2.6048	0.531445	4
ENSMUSG00000029830	Svopl	protein_coding	6	0.553	0.284	-1.215	0.00583	-1.768	1.49e-05	0.64285	0.23856	4	0.3278	0.0290496	3	0.893575	0.301064	4
ENSMUSG00000029710	Ephb4	protein_coding	5	0.553	0.0707	-0.342	0.257	-0.895	0.000393	8.5326	1.87662	4	7.821	2.0485	3	11.6402	2.74973	4
ENSMUSG00000024300	Myo1f	protein_coding	17	0.553	0.249	0.334	0.466	-0.218	0.622	1.3187	0.278389	4	1.98813	0.712454	3	1.80113	0.679191	4
ENSMUSG00000027377	Mall	protein_coding	2	0.552	0.207	-0.377	0.416	-0.928	0.00972	2.33795	0.743278	4	2.10143	0.578453	3	3.16085	0.578011	4
ENSMUSG00000021130	Galnt16	protein_coding	12	0.552	0.139	-0.249	0.533	-0.801	0.00829	1.7523	0.351907	4	1.74137	0.181501	3	2.39685	0.565722	4
ENSMUSG00000086308	G630016G05Rik	lincRNA	2	0.552	0.189	0.109	0.833	-0.443	0.216	1.33022	0.290794	4	1.69323	0.187961	3	1.81373	0.467592	4
ENSMUSG00000025480	Syce1	protein_coding	7	0.551	0.359	1.26	0.00441	0.71	0.113	2.43805	0.918133	4	6.8612	2.40045	3	3.30735	1.28297	4
ENSMUSG00000045136	Tubb2b	protein_coding	13	0.551	0.173	0.747	0.0252	0.196	0.596	4.89813	1.78737	4	9.65517	2.59091	3	6.66335	1.03336	4
ENSMUSG00000030560	Ctsc	protein_coding	7	0.551	0.029	0.416	0.0727	-0.135	0.593	4.0478	0.535925	4	6.3611	0.561955	3	5.48198	1.06878	4
ENSMUSG00000024501	Dpysl3	protein_coding	18	0.551	0.3	0.451	0.347	-0.1	0.855	2.65145	1.3826	4	4.2203	1.68098	3	3.5975	1.00689	4
ENSMUSG00000039670	Oxld1	protein_coding	11	0.551	0.103	-0.177	0.652	-0.728	0.00921	10.1583	1.92579	4	10.6108	1.44259	3	13.7706	2.57706	4
ENSMUSG00000022687	Boc	protein_coding	16	0.55	0.111	-0.688	0.0284	-1.238	1.1e-05	2.08507	0.473541	4	1.52347	0.165264	3	2.8357	0.560221	4
ENSMUSG00000074305	Peak1	protein_coding	9	0.55	0.0368	0.087	0.776	-0.463	0.0436	2.6538	0.45664	4	3.29277	0.454056	3	3.60237	0.740791	4
ENSMUSG00000024059	Clip4	protein_coding	17	0.549	0.0862	1.648	4e-12	1.099	4.55e-06	3.32305	0.748945	4	12.2821	0.599835	3	4.5552	1.19765	4
ENSMUSG00000030123	Plxnd1	protein_coding	6	0.549	0.014	-0.867	7.92e-06	-1.417	4.19e-14	15.8161	3.28592	4	10.1437	2.10986	3	21.3425	3.80222	4
ENSMUSG00000033450	Tagap	protein_coding	17	0.549	0.361	0.315	0.593	-0.234	0.674	1.0729	0.392134	4	1.57277	0.509204	3	1.4746	0.639991	4
ENSMUSG00000027276	Jag1	protein_coding	2	0.548	0.0517	-0.431	0.11	-0.979	2.68e-05	4.65165	1.21022	4	4.04067	0.426643	3	6.30183	1.26227	4
ENSMUSG00000041779	Tram2	protein_coding	1	0.548	0.104	0.097	0.8	-0.451	0.125	2.81013	0.714603	4	3.5184	0.150967	3	3.80828	0.984939	4
ENSMUSG00000053963	Stum	protein_coding	1	0.547	0.122	3.488	2.07e-40	2.94	8.64e-30	3.0111	1.23731	4	40.232	12.2324	3	4.10457	0.629843	4
ENSMUSG00000059588	Calcrl	protein_coding	2	0.547	0.0224	-0.848	4.94e-05	-1.396	2.66e-12	10.112	3.03999	4	6.55943	0.548944	3	13.5784	2.21934	4
ENSMUSG00000068245	Phf11d	protein_coding	14	0.547	0.216	-0.643	0.114	-1.19	0.000829	1.76905	0.56183	4	1.3232	0.372207	3	2.39945	0.58769	4
ENSMUSG00000026433	Rab29	protein_coding	1	0.547	0.245	0.393	0.369	-0.154	0.745	2.23042	0.471831	4	3.4192	1.16716	3	3.0261	0.586574	4
ENSMUSG00000045349	Sh2d5	protein_coding	4	0.546	0.00993	2.711	2.16e-61	2.165	2.69e-40	11.4191	1.28862	4	89.058	18.6956	3	15.5308	2.96102	4
ENSMUSG00000019122	Ccl9	protein_coding	11	0.545	0.403	0.491	0.39	-0.054	0.946	0.82325	0.270209	4	1.3671	0.177758	3	1.116	0.643476	4
ENSMUSG00000063704	Mapk15	protein_coding	15	0.545	0.0282	0.07	0.811	-0.475	0.0278	45.6632	5.24979	4	56.9906	12.4382	3	61.934	17.512	4
ENSMUSG00000022965	Ifngr2	protein_coding	16	0.544	0.0217	0.7	0.000474	0.155	0.499	7.60557	1.57749	4	14.5798	2.79976	3	10.2589	0.847857	4
ENSMUSG00000031480	Thsd1	protein_coding	8	0.544	0.112	-0.392	0.254	-0.936	0.000869	2.0004	0.212938	4	1.79337	0.219064	3	2.71188	0.667019	4
ENSMUSG00000056529	Ptafr	protein_coding	4	0.543	0.41	0.912	0.0756	0.368	0.482	0.6536	0.28801	4	1.45943	0.781557	3	0.892725	0.266704	4
ENSMUSG00000021457	Syk	protein_coding	13	0.543	0.197	0.449	0.235	-0.095	0.828	0.831975	0.168561	4	1.35073	0.395223	3	1.12338	0.358947	4
ENSMUSG00000047878	A4galt	protein_coding	15	0.543	0.239	0.476	0.255	-0.068	0.897	1.91502	0.545011	4	3.12893	0.150665	3	2.60787	0.990678	4
ENSMUSG00000043505	Gimap5	protein_coding	6	0.543	0.269	-0.437	0.372	-0.98	0.0134	1.50753	0.228541	4	1.2921	0.634312	3	2.03837	0.577521	4
ENSMUSG00000039787	Cercam	protein_coding	2	0.543	0.221	0.101	0.847	-0.441	0.248	1.60795	0.351144	4	2.0204	0.20994	3	2.19563	1.00208	4
ENSMUSG00000109819	RP24-155I9.3	lincRNA	8	0.542	0.27	-2.032	3.84e-06	-2.574	6.11e-10	1.83963	0.597534	4	0.540367	0.346473	3	2.51063	0.153739	4
ENSMUSG00000020660	Pomc	protein_coding	12	0.542	0.113	-0.756	0.0152	-1.298	3.08e-06	6.7913	0.914171	4	4.7488	0.838769	3	9.1374	1.44267	4
ENSMUSG00000068196	Col8a1	protein_coding	16	0.542	0.157	0.308	0.402	-0.233	0.515	2.1648	0.853763	4	3.12383	0.314426	3	2.90168	0.745636	4
ENSMUSG00000048120	Entpd1	protein_coding	19	0.542	0.0276	-0.153	0.578	-0.694	0.000796	7.24175	0.991084	4	7.65667	0.536931	3	9.8042	2.33615	4
ENSMUSG00000032648	Pygm	protein_coding	19	0.542	0.16	-0.166	0.72	-0.707	0.024	1.85825	0.517858	4	1.9537	0.125506	3	2.52778	0.486213	4
ENSMUSG00000030223	Ptpro	protein_coding	6	0.541	0.22	0.858	0.0127	0.316	0.383	0.447425	0.078953	4	0.9598	0.199562	3	0.6079	0.0991245	4
ENSMUSG00000040181	Fmo1	protein_coding	1	0.541	0.0946	0.551	0.051	0.01	0.978	3.23517	0.558669	4	5.65697	1.48986	3	4.40907	0.954245	4
ENSMUSG00000050919	Zfp366	protein_coding	13	0.541	0.153	-0.34	0.366	-0.882	0.00391	4.49707	0.460295	4	4.19367	0.292492	3	6.06245	2.15584	4
ENSMUSG00000047557	Lxn	protein_coding	3	0.541	0.0465	0.08	0.81	-0.462	0.0491	9.1584	1.86886	4	11.3683	1.22589	3	12.3519	1.71672	4
ENSMUSG00000028970	Abcb1b	protein_coding	5	0.54	0.24	-0.473	0.285	-1.013	0.00513	0.352075	0.0316592	4	0.299533	0.108348	3	0.479	0.103749	4
ENSMUSG00000035109	Shc4	protein_coding	2	0.54	0.159	0.255	0.504	-0.285	0.414	1.17748	0.208021	4	1.67993	0.762408	3	1.60357	0.225221	4
ENSMUSG00000012520	Phox2b	protein_coding	5	0.54	0.404	0.21	0.749	-0.329	0.565	0.864525	0.570364	4	1.1654	0.503727	3	1.15705	0.244543	4
ENSMUSG00000042254	Cilp	protein_coding	9	0.54	0.262	-0.094	0.871	-0.633	0.112	6.8562	3.80193	4	7.32367	2.91656	3	9.1367	2.27663	4
ENSMUSG00000020154	Ptprb	protein_coding	10	0.539	0.00433	-0.611	0.000377	-1.151	1.49e-12	16.6655	2.98754	4	12.7542	0.987773	3	22.4266	3.53464	4
ENSMUSG00000025776	Crispld1	protein_coding	1	0.539	0.237	-0.974	0.017	-1.513	3.9e-05	0.980625	0.408266	4	0.584767	0.0474827	3	1.31987	0.314007	4
ENSMUSG00000059554	Ccdc28a	protein_coding	10	0.539	0.0309	0.265	0.282	-0.274	0.234	11.0559	3.05463	4	15.517	0.895062	3	14.8139	2.52691	4
ENSMUSG00000030946	Lhpp	protein_coding	7	0.539	0.401	0.421	0.458	-0.119	0.872	0.9931	0.524347	4	1.55493	0.749179	3	1.32615	0.338124	4
ENSMUSG00000016494	Cd34	protein_coding	1	0.538	0.028	-0.66	0.00217	-1.198	2.95e-09	12.216	2.11077	4	9.0276	1.70932	3	16.4357	3.65134	4
ENSMUSG00000001750	Tcirg1	protein_coding	19	0.538	0.0419	-0.248	0.363	-0.785	0.000359	11.4482	1.10247	4	11.3146	1.39868	3	15.421	4.52256	4
ENSMUSG00000100029	Gm29440	lincRNA	7	0.537	0.444	0.928	0.0757	0.391	0.459	1.5407	0.640105	4	3.45557	0.527241	3	2.06855	1.20523	4
ENSMUSG00000018381	Abi3	protein_coding	11	0.537	0.0774	-0.502	0.0777	-1.039	3.05e-05	3.98952	0.919198	4	3.3002	0.417214	3	5.35115	0.950336	4
ENSMUSG00000074622	Mafb	protein_coding	2	0.537	0.00915	0.336	0.0891	-0.201	0.317	34.0747	6.13389	4	50.443	4.6026	3	45.9641	11.5937	4
ENSMUSG00000073409	H2-Q6	protein_coding	17	0.537	0.464	-0.762	0.228	-1.299	0.0195	6.17265	4.31536	4	4.2875	1.62159	3	8.3512	4.7485	4
ENSMUSG00000043366	Olfr78	protein_coding	7	0.537	0.196	0.424	0.257	-0.113	0.792	1.59175	0.451931	4	2.85983	0.653809	3	2.3073	0.708631	4
ENSMUSG00000030643	Rab30	protein_coding	7	0.536	0.296	1.259	0.000472	0.723	0.0403	0.2029	0.0705639	4	0.569	0.0964278	3	0.272575	0.0457691	4
ENSMUSG00000025610	Map3k7cl	protein_coding	16	0.536	0.252	-0.733	0.0956	-1.27	0.000775	1.82583	0.85578	4	1.28083	0.0354909	3	2.43567	0.266665	4
ENSMUSG00000032744	Heyl	protein_coding	4	0.536	0.128	-0.467	0.158	-1.004	0.000463	5.2658	1.22131	4	4.48637	1.46688	3	7.1394	2.00503	4
ENSMUSG00000100241	Slc18a3	protein_coding	14	0.536	0.405	0.727	0.165	0.191	0.728	2.85875	1.4306	4	5.5404	2.97511	3	3.85228	0.608985	4
ENSMUSG00000038552	Fndc4	protein_coding	5	0.536	0.317	0.569	0.204	0.033	0.946	1.03638	0.346834	4	1.79017	0.644347	3	1.3946	0.366716	4
ENSMUSG00000041559	Fmod	protein_coding	1	0.536	0.283	0.1	0.846	-0.435	0.317	0.726025	0.232971	4	0.9169	0.169304	3	0.989275	0.302552	4
ENSMUSG00000021493	Pdlim7	protein_coding	13	0.535	0.00668	1.423	9.83e-20	0.888	2.99e-08	8.5329	1.22663	4	27.1344	4.13195	3	11.5292	1.71479	4
ENSMUSG00000025089	Gfra1	protein_coding	19	0.535	0.0441	0.668	0.00292	0.133	0.605	7.88908	0.474662	4	14.7394	1.52987	3	10.7382	3.47997	4
ENSMUSG00000033615	Cplx1	protein_coding	5	0.535	0.453	0.684	0.244	0.148	0.808	3.7976	2.58547	4	7.2064	3.46452	3	5.15725	1.43979	4
ENSMUSG00000024538	Ppic	protein_coding	18	0.534	0.199	-0.502	0.199	-1.036	0.00189	8.46417	2.82099	4	6.9757	0.778328	3	11.2958	3.39195	4
ENSMUSG00000037653	Kctd8	protein_coding	5	0.534	0.117	0.375	0.237	-0.159	0.629	3.81853	0.606235	4	5.90527	2.10655	3	5.15335	0.868405	4
ENSMUSG00000046207	Pik3r6	protein_coding	11	0.533	0.193	-1.178	0.000814	-1.711	2.41e-07	2.79595	0.575518	4	1.45227	0.649297	3	3.73095	0.578427	4
ENSMUSG00000019256	Ahr	protein_coding	12	0.533	0.0834	-0.751	0.00532	-1.284	2.97e-07	5.06728	1.25004	4	3.5321	1.02888	3	6.80647	1.06305	4
ENSMUSG00000051236	Msrb3	protein_coding	10	0.533	0.0732	-0.5	0.0712	-1.033	2.25e-05	4.8316	0.993041	4	4.0102	0.508397	3	6.47595	1.38019	4
ENSMUSG00000040717	Il17rd	protein_coding	14	0.533	0.0812	0.064	0.861	-0.469	0.0756	1.5268	0.330459	4	1.8703	0.127142	3	2.05587	0.504817	4
ENSMUSG00000037465	Klf10	protein_coding	15	0.532	0.0364	2.684	3.09e-44	2.153	3e-29	15.1637	3.55193	4	115.53	20.5068	3	20.3941	4.91161	4
ENSMUSG00000046610	Oacyl	protein_coding	18	0.532	0.393	1.675	8.2e-05	1.143	0.00626	0.81775	0.31105	4	3.1635	1.40917	3	1.12282	0.37441	4
ENSMUSG00000026162	Nhej1	protein_coding	1	0.532	0.146	0.354	0.312	-0.178	0.598	3.77082	0.513961	4	5.70993	0.870554	3	5.0877	0.693937	4
ENSMUSG00000000632	Sez6	protein_coding	11	0.531	0.294	4.289	9.49e-36	3.758	5.79e-29	0.681025	0.254122	4	16.0096	5.98652	3	0.9292	0.36846	4
ENSMUSG00000048458	Fam212b	protein_coding	3	0.531	0.141	1.869	2.2e-12	1.338	6.97e-07	4.94083	2.51929	4	20.9926	4.00446	3	6.54563	1.58239	4
ENSMUSG00000022178	Ajuba	protein_coding	14	0.531	0.158	-0.642	0.0577	-1.173	9.49e-05	2.23502	0.402779	4	1.69483	0.26016	3	3.01715	0.616858	4
ENSMUSG00000086040	Wipf3	protein_coding	6	0.531	0.197	-0.404	0.326	-0.935	0.0046	0.86515	0.281736	4	0.766667	0.065586	3	1.166	0.316947	4
ENSMUSG00000049115	Agtr1a	protein_coding	13	0.531	0.207	-0.306	0.471	-0.837	0.014	4.4343	0.87213	4	4.24223	1.3446	3	5.99625	1.73096	4
ENSMUSG00000026395	Ptprc	protein_coding	1	0.531	0.235	-0.168	0.733	-0.699	0.055	0.936	0.245509	4	0.994533	0.247786	3	1.25275	0.559589	4
ENSMUSG00000041734	Kirrel	protein_coding	3	0.531	0.102	0.075	0.838	-0.456	0.104	2.43843	0.566478	4	2.9922	0.56125	3	3.27085	0.755954	4
ENSMUSG00000043313	Pcdhb19	protein_coding	18	0.53	0.331	1.114	0.0059	0.584	0.146	0.344125	0.105265	4	0.883367	0.287494	3	0.468275	0.152099	4
ENSMUSG00000042804	Gpr153	protein_coding	4	0.53	0.189	0.21	0.613	-0.321	0.368	1.64373	0.509653	4	2.2396	0.497234	3	2.21543	0.406777	4
ENSMUSG00000054690	Emcn	protein_coding	3	0.529	0.0478	-1.131	3.73e-07	-1.66	3.05e-14	31.0802	7.72766	4	16.5221	4.30265	3	41.317	8.09969	4
ENSMUSG00000038543	BC028528	protein_coding	3	0.529	0.192	-0.732	0.0439	-1.261	9.8e-05	4.89698	1.21457	4	3.44657	0.655627	3	6.5435	1.53206	4
ENSMUSG00000037060	Prkcdbp	protein_coding	7	0.529	0.108	-0.501	0.102	-1.03	0.000116	10.9473	2.1294	4	9.0474	1.5052	3	14.559	3.87841	4
ENSMUSG00000060240	Cend1	protein_coding	7	0.529	0.472	0.404	0.533	-0.126	0.873	1.7867	0.971095	4	2.78593	1.52987	3	2.40647	0.625086	4
ENSMUSG00000001025	S100a6	protein_coding	3	0.529	0.489	0.098	0.896	-0.43	0.508	14.8064	15.5738	4	17.8753	6.11368	3	19.2041	5.64401	4
ENSMUSG00000032064	Dixdc1	protein_coding	9	0.528	0.014	0.825	3.97e-06	0.297	0.127	9.42977	1.8899	4	19.7772	3.68006	3	12.707	2.90116	4
ENSMUSG00000051627	Hist1h1e	protein_coding	13	0.528	0.298	-0.93	0.0348	-1.458	0.000243	8.3919	1.97445	4	5.14513	2.96329	3	11.2599	4.27689	4
ENSMUSG00000042821	Snai1	protein_coding	2	0.528	0.328	-0.581	0.249	-1.11	0.00863	2.48977	0.830414	4	1.93157	0.735498	3	3.36063	1.1855	4
ENSMUSG00000099398	Ms4a14	protein_coding	19	0.528	0.455	0.199	0.784	-0.328	0.591	0.940425	0.355568	4	1.3118	0.730153	3	1.2662	0.603682	4
ENSMUSG00000034037	Fgd5	protein_coding	6	0.527	0.0487	-0.593	0.0134	-1.12	3.27e-07	8.453	2.06452	4	6.4926	1.74379	3	11.2162	1.40165	4
ENSMUSG00000048895	Cdk5r1	protein_coding	11	0.527	0.139	-0.684	0.0303	-1.211	2.33e-05	5.09208	2.34891	4	3.6915	0.643478	3	6.76398	1.46586	4
ENSMUSG00000055633	Zfp580	protein_coding	7	0.527	0.137	0.327	0.336	-0.2	0.547	6.50988	0.796162	4	9.666	1.88283	3	8.74007	2.2884	4
ENSMUSG00000006219	Fblim1	protein_coding	4	0.527	0.206	0.175	0.69	-0.351	0.338	1.87128	0.48139	4	2.46897	0.286966	3	2.5021	0.896555	4
ENSMUSG00000018339	Gpx3	protein_coding	11	0.526	0.0503	1.274	1.43e-09	0.748	0.000589	624.274	106.615	4	1748.77	532.575	3	836.883	197.433	4
ENSMUSG00000048070	Pirt	protein_coding	11	0.526	0.317	0.777	0.0698	0.251	0.58	2.64505	1.29774	4	5.2798	1.86256	3	3.55523	0.954779	4
ENSMUSG00000043747	1520401A03Rik	protein_coding	17	0.526	0.375	0.369	0.49	-0.158	0.774	0.502625	0.237942	4	0.769533	0.193483	3	0.67195	0.0895493	4
ENSMUSG00000053279	Aldh1a1	protein_coding	19	0.526	0.37	0.304	0.581	-0.222	0.672	2.16875	0.866678	4	3.09797	0.930408	3	2.91535	1.62795	4
ENSMUSG00000021892	Sh3bp5	protein_coding	14	0.526	0.0741	-0.176	0.587	-0.702	0.00426	7.6898	2.38245	4	7.93117	1.08929	3	10.2242	1.01516	4
ENSMUSG00000011267	Zfp296	protein_coding	7	0.526	0.265	-0.271	0.605	-0.797	0.0351	2.05132	0.890664	4	1.97953	0.159483	3	2.71528	0.794386	4
ENSMUSG00000001260	Gabrg1	protein_coding	5	0.526	0.287	-0.27	0.608	-0.795	0.0342	0.265	0.0522608	4	0.258433	0.0703649	3	0.3538	0.0555666	4
ENSMUSG00000050953	Gja1	protein_coding	10	0.525	0.0798	-0.742	0.00443	-1.267	1.94e-07	10.9576	1.75203	4	7.7151	0.692988	3	14.551	4.51708	4
ENSMUSG00000026950	Neb	protein_coding	2	0.525	0.145	-0.692	0.0361	-1.217	2.37e-05	0.176325	0.028524	4	0.128133	0.014459	3	0.236075	0.0174274	4
ENSMUSG00000039621	Prex1	protein_coding	2	0.525	0.00569	0.256	0.18	-0.269	0.133	4.77053	0.654537	4	6.69337	0.668476	3	6.3606	0.925777	4
ENSMUSG00000021886	Gpr65	protein_coding	12	0.525	0.344	0.384	0.442	-0.141	0.79	1.75852	0.671057	4	2.747	0.820834	3	2.37575	0.825216	4
ENSMUSG00000000120	Ngfr	protein_coding	11	0.524	0.415	0.885	0.0775	0.361	0.483	1.9529	1.10429	4	4.193	1.12703	3	2.61833	0.951276	4
ENSMUSG00000048332	Lhfp	protein_coding	3	0.524	0.196	-0.575	0.119	-1.099	0.000724	3.8785	1.24479	4	3.01077	0.92339	3	5.14267	1.36295	4
ENSMUSG00000022054	Nefm	protein_coding	14	0.523	0.0212	1.308	1.39e-13	0.784	1.6e-05	5.19763	1.37448	4	15.1619	3.04648	3	6.91937	0.678873	4
ENSMUSG00000030605	Mfge8	protein_coding	7	0.523	0.0127	-0.652	0.000478	-1.175	2.48e-11	19.9794	3.49424	4	14.8772	1.78983	3	26.553	5.21798	4
ENSMUSG00000036578	Fxyd7	protein_coding	7	0.523	0.424	0.934	0.0602	0.41	0.429	4.45948	2.6718	4	10.0557	4.00347	3	5.96965	1.8058	4
ENSMUSG00000029771	Irf5	protein_coding	6	0.523	0.183	0.615	0.0662	0.092	0.807	1.87585	0.225469	4	3.4036	0.842766	3	2.50767	0.579194	4
ENSMUSG00000000555	Itga5	protein_coding	15	0.523	0.0875	-0.31	0.311	-0.833	0.000919	5.0391	0.801824	4	4.7535	0.584586	3	6.72297	1.60016	4
ENSMUSG00000028064	Sema4a	protein_coding	3	0.523	0.0183	0.202	0.378	-0.321	0.112	10.3278	1.48381	4	13.9293	1.6957	3	13.7689	2.7822	4
ENSMUSG00000053158	Fes	protein_coding	7	0.523	0.0792	-0.202	0.529	-0.725	0.00337	4.17865	0.576599	4	4.2782	0.616951	3	5.55567	1.44989	4
ENSMUSG00000048489	8430408G22Rik	protein_coding	6	0.523	0.118	-0.095	0.811	-0.618	0.0275	47.2696	14.3728	4	51.3249	5.41252	3	62.3669	22.2669	4
ENSMUSG00000026678	Rgs5	protein_coding	1	0.522	0.00169	-0.671	7.92e-06	-1.193	1.63e-16	117.586	19.3043	4	86.6587	6.8064	3	155.987	23.6326	4
ENSMUSG00000051652	Lrrc3	protein_coding	10	0.522	0.121	0.699	0.0123	0.176	0.568	3.5289	1.1393	4	6.7233	1.32933	3	4.6988	0.608476	4
ENSMUSG00000109829	RP23-451A6.4	lincRNA	11	0.522	0.137	0.446	0.152	-0.076	0.841	1.2729	0.2205	4	2.05203	0.373703	3	1.70112	0.0587751	4
ENSMUSG00000032194	Kank2	protein_coding	9	0.522	0.0288	-0.006	0.999	-0.528	0.0101	6.59922	1.32965	4	7.6676	1.66091	3	8.74355	0.98127	4
ENSMUSG00000073680	Tmem88b	protein_coding	4	0.521	0.136	0.638	0.0287	0.117	0.725	1.52005	0.0993804	4	2.8097	0.77122	3	2.03505	0.275739	4
ENSMUSG00000031478	Nek3	protein_coding	8	0.521	0.0918	-0.209	0.542	-0.731	0.0043	5.02935	1.17314	4	5.1216	0.955408	3	6.6726	0.721031	4
ENSMUSG00000024985	Tcf7l2	protein_coding	19	0.521	0.0309	-0.089	0.764	-0.61	0.00272	2.03595	0.357144	4	2.24853	0.220494	3	2.70973	0.0986339	4
ENSMUSG00000019966	Kitl	protein_coding	10	0.52	0.0283	-0.438	0.0491	-0.959	1.05e-06	6.40383	1.5114	4	5.5107	0.434576	3	8.48997	1.28866	4
ENSMUSG00000017311	Pyy	protein_coding	11	0.52	0.0696	0.182	0.543	-0.339	0.188	6247.44	1133.91	4	8254.6	2948.56	3	8345.2	1625.41	4
ENSMUSG00000036887	C1qa	protein_coding	4	0.519	0.0535	1.236	3.57e-09	0.717	0.000913	84.1371	23.5877	4	237.237	25.3861	3	113.385	17.7375	4
ENSMUSG00000018830	Myh11	protein_coding	16	0.519	0.0241	-0.601	0.00344	-1.12	4.3e-09	9.33527	1.81185	4	7.27617	1.02317	3	12.5359	2.27213	4
ENSMUSG00000041731	Pgm5	protein_coding	19	0.519	0.351	-0.447	0.421	-0.966	0.0237	0.771075	0.321408	4	0.664633	0.0671846	3	1.0229	0.351368	4
ENSMUSG00000020227	Irak3	protein_coding	10	0.518	0.113	0.634	0.0212	0.116	0.712	2.6135	0.462472	4	4.76177	0.874759	3	3.47095	0.578226	4
ENSMUSG00000046280	She	protein_coding	3	0.518	0.0691	-0.441	0.103	-0.96	4.45e-05	2.96283	0.763012	4	2.5403	0.372377	3	3.9242	0.48468	4
ENSMUSG00000090936	Gm17705	lincRNA	17	0.518	0.308	0.265	0.606	-0.253	0.57	1.56973	0.300296	4	2.2281	0.358326	3	2.08798	0.655254	4
ENSMUSG00000045930	Clec14a	protein_coding	12	0.517	0.0311	-1.02	4.77e-07	-1.537	6.26e-15	14.0352	2.88994	4	8.19477	1.74747	3	18.6972	2.7112	4
ENSMUSG00000032085	Tagln	protein_coding	9	0.517	0.0975	-0.337	0.275	-0.854	0.000826	8.94385	1.15564	4	8.18343	1.36432	3	11.8553	2.64367	4
ENSMUSG00000033256	Shf	protein_coding	2	0.517	0.152	-0.109	0.802	-0.626	0.0316	2.29252	0.195527	4	2.49733	0.318577	3	3.04215	0.365171	4
ENSMUSG00000033066	Gas7	protein_coding	11	0.516	0.0753	2.012	3.37e-21	1.496	2.14e-12	1.56517	0.244938	4	7.50093	1.29412	3	2.10015	0.604028	4
ENSMUSG00000041836	Ptpre	protein_coding	7	0.516	0.21	0.681	0.045	0.165	0.661	0.796325	0.10065	4	1.51813	0.506575	3	1.05238	0.329969	4
ENSMUSG00000058571	Gpc6	protein_coding	14	0.516	0.122	0.405	0.185	-0.111	0.738	1.73115	0.391882	4	2.7045	0.794069	3	2.29495	0.567992	4
ENSMUSG00000036553	Sh3tc1	protein_coding	5	0.516	0.138	-0.414	0.214	-0.931	0.000931	2.09665	0.219399	4	1.8536	0.282708	3	2.78265	0.798456	4
ENSMUSG00000023011	Faim2	protein_coding	15	0.516	0.439	0.623	0.259	0.108	0.854	1.19897	0.674038	4	2.15673	1.14989	3	1.57612	0.419724	4
ENSMUSG00000068735	Trp53i11	protein_coding	2	0.515	0.00567	1.061	3.36e-12	0.546	0.000618	24.7996	4.67995	4	60.962	9.35843	3	33.0048	5.42262	4
ENSMUSG00000022912	Pros1	protein_coding	16	0.515	0.0812	-0.298	0.316	-0.812	0.000855	6.82867	1.029	4	6.50647	1.28306	3	9.04528	2.23479	4
ENSMUSG00000035875	AI182371	protein_coding	2	0.514	0.219	0.939	0.00307	0.425	0.196	1.92095	0.463557	4	4.3761	1.09076	3	2.55365	0.313825	4
ENSMUSG00000020388	Pdlim4	protein_coding	11	0.514	0.305	1.043	0.0047	0.529	0.155	0.974525	0.0774642	4	2.36637	0.360484	3	1.30468	0.519941	4
ENSMUSG00000021062	Rab15	protein_coding	12	0.514	0.274	0.993	0.00626	0.478	0.201	1.56855	0.606427	4	3.68067	1.17959	3	2.0817	0.627373	4
ENSMUSG00000039706	Ldb2	protein_coding	5	0.514	0.106	-0.63	0.0292	-1.144	9.63e-06	4.83322	0.881746	4	3.6675	1.10998	3	6.39883	0.779629	4
ENSMUSG00000025083	Afap1l2	protein_coding	19	0.514	0.094	-0.607	0.0295	-1.121	7.05e-06	3.07293	0.557919	4	2.37977	0.557638	3	4.06578	0.715743	4
ENSMUSG00000054716	Zfp771	protein_coding	7	0.513	0.144	-0.634	0.0463	-1.147	5.09e-05	6.19712	0.489345	4	4.70247	1.35463	3	8.19368	1.54879	4
ENSMUSG00000000732	Icosl	protein_coding	10	0.513	0.183	-0.372	0.326	-0.885	0.00424	3.2824	0.527864	4	2.9944	0.120183	3	4.3533	1.27481	4
ENSMUSG00000020101	Vsir	protein_coding	10	0.513	0.161	0.231	0.526	-0.282	0.394	3.03415	0.309912	4	4.21047	1.05595	3	4.03163	1.23522	4
ENSMUSG00000034664	Itga2b	protein_coding	11	0.513	0.261	0.15	0.769	-0.363	0.345	0.715475	0.118386	4	0.938567	0.0230531	3	0.952025	0.29107	4
ENSMUSG00000105345	BC030343	lincRNA	5	0.513	0.252	-0.069	0.911	-0.583	0.121	2.50185	0.417026	4	2.8349	1.47319	3	3.31487	0.708863	4
ENSMUSG00000051486	Pcdhb11	protein_coding	18	0.512	0.34	1.941	6.39e-08	1.429	5.82e-05	0.576725	0.277858	4	2.6132	0.258615	3	0.773425	0.299215	4
ENSMUSG00000016349	Eef1a2	protein_coding	2	0.512	0.021	0.856	2.4e-06	0.344	0.0758	26.5259	4.05233	4	55.874	13.7212	3	35.1099	4.0859	4
ENSMUSG00000026825	Dnm1	protein_coding	2	0.512	0.0964	0.478	0.0798	-0.034	0.926	4.56672	0.800399	4	7.40217	2.17461	3	6.05585	0.954305	4
ENSMUSG00000035041	Creb3l3	protein_coding	10	0.512	0.416	0.797	0.1	0.285	0.566	0.669975	0.230331	4	1.40107	0.696164	3	0.897475	0.288359	4
ENSMUSG00000027954	Efna1	protein_coding	3	0.512	0.0969	-0.429	0.141	-0.941	0.000189	14.0079	4.15839	4	12.1617	1.98312	3	18.5274	2.60028	4
ENSMUSG00000026389	Steap3	protein_coding	1	0.512	0.367	-0.47	0.397	-0.981	0.0298	0.816675	0.308694	4	0.683467	0.329491	3	1.08888	0.347644	4
ENSMUSG00000029468	P2rx7	protein_coding	5	0.512	0.143	-0.204	0.587	-0.716	0.0123	1.77592	0.325424	4	1.81837	0.400444	3	2.34762	0.485766	4
ENSMUSG00000030000	Add2	protein_coding	6	0.512	0.173	0.128	0.756	-0.384	0.241	1.1132	0.332979	4	1.43563	0.32598	3	1.47933	0.385664	4
ENSMUSG00000003123	Lipe	protein_coding	7	0.512	0.0538	0.055	0.862	-0.456	0.0457	4.56685	0.59821	4	5.56693	0.449905	3	6.03238	1.25899	4
ENSMUSG00000073758	Sh3d21	protein_coding	4	0.511	0.0557	-1.046	4.51e-06	-1.557	1.39e-12	7.5589	1.36382	4	4.3201	0.965526	3	9.96518	0.807073	4
ENSMUSG00000097867	Lppos	lincRNA	16	0.511	0.086	-0.104	0.771	-0.615	0.0128	8.9978	1.45485	4	9.88653	1.97959	3	11.8589	2.14697	4
ENSMUSG00000038217	Tlcd2	protein_coding	11	0.51	0.276	0.267	0.565	-0.244	0.582	1.39567	0.700517	4	1.9715	0.267959	3	1.8379	0.074024	4
ENSMUSG00000046733	Gprc5a	protein_coding	6	0.51	0.343	0.251	0.629	-0.259	0.609	2.04073	0.684102	4	2.80723	1.287	3	2.68898	0.706126	4
ENSMUSG00000052563	D930048N14Rik	protein_coding	11	0.509	0.236	-0.931	0.0124	-1.44	2.37e-05	2.83962	1.1787	4	1.72107	0.524225	3	3.71267	0.628055	4
ENSMUSG00000015133	Lrrk1	protein_coding	7	0.509	0.0557	-0.372	0.152	-0.881	6.11e-05	1.82145	0.26964	4	1.6488	0.191532	3	2.41162	0.295324	4
ENSMUSG00000096950	Gm9530	lincRNA	1	0.509	0.287	-0.552	0.219	-1.061	0.00476	1.6974	0.936366	4	1.3482	0.089934	3	2.22408	0.24102	4
ENSMUSG00000025225	Nfkb2	protein_coding	19	0.509	0.223	0.445	0.234	-0.063	0.883	5.7964	1.51072	4	9.43767	3.44359	3	7.7044	2.42204	4
ENSMUSG00000022500	Litaf	protein_coding	16	0.509	0.141	0.201	0.57	-0.307	0.322	5.76232	1.16841	4	7.7428	0.619796	3	7.5871	2.29185	4
ENSMUSG00000098112	Bin2	protein_coding	15	0.509	0.402	0.316	0.578	-0.193	0.725	1.41298	0.368543	4	2.1188	0.932185	3	1.8752	0.843134	4
ENSMUSG00000094724	Rnaset2b	protein_coding	17	0.509	0.316	0.243	0.627	-0.266	0.555	1.798	0.700214	4	2.54047	1.00083	3	2.3774	0.498586	4
ENSMUSG00000052430	Bmpr1b	protein_coding	3	0.508	0.33	2.024	5.87e-08	1.516	5.03e-05	1.97857	1.3094	4	9.40233	4.31803	3	2.5664	0.488926	4
ENSMUSG00000099825	1810012K16Rik	lincRNA	8	0.508	0.302	-0.196	0.748	-0.704	0.0686	4.00673	0.869112	4	4.16727	1.73812	3	5.30318	0.770847	4
ENSMUSG00000020892	Aloxe3	protein_coding	11	0.508	0.31	0.092	0.874	-0.416	0.323	1.06377	0.31531	4	1.3398	0.468824	3	1.39595	0.519559	4
ENSMUSG00000024066	Xdh	protein_coding	17	0.508	0.185	-0.02	0.973	-0.528	0.1	5.69243	1.72439	4	6.5214	2.22484	3	7.49118	1.95892	4
ENSMUSG00000026385	Dbi	protein_coding	1	0.507	0.025	0.616	0.00133	0.11	0.624	21.8487	5.57836	4	39.3494	5.32575	3	28.7177	2.52934	4
ENSMUSG00000075010	AW112010	lincRNA	19	0.507	0.171	-0.633	0.0562	-1.14	0.000117	16.5419	2.51769	4	12.5952	1.20568	3	21.7542	7.1	4
ENSMUSG00000037813	D630003M21Rik	protein_coding	2	0.507	0.205	-0.244	0.572	-0.751	0.0204	1.48152	0.38185	4	1.47207	0.325142	3	1.96307	0.511158	4
ENSMUSG00000023017	Asic1	protein_coding	15	0.506	0.00145	1.091	1.6e-16	0.586	2.13e-05	31.9525	4.24663	4	80.4765	6.65649	3	42.3695	5.92319	4
ENSMUSG00000042286	Stab1	protein_coding	14	0.506	0.0377	-0.305	0.202	-0.811	6.11e-05	5.52975	1.18426	4	5.2468	0.307984	3	7.2263	1.73142	4
ENSMUSG00000009734	Pou6f2	protein_coding	13	0.505	0.221	0.841	0.0104	0.336	0.334	1.21818	0.208608	4	2.56513	0.748096	3	1.61848	0.484529	4
ENSMUSG00000050272	Dscam	protein_coding	16	0.505	0.102	0.375	0.188	-0.13	0.671	1.61895	0.160594	4	2.46877	0.0965248	3	2.14865	0.623404	4
ENSMUSG00000067586	S1pr3	protein_coding	13	0.505	0.142	-0.265	0.451	-0.77	0.00608	4.9146	0.695153	4	4.855	2.1192	3	6.52365	1.04854	4
ENSMUSG00000024986	Hhex	protein_coding	19	0.505	0.125	0.079	0.831	-0.425	0.136	15.0357	4.96375	4	18.5131	4.991	3	19.7671	3.82019	4
ENSMUSG00000024451	Arap3	protein_coding	18	0.503	0.0328	-0.721	0.000413	-1.223	2.6e-10	15.9199	1.68447	4	11.2835	2.66455	3	20.8734	3.91367	4
ENSMUSG00000021108	Prkch	protein_coding	12	0.503	0.0574	-0.505	0.0376	-1.008	3.42e-06	5.4629	0.39675	4	4.5142	0.520262	3	7.20348	1.2612	4
ENSMUSG00000035864	Syt1	protein_coding	10	0.503	0.107	0.549	0.0415	0.046	0.883	3.48255	1.0846	4	5.9839	1.08988	3	4.59745	0.838713	4
ENSMUSG00000071711	Mpst	protein_coding	15	0.503	0.13	-0.467	0.137	-0.971	0.000314	9.11097	0.94647	4	7.7495	1.91163	3	11.9617	2.41337	4
ENSMUSG00000036111	Lmo1	protein_coding	7	0.503	0.195	0.457	0.183	-0.046	0.922	4.2993	1.319	4	6.92703	1.04368	3	5.66523	0.460753	4
ENSMUSG00000027848	Olfml3	protein_coding	3	0.502	0.146	0.703	0.0132	0.201	0.519	2.45465	0.561724	4	4.6981	0.588872	3	3.23497	0.948336	4
ENSMUSG00000039004	Bmp6	protein_coding	13	0.502	0.192	-0.774	0.0224	-1.276	3.19e-05	3.91107	1.17627	4	2.6705	0.51164	3	5.12507	0.921341	4
ENSMUSG00000107061	Gm19590	lincRNA	5	0.502	0.168	-0.409	0.248	-0.911	0.00177	6.37948	0.231293	4	5.68843	0.988877	3	8.4875	2.67876	4
ENSMUSG00000086022	Rad51ap2	protein_coding	12	0.502	0.144	0.322	0.329	-0.18	0.572	2.69955	0.140514	4	4.00727	1.30611	3	3.55205	0.459678	4
ENSMUSG00000038132	Rbm24	protein_coding	13	0.502	0.19	-0.238	0.565	-0.74	0.0174	2.118	0.621143	4	2.0905	0.314918	3	2.79042	0.700236	4
ENSMUSG00000026321	Tnfrsf11a	protein_coding	1	0.501	0.094	0.397	0.143	-0.104	0.733	2.75065	0.4359	4	4.32263	1.23895	3	3.63908	0.176829	4
ENSMUSG00000070304	Scn2b	protein_coding	9	0.501	0.217	0.264	0.505	-0.237	0.522	2.24235	0.589263	4	3.15407	0.263477	3	2.96437	1.10104	4
ENSMUSG00000038349	Plcl1	protein_coding	1	0.501	0.199	0.235	0.553	-0.266	0.449	0.8806	0.200688	4	1.2215	0.202104	3	1.1564	0.239503	4
ENSMUSG00000051314	Ffar2	protein_coding	7	0.501	0.0567	0.159	0.568	-0.342	0.143	18.2473	4.30948	4	24.1721	1.67632	3	24.2651	4.81062	4
ENSMUSG00000048058	Ldlrad3	protein_coding	2	0.501	0.14	-0.154	0.685	-0.655	0.0194	4.31835	1.20917	4	4.5729	1.27931	3	5.67997	1.97206	4
ENSMUSG00000030249	Abcc9	protein_coding	6	0.501	0.0849	-0.118	0.729	-0.619	0.0109	4.40367	1.14215	4	4.70537	0.950438	3	5.7507	0.987729	4
ENSMUSG00000040690	Col16a1	protein_coding	4	0.501	0.153	-0.073	0.867	-0.574	0.0501	4.0413	0.817511	4	4.50797	1.68239	3	5.31072	1.31479	4
ENSMUSG00000036334	Igsf10	protein_coding	3	0.5	0.338	0.995	0.0127	0.495	0.229	0.485525	0.250613	4	1.13817	0.0136782	3	0.64235	0.185587	4
ENSMUSG00000062593	Lilrb4a	protein_coding	10	0.5	0.428	0.973	0.0446	0.472	0.338	2.7526	1.35116	4	7.07087	2.60414	3	3.8201	1.91415	4
ENSMUSG00000031714	Gab1	protein_coding	8	0.5	0.0307	0.17	0.486	-0.331	0.109	5.7498	0.665233	4	7.6	0.984907	3	7.57153	1.21511	4
ENSMUSG00000042312	S100a13	protein_coding	3	0.5	0.0849	-0.124	0.718	-0.624	0.0102	27.6404	5.57686	4	29.6792	5.47902	3	36.0823	5.51417	4
ENSMUSG00000026458	Ppfia4	protein_coding	1	0.5	0.237	0.07	0.885	-0.43	0.232	1.0462	0.162129	4	1.3018	0.481081	3	1.38085	0.205576	4
ENSMUSG00000031877	Ces2g	protein_coding	8	0.499	0.177	-1.274	4.31e-05	-1.773	2.61e-09	2.93023	0.167924	4	1.40187	0.496967	3	3.8074	0.733642	4
ENSMUSG00000040699	Limd2	protein_coding	11	0.499	0.000746	-0.516	0.00022	-1.015	5.93e-15	18.009	1.55521	4	14.8671	1.54927	3	23.6314	1.56215	4
ENSMUSG00000020592	Sdc1	protein_coding	12	0.499	0.226	0.666	0.0524	0.166	0.657	1.82828	0.525552	4	3.39103	0.45521	3	2.40033	0.680349	4
ENSMUSG00000004366	Sst	protein_coding	16	0.499	0.0022	-0.285	0.0821	-0.785	4.28e-08	10641.4	1484.67	4	10214.2	1253.66	3	13982.6	2185.17	4
ENSMUSG00000037552	Plekhg2	protein_coding	7	0.499	0.0762	-0.423	0.107	-0.921	5.7e-05	5.7409	1.41925	4	5.04273	0.469909	3	7.55917	1.53934	4
ENSMUSG00000028713	Cyp4b1	protein_coding	4	0.499	0.0902	0.228	0.445	-0.271	0.306	6.95012	0.390529	4	9.64403	1.81906	3	9.12825	1.82402	4
ENSMUSG00000044556	Tex38	protein_coding	4	0.499	0.276	-0.374	0.449	-0.873	0.0182	3.7431	0.452106	4	3.38333	1.0612	3	4.90212	0.686322	4
ENSMUSG00000053007	9430076C15Rik	protein_coding	6	0.499	0.288	0.294	0.506	-0.206	0.637	0.106	0.0225638	4	0.152733	0.0354188	3	0.14015	0.0226524	4
ENSMUSG00000020926	Adam11	protein_coding	11	0.499	0.27	0.186	0.687	-0.313	0.436	3.50077	0.73123	4	4.64527	1.92962	3	4.6336	1.62625	4
ENSMUSG00000026688	Mgst3	protein_coding	1	0.499	0.079	-0.132	0.691	-0.632	0.00793	18.0649	5.78139	4	19.2086	2.26757	3	23.5241	1.29592	4
ENSMUSG00000053110	Yap1	protein_coding	9	0.499	0.125	-0.106	0.787	-0.605	0.0261	2.3435	0.67539	4	2.51517	0.657295	3	3.05845	0.465165	4
ENSMUSG00000061132	Blnk	protein_coding	19	0.499	0.296	0.069	0.898	-0.43	0.277	0.463175	0.0835377	4	0.572	0.094224	3	0.609325	0.172958	4
ENSMUSG00000020431	Adcy1	protein_coding	11	0.498	0.185	2.129	1.11e-15	1.631	8.08e-10	0.68215	0.180876	4	3.53037	1.01182	3	0.897775	0.281268	4
ENSMUSG00000043164	Tmem212	protein_coding	3	0.498	0.419	-1.594	0.00203	-2.092	1.78e-05	5.9632	3.13043	4	2.26357	1.1801	3	7.7904	2.677	4
ENSMUSG00000030796	Tead2	protein_coding	7	0.498	0.289	-0.269	0.59	-0.767	0.0395	0.886925	0.313841	4	0.862267	0.165894	3	1.16775	0.263639	4
ENSMUSG00000037940	Inpp4b	protein_coding	8	0.497	0.164	-0.588	0.0674	-1.085	0.000148	1.28465	0.421869	4	0.996367	0.191557	3	1.66738	0.375587	4
ENSMUSG00000040350	Trim7	protein_coding	11	0.497	0.0143	0.165	0.449	-0.332	0.0685	5.96887	0.651116	4	7.92833	1.50833	3	7.84523	1.19416	4
ENSMUSG00000030220	Arhgdib	protein_coding	6	0.497	0.266	-0.249	0.578	-0.747	0.0348	5.75868	1.22493	4	5.77643	1.35261	3	7.5534	2.84615	4
ENSMUSG00000032940	Rbm11	protein_coding	16	0.497	0.287	-0.079	0.89	-0.577	0.129	2.2466	0.517428	4	2.53457	1.25719	3	2.95818	0.723429	4
ENSMUSG00000033595	Lgi3	protein_coding	14	0.496	0.353	2.633	3.13e-17	2.137	1.69e-12	0.4612	0.148429	4	3.41487	0.514456	3	0.608575	0.114309	4
ENSMUSG00000000489	Pdgfb	protein_coding	15	0.496	0.0294	0.224	0.327	-0.272	0.191	15.2369	3.20956	4	20.8506	2.64955	3	19.8529	3.44848	4
ENSMUSG00000020399	Havcr2	protein_coding	11	0.496	0.271	0.336	0.429	-0.16	0.694	1.49778	0.20753	4	2.23657	0.451479	3	1.96447	0.603648	4
ENSMUSG00000015947	Fcgr1	protein_coding	3	0.496	0.484	0.304	0.654	-0.192	0.775	1.03988	0.270267	4	1.53903	0.735988	3	1.35898	0.81931	4
ENSMUSG00000025492	Ifitm3	protein_coding	7	0.496	0.125	-0.048	0.907	-0.544	0.0454	51.9548	13.1591	4	58.4373	10.8916	3	67.7477	17.691	4
ENSMUSG00000096847	Tmem151b	protein_coding	17	0.495	0.0764	1.352	1.28e-10	0.857	6.42e-05	4.18525	0.368889	4	12.6819	3.17305	3	5.50058	1.02075	4
ENSMUSG00000032602	Slc25a20	protein_coding	9	0.495	0.0234	0.999	9.86e-09	0.504	0.00569	8.02385	2.21137	4	18.8151	3.80104	3	10.4336	0.612305	4
ENSMUSG00000050875	A730017C20Rik	protein_coding	18	0.495	0.412	0.267	0.644	-0.229	0.674	1.33955	0.570952	4	1.90727	0.534558	3	1.77487	0.969594	4
ENSMUSG00000054435	Gimap4	protein_coding	6	0.494	0.0722	-1.083	2.94e-06	-1.577	2.03e-12	17.5071	3.82554	4	9.6531	0.499157	3	22.6899	4.56271	4
ENSMUSG00000023886	Smoc2	protein_coding	17	0.493	0.464	0.198	0.76	-0.295	0.619	2.168	1.1188	4	2.86207	1.59356	3	2.81997	0.986552	4
ENSMUSG00000016763	Scube1	protein_coding	15	0.493	0.17	0.065	0.869	-0.428	0.163	1.3397	0.407327	4	1.64643	0.359034	3	1.75277	0.319698	4
ENSMUSG00000040283	Btnl9	protein_coding	11	0.492	0.0458	-1.296	1.63e-10	-1.788	6.13e-19	18.2494	4.64602	4	8.6503	1.25338	3	23.5452	5.1439	4
ENSMUSG00000027239	Mdk	protein_coding	2	0.491	0.236	-0.514	0.199	-1.004	0.00227	3.21267	0.986369	4	2.6355	0.385547	3	4.19672	0.827739	4
ENSMUSG00000028037	Ifi44	protein_coding	3	0.491	0.4	-0.419	0.452	-0.91	0.0443	1.5012	0.450344	4	1.28167	0.892101	3	1.94748	0.390321	4
ENSMUSG00000044229	Nxpe4	protein_coding	9	0.491	0.219	0.23	0.56	-0.261	0.463	2.58632	0.836391	4	3.46387	0.305442	3	3.2544	0.41118	4
ENSMUSG00000068874	Selenbp1	protein_coding	3	0.491	0.291	-0.026	0.982	-0.517	0.182	2.65375	0.916112	4	3.04383	0.734858	3	3.47357	1.04481	4
ENSMUSG00000069833	Ahnak	protein_coding	19	0.49	0.0101	-0.251	0.194	-0.74	4.99e-06	5.8915	0.809302	4	5.79927	0.623872	3	7.7012	1.37184	4
ENSMUSG00000031972	Acta1	protein_coding	8	0.49	0.279	-0.513	0.242	-1.003	0.00388	2.0229	0.167104	4	1.73163	0.747385	3	2.64838	0.387626	4
ENSMUSG00000053559	Smagp	protein_coding	15	0.489	0.236	-0.79	0.0335	-1.279	0.000117	5.20782	1.07517	4	3.5301	0.822932	3	6.7676	1.6369	4
ENSMUSG00000054920	Klhl5	protein_coding	5	0.489	0.0913	-0.427	0.116	-0.916	0.000102	3.44773	0.689314	4	2.9993	0.598026	3	4.4851	0.667934	4
ENSMUSG00000026888	Grb14	protein_coding	2	0.489	0.0302	-0.217	0.355	-0.705	0.000181	7.26067	1.43635	4	7.34793	1.16825	3	9.47632	1.79702	4
ENSMUSG00000028937	Acot7	protein_coding	4	0.489	0.301	0.369	0.395	-0.121	0.794	5.77762	2.64117	4	8.7837	2.41065	3	7.55058	1.53541	4
ENSMUSG00000038623	Tm6sf1	protein_coding	7	0.489	0.236	-0.327	0.423	-0.816	0.0136	1.64053	0.144181	4	1.54767	0.441795	3	2.14107	0.66644	4
ENSMUSG00000034926	Dhcr24	protein_coding	4	0.488	0.00865	1.6	1.44e-28	1.112	3.24e-14	11.6959	1.85958	4	41.8633	8.3802	3	15.2188	2.41783	4
ENSMUSG00000097619	4833422M21Rik	lincRNA	15	0.488	0.29	0.576	0.136	0.089	0.839	0.91415	0.287838	4	1.61037	0.245266	3	1.18918	0.233225	4
ENSMUSG00000040479	Dgkz	protein_coding	2	0.488	0.00235	-0.18	0.299	-0.668	2.32e-06	46.7126	9.35816	4	48.2985	4.85768	3	60.6186	5.9934	4
ENSMUSG00000028825	Rhd	protein_coding	4	0.488	0.242	-0.282	0.491	-0.771	0.0206	7.0393	2.01979	4	6.8944	1.49417	3	9.3333	2.04964	4
ENSMUSG00000056145	AI504432	lincRNA	3	0.488	0.341	0.134	0.81	-0.354	0.416	0.47515	0.117763	4	0.6221	0.263957	3	0.62215	0.10821	4
ENSMUSG00000031760	Mt3	protein_coding	8	0.488	0.217	0.019	0.975	-0.469	0.152	3.95617	0.369283	4	5.13837	0.394934	3	5.04488	0.580634	4
ENSMUSG00000064065	Ipcef1	protein_coding	10	0.487	0.33	3.128	5.29e-22	2.641	1.13e-16	0.387425	0.105559	4	4.0663	1.90802	3	0.5062	0.0733901	4
ENSMUSG00000024140	Epas1	protein_coding	17	0.487	0.0135	-0.652	0.000159	-1.139	4.5e-12	67.9847	10.2001	4	50.4207	8.25339	3	88.2782	13.5646	4
ENSMUSG00000038453	Srcin1	protein_coding	11	0.487	0.393	1.044	0.0127	0.557	0.189	0.515625	0.146334	4	1.2621	0.541851	3	0.67965	0.330065	4
ENSMUSG00000027187	Cat	protein_coding	2	0.487	0.0986	0.566	0.0251	0.079	0.79	7.75282	2.42789	4	13.4695	2.52497	3	10.0165	1.42724	4
ENSMUSG00000066129	Kndc1	protein_coding	7	0.487	0.292	-0.647	0.113	-1.134	0.00163	0.870375	0.199489	4	0.659967	0.194055	3	1.15075	0.481899	4
ENSMUSG00000041828	Abca8a	protein_coding	11	0.487	0.13	-0.291	0.365	-0.778	0.00301	5.6999	1.33659	4	5.42757	1.37372	3	7.42887	2.23536	4
ENSMUSG00000000753	Serpinf1	protein_coding	11	0.487	0.45	0.201	0.752	-0.286	0.612	3.07285	1.72514	4	4.08393	1.1097	3	3.99262	1.8272	4
ENSMUSG00000032172	Olfm2	protein_coding	9	0.486	0.438	0.803	0.0888	0.317	0.51	0.880375	0.313683	4	1.85147	0.704932	3	1.18695	0.122212	4
ENSMUSG00000019850	Tnfaip3	protein_coding	10	0.486	0.274	0.516	0.175	0.03	0.949	1.72362	0.205023	4	2.92167	1.13404	3	2.24772	0.863451	4
ENSMUSG00000020758	Itgb4	protein_coding	11	0.486	0.217	-0.335	0.39	-0.821	0.00902	1.7512	0.428826	4	1.6455	0.428002	3	2.30605	0.600728	4
ENSMUSG00000041445	Mmrn2	protein_coding	14	0.485	0.022	-0.702	0.000142	-1.187	1.26e-11	21.5486	3.94181	4	15.4648	2.19449	3	27.924	4.02329	4
ENSMUSG00000078202	Nrarp	protein_coding	2	0.485	0.184	-0.808	0.0106	-1.293	9.18e-06	4.9064	1.30122	4	3.26863	0.905081	3	6.32388	1.06548	4
ENSMUSG00000027102	Hoxd8	protein_coding	2	0.485	0.313	-0.664	0.119	-1.149	0.00169	1.12373	0.382014	4	0.836733	0.130419	3	1.46237	0.23328	4
ENSMUSG00000033350	Chst2	protein_coding	9	0.485	0.197	-0.514	0.135	-1	0.000867	2.35672	0.655525	4	1.9238	0.350564	3	3.03863	0.787734	4
ENSMUSG00000061535	C1qtnf7	protein_coding	5	0.485	0.414	-0.491	0.372	-0.976	0.0332	0.932475	0.439572	4	0.781767	0.146775	3	1.2178	0.380268	4
ENSMUSG00000007655	Cav1	protein_coding	6	0.484	0.0423	-0.523	0.015	-1.007	2.66e-07	19.5188	3.54699	4	15.8364	3.97783	3	25.2438	3.21806	4
ENSMUSG00000028716	Pdzk1ip1	protein_coding	4	0.484	0.00143	0.337	0.0209	-0.147	0.344	43.7113	7.84264	4	64.7968	4.58014	3	56.5934	3.94028	4
ENSMUSG00000044646	Zbtb7c	protein_coding	18	0.484	0.225	0.254	0.518	-0.23	0.528	2.67068	0.94875	4	3.77257	0.409369	3	3.50062	0.81804	4
ENSMUSG00000061576	Dpp6	protein_coding	5	0.484	0.0769	-0.09	0.781	-0.573	0.0125	7.9107	1.21995	4	8.72597	1.20731	3	10.3493	3.84021	4
ENSMUSG00000024900	Cpt1a	protein_coding	19	0.483	0.0439	1.027	6.32e-08	0.544	0.00599	30.4255	10.2724	4	72.6242	15.7754	3	39.2408	7.38344	4
ENSMUSG00000040624	Plekhg1	protein_coding	10	0.483	0.126	-0.408	0.17	-0.89	0.000503	2.56018	0.434989	4	2.2718	0.40844	3	3.33122	0.75037	4
ENSMUSG00000027713	1810062G17Rik	protein_coding	3	0.483	0.162	-0.31	0.362	-0.793	0.00441	16.5398	4.28802	4	15.8895	2.58527	3	21.7548	2.15473	4
ENSMUSG00000022894	Adamts5	protein_coding	16	0.483	0.418	-0.181	0.8	-0.664	0.176	0.478875	0.231876	4	0.4873	0.228519	3	0.61665	0.164093	4
ENSMUSG00000021763	BC067074	protein_coding	13	0.483	0.236	0.097	0.829	-0.386	0.261	0.661775	0.15498	4	0.836933	0.16465	3	0.865775	0.248901	4
ENSMUSG00000034990	Otoa	protein_coding	7	0.482	0.467	-4.311	1.13e-15	-4.793	2.36e-18	7.541	6.72784	4	0.435133	0.173584	3	9.46905	3.38744	4
ENSMUSG00000039481	Nrtn	protein_coding	17	0.482	0.165	-1.007	0.00059	-1.489	8.1e-08	16.9453	5.25758	4	9.81633	1.95074	3	21.7094	4.12293	4
ENSMUSG00000029309	Sparcl1	protein_coding	5	0.482	0.021	-0.483	0.0108	-0.964	2.77e-08	67.9969	14.0983	4	56.9673	6.9148	3	87.8176	17.6263	4
ENSMUSG00000029361	Nos1	protein_coding	5	0.482	0.44	0.34	0.549	-0.142	0.81	2.96185	1.78573	4	4.4366	1.92857	3	3.85295	1.08102	4
ENSMUSG00000020282	Rhbdf1	protein_coding	11	0.482	0.109	-0.167	0.61	-0.649	0.00878	5.58833	0.868056	4	5.8597	0.576059	3	7.29312	2.03939	4
ENSMUSG00000018593	Sparc	protein_coding	11	0.481	0.0372	-0.451	0.0323	-0.931	9.8e-07	101.872	21.444	4	86.7345	14.0754	3	131.088	27.3095	4
ENSMUSG00000024524	Gnal	protein_coding	18	0.481	0.274	0.647	0.0722	0.166	0.676	0.879925	0.370491	4	1.61413	0.145208	3	1.1384	0.301229	4
ENSMUSG00000027849	Syt6	protein_coding	3	0.481	0.294	0.643	0.0901	0.162	0.697	1.93375	1.02561	4	3.5068	0.627442	3	2.49143	0.459143	4
ENSMUSG00000030782	Tgfb1i1	protein_coding	7	0.481	0.183	-0.49	0.154	-0.971	0.000849	2.52192	0.411319	4	2.14967	0.740635	3	3.0431	0.46404	4
ENSMUSG00000005958	Ephb3	protein_coding	16	0.481	0.405	-0.034	0.99	-0.515	0.285	0.421975	0.158504	4	0.496567	0.309226	3	0.551275	0.0528598	4
ENSMUSG00000037348	Paqr7	protein_coding	4	0.481	0.0852	-0.01	0.99	-0.491	0.0366	3.28545	0.364923	4	3.84203	0.264457	3	4.26312	0.583982	4
ENSMUSG00000017167	Cntnap1	protein_coding	11	0.481	0.0812	-0.004	1	-0.485	0.0368	2.7361	0.243841	4	3.23287	0.389852	3	3.56873	0.560239	4
ENSMUSG00000021759	Plpp1	protein_coding	13	0.48	0.0458	-0.697	0.000773	-1.177	2e-09	73.1479	16.2154	4	52.48	10.5364	3	94.3035	17.2727	4
ENSMUSG00000026904	Slc4a10	protein_coding	2	0.48	0.0931	0.371	0.156	-0.108	0.706	6.92375	1.70889	4	10.5056	1.82246	3	8.98118	2.75677	4
ENSMUSG00000026483	Fam129a	protein_coding	1	0.479	0.0917	0.845	0.000206	0.365	0.13	5.3081	1.32602	4	11.2202	2.43739	3	6.89248	1.45907	4
ENSMUSG00000071042	Rasgrp3	protein_coding	17	0.479	0.13	-0.974	0.000232	-1.453	1.01e-08	9.54567	2.18252	4	5.67473	1.90679	3	12.2794	2.00153	4
ENSMUSG00000030020	Prickle2	protein_coding	6	0.479	0.0684	-0.397	0.111	-0.876	4.9e-05	3.0826	0.496973	4	2.7467	0.382393	3	3.99775	0.53475	4
ENSMUSG00000038193	Hand2	protein_coding	8	0.479	0.26	0.175	0.697	-0.305	0.42	3.49403	0.979996	4	4.6405	1.37313	3	4.53212	1.23472	4
ENSMUSG00000053113	Socs3	protein_coding	11	0.479	0.222	-0.154	0.727	-0.633	0.0493	9.06863	1.19925	4	9.46607	3.46537	3	11.7545	3.73797	4
ENSMUSG00000036459	Wtip	protein_coding	7	0.479	0.0764	-0.045	0.904	-0.524	0.0211	7.7649	1.66989	4	8.8174	0.41104	3	10.0136	1.35358	4
ENSMUSG00000034127	Tspan8	protein_coding	10	0.478	0.0422	-0.379	0.0873	-0.857	1.01e-05	52.2069	13.0585	4	46.9391	10.9619	3	67.4588	11.1091	4
ENSMUSG00000058443	Rpl10-ps3	protein_coding	9	0.478	0.484	0.248	0.714	-0.231	0.715	3.73415	2.38763	4	5.13187	1.37182	3	4.78625	1.96148	4
ENSMUSG00000022055	Nefl	protein_coding	14	0.478	0.527	0.148	0.839	-0.329	0.611	2.61665	1.93654	4	3.421	1.31885	3	3.38437	1.31231	4
ENSMUSG00000037946	Fgd3	protein_coding	13	0.478	0.355	0.073	0.908	-0.405	0.348	0.554225	0.143709	4	0.6894	0.0326956	3	0.715825	0.278833	4
ENSMUSG00000031842	Pde4c	protein_coding	8	0.478	0.0233	0.015	0.955	-0.464	0.0111	8.79702	1.27947	4	10.4232	1.98311	3	11.36	0.465889	4
ENSMUSG00000038642	Ctss	protein_coding	3	0.477	0.144	0.41	0.162	-0.066	0.845	45.6377	8.1772	4	72.9884	26.065	3	59.2886	16.0054	4
ENSMUSG00000059895	Ptp4a3	protein_coding	15	0.476	0.0143	-0.944	1.06e-08	-1.42	1.68e-18	31.0828	8.20096	4	18.9218	2.46006	3	40.021	5.20088	4
ENSMUSG00000045382	Cxcr4	protein_coding	1	0.476	0.268	-0.717	0.0524	-1.193	0.000351	7.92435	1.82447	4	5.7747	2.21132	3	10.2752	2.8712	4
ENSMUSG00000031860	Pbx4	protein_coding	8	0.476	0.226	-0.414	0.269	-0.89	0.00352	2.09645	0.218288	4	1.86013	0.175849	3	2.71655	0.480793	4
ENSMUSG00000000958	Slc7a7	protein_coding	14	0.476	0.249	0.355	0.344	-0.121	0.774	1.7918	0.449644	4	2.70767	0.788005	3	2.3254	0.432829	4
ENSMUSG00000020695	Mrc2	protein_coding	11	0.476	0.244	0.182	0.669	-0.294	0.414	0.75935	0.11852	4	1.01337	0.229846	3	0.987175	0.145194	4
ENSMUSG00000029860	Zyx	protein_coding	6	0.476	0.0395	0.103	0.693	-0.373	0.0651	5.21798	1.15168	4	6.5721	0.479885	3	6.72042	0.56779	4
ENSMUSG00000023911	Flywch2	protein_coding	17	0.476	0.163	-0.088	0.837	-0.564	0.0437	8.18395	1.42647	4	9.01157	1.11733	3	10.5435	1.93574	4
ENSMUSG00000039552	Rsph4a	protein_coding	10	0.475	0.467	1.527	0.000853	1.052	0.0217	1.55743	1.07852	4	5.2577	2.40147	3	1.9915	0.695956	4
ENSMUSG00000097579	Gm26799	lincRNA	6	0.475	0.431	1.046	0.0181	0.571	0.198	1.468	0.489352	4	3.5515	0.612681	3	1.89653	0.81672	4
ENSMUSG00000030657	Xylt1	protein_coding	7	0.475	0.137	-0.192	0.573	-0.668	0.0103	1.55317	0.149095	4	1.62117	0.564539	3	2.02197	0.372738	4
ENSMUSG00000021904	Sema3g	protein_coding	14	0.475	0.0986	-0.106	0.748	-0.581	0.0152	5.20887	0.224377	4	5.683	0.79003	3	6.76863	1.71637	4
ENSMUSG00000032852	Rspo4	protein_coding	2	0.474	0.0784	2.774	3.36e-43	2.3	2.02e-30	35.0992	9.24925	4	287.275	28.6365	3	46.0552	7.63755	4
ENSMUSG00000038860	Garnl3	protein_coding	2	0.474	0.255	0.766	0.0217	0.292	0.41	0.89405	0.0990817	4	1.82613	0.854258	3	1.1623	0.284072	4
ENSMUSG00000049281	Scn3b	protein_coding	9	0.474	0.0484	0.29	0.204	-0.184	0.421	6.18513	0.868418	4	8.8573	1.04588	3	8.00902	1.8768	4
ENSMUSG00000057182	Scn3a	protein_coding	2	0.474	0.0388	-0.096	0.727	-0.57	0.00334	5.69712	1.44701	4	6.22943	0.775804	3	7.35475	1.28891	4
ENSMUSG00000044456	Rin3	protein_coding	12	0.474	0.212	-0.106	0.822	-0.58	0.0641	1.88265	0.570753	4	2.02647	0.418083	3	2.4078	0.494423	4
ENSMUSG00000020653	Klf11	protein_coding	12	0.473	0.053	1.525	2.27e-16	1.052	2.87e-08	19.029	3.60449	4	64.5137	15.5781	3	24.3652	5.99889	4
ENSMUSG00000036377	C530008M17Rik	protein_coding	5	0.473	0.324	1.165	0.000434	0.693	0.0338	0.201425	0.0306404	4	0.534367	0.111356	3	0.261425	0.0326161	4
ENSMUSG00000045763	Basp1	protein_coding	15	0.473	0.239	0.958	0.00226	0.485	0.137	11.1547	5.27022	4	25.1653	2.86742	3	14.1553	3.04401	4
ENSMUSG00000033717	Adra2a	protein_coding	19	0.473	0.00452	0.368	0.0183	-0.105	0.55	46.9964	7.63789	4	71.3511	12.6072	3	60.3946	7.79154	4
ENSMUSG00000047181	Samd14	protein_coding	11	0.473	0.0309	0.452	0.0198	-0.021	0.935	10.5202	1.1497	4	16.9741	1.73628	3	13.5809	2.36549	4
ENSMUSG00000033446	Lpar6	protein_coding	14	0.473	0.113	0.4	0.138	-0.073	0.812	5.17133	1.58206	4	7.98493	0.976335	3	6.60295	1.54505	4
ENSMUSG00000046546	Fam43a	protein_coding	16	0.473	0.0522	-0.106	0.71	-0.58	0.00454	11.9757	2.83595	4	13.0025	0.87491	3	15.3392	2.42636	4
ENSMUSG00000024074	Crim1	protein_coding	17	0.472	0.0518	-0.444	0.0478	-0.916	4e-06	6.79615	1.51897	4	5.8331	0.981489	3	8.73863	0.666013	4
ENSMUSG00000074342	I830077J02Rik	protein_coding	3	0.472	0.619	-0.633	0.443	-1.104	0.109	1.04153	0.313232	4	0.8019	0.702853	3	1.34597	0.459217	4
ENSMUSG00000078154	Gm12184	protein_coding	11	0.472	0.3	0.288	0.516	-0.184	0.643	2.86495	0.45572	4	4.16763	1.63748	3	3.69775	0.559727	4
ENSMUSG00000029338	Antxr2	protein_coding	5	0.472	0.231	-0.19	0.657	-0.662	0.0385	1.23657	0.285101	4	1.26903	0.211028	3	1.5925	0.431676	4
ENSMUSG00000050357	Rltpr	protein_coding	8	0.472	0.0457	0.104	0.697	-0.368	0.074	5.13837	0.324867	4	6.28867	0.293995	3	6.45855	0.971898	4
ENSMUSG00000041237	Pklr	protein_coding	3	0.471	0.014	2.135	1.02e-48	1.664	3.35e-30	13.1662	1.8527	4	68.5756	18.9249	3	16.9455	1.32575	4
ENSMUSG00000074657	Kif5a	protein_coding	10	0.471	0.0666	0.472	0.0368	0	0.999	7.64863	2.03678	4	12.4457	1.41784	3	9.8708	1.84193	4
ENSMUSG00000032735	Ablim3	protein_coding	18	0.471	0.339	-0.077	0.911	-0.548	0.173	1.14445	0.437772	4	1.26673	0.114068	3	1.47435	0.543118	4
ENSMUSG00000001555	Fkbp10	protein_coding	11	0.471	0.284	-0.061	0.919	-0.532	0.144	2.7078	0.688004	4	3.03797	0.790205	3	3.4912	0.969853	4
ENSMUSG00000021259	Cyp46a1	protein_coding	12	0.47	0.16	-0.982	0.000446	-1.451	5.05e-08	8.71273	1.95428	4	5.19573	0.403944	3	11.2803	2.72236	4
ENSMUSG00000037362	Nov	protein_coding	15	0.47	0.338	-0.948	0.0226	-1.418	0.00019	2.73917	1.64122	4	1.63853	0.130738	3	3.48033	0.314783	4
ENSMUSG00000027048	Abcb11	protein_coding	2	0.47	0.487	0.336	0.602	-0.134	0.836	0.594125	0.253671	4	0.893467	0.505645	3	0.76105	0.3263	4
ENSMUSG00000031925	Maml2	protein_coding	9	0.47	0.147	-0.178	0.614	-0.649	0.0151	3.73267	0.959172	4	3.84587	0.886484	3	4.76922	0.715997	4
ENSMUSG00000004263	Atn1	protein_coding	6	0.47	0.0963	-0.037	0.925	-0.507	0.0335	4.00877	0.821513	4	4.57887	0.411743	3	5.13933	0.888372	4
ENSMUSG00000019947	Arid5b	protein_coding	10	0.469	0.268	0.458	0.216	-0.011	0.988	4.63657	2.47646	4	7.41723	0.997579	3	5.91847	1.26985	4
ENSMUSG00000028427	Aqp7	protein_coding	4	0.469	0.468	0.608	0.247	0.138	0.803	1.4101	0.573431	4	2.54557	0.421938	3	1.82165	0.8832	4
ENSMUSG00000017817	Jph2	protein_coding	2	0.469	0.344	-0.324	0.523	-0.793	0.0409	0.97865	0.266663	4	0.920033	0.0291925	3	1.2579	0.425294	4
ENSMUSG00000006494	Pdk1	protein_coding	2	0.468	0.0121	2.916	4.78e-90	2.448	5.52e-65	9.773	1.11937	4	87.5121	19.9687	3	12.6049	2.144	4
ENSMUSG00000000058	Cav2	protein_coding	6	0.468	0.0535	-0.624	0.00359	-1.093	3.5e-08	9.32662	2.18609	4	7.07537	0.965625	3	11.93	0.480822	4
ENSMUSG00000029819	Npy	protein_coding	6	0.468	0.368	1.046	0.00771	0.578	0.149	21.4566	10.2379	4	52.6314	21.3099	3	27.8462	6.82119	4
ENSMUSG00000015053	Gata2	protein_coding	6	0.468	0.199	-0.476	0.157	-0.945	0.00115	2.8389	0.904701	4	2.35957	0.613312	3	3.62075	0.597919	4
ENSMUSG00000069171	Nr2f1	protein_coding	13	0.468	0.404	-0.694	0.177	-1.162	0.00727	0.60145	0.237834	4	0.441067	0.284818	3	0.7684	0.0839269	4
ENSMUSG00000103711	Tstd1	protein_coding	1	0.468	0.353	-0.03	0.973	-0.498	0.224	5.25662	1.08647	4	6.0542	1.93824	3	6.72438	2.32972	4
ENSMUSG00000052688	Rab7b	protein_coding	1	0.467	0.358	0.471	0.287	0.004	1	0.585525	0.118106	4	0.958833	0.135938	3	0.75245	0.253244	4
ENSMUSG00000042524	Sun2	protein_coding	15	0.467	0.0124	0.197	0.301	-0.269	0.116	10.6975	2.46466	4	14.3514	0.524022	3	13.677	1.36545	4
ENSMUSG00000025511	Tspan4	protein_coding	7	0.467	0.203	0.338	0.318	-0.129	0.715	6.8898	1.52245	4	10.2954	1.18113	3	8.94618	2.78249	4
ENSMUSG00000033114	Slc35d2	protein_coding	13	0.467	0.2	-0.341	0.338	-0.808	0.00569	4.57185	1.10567	4	4.24447	0.587276	3	5.89867	1.71316	4
ENSMUSG00000038151	Prdm1	protein_coding	10	0.467	0.0764	0.203	0.446	-0.264	0.268	6.05295	1.64053	4	8.16207	1.13614	3	7.73667	1.16532	4
ENSMUSG00000014361	Mertk	protein_coding	2	0.467	0.118	-0.176	0.596	-0.643	0.00909	3.19862	0.426279	4	3.34157	0.674325	3	4.0961	0.719741	4
ENSMUSG00000031075	Ano1	protein_coding	7	0.466	0.042	-0.845	1.6e-05	-1.311	2.79e-12	5.02557	0.769221	4	3.30807	0.55099	3	6.4562	0.553591	4
ENSMUSG00000079363	Gbp4	protein_coding	5	0.466	0.205	-0.621	0.0552	-1.087	0.00018	2.55572	0.508225	4	1.94187	0.569045	3	3.26938	0.620803	4
ENSMUSG00000097047	1110020A21Rik	lincRNA	17	0.466	0.343	-0.345	0.485	-0.811	0.0372	6.4683	1.22354	4	5.98823	2.19169	3	8.2478	2.64855	4
ENSMUSG00000097863	1010001B22Rik	lincRNA	5	0.466	0.379	-0.321	0.553	-0.787	0.0565	4.0534	1.51762	4	3.76533	0.947856	3	5.1632	1.04244	4
ENSMUSG00000040093	Bmf	protein_coding	2	0.466	0.0867	-0.117	0.713	-0.584	0.01	4.2859	1.07155	4	4.65563	0.932754	3	5.49317	0.723022	4
ENSMUSG00000071226	Cecr2	protein_coding	6	0.466	0.334	0.117	0.812	-0.349	0.399	0.27825	0.0499542	4	0.350067	0.13862	3	0.35835	0.101446	4
ENSMUSG00000047730	Fcgbp	protein_coding	7	0.465	0.424	1.45	0.000147	0.985	0.00729	0.146375	0.0262111	4	0.473367	0.14118	3	0.188525	0.054452	4
ENSMUSG00000062542	Syt9	protein_coding	7	0.465	0.0439	0.593	0.0023	0.128	0.565	11.1906	2.42379	4	19.8399	2.43552	3	14.3919	2.96944	4
ENSMUSG00000005611	Mrvi1	protein_coding	7	0.465	0.236	-0.795	0.02	-1.26	4.98e-05	1.5563	0.310714	4	1.0522	0.193992	3	2.00035	0.540485	4
ENSMUSG00000032000	Birc3	protein_coding	9	0.465	0.0764	0.406	0.0843	-0.059	0.832	4.58795	0.486678	4	7.1512	0.544254	3	5.88283	1.20623	4
ENSMUSG00000034595	Ppp1r18	protein_coding	17	0.465	0.131	-0.365	0.218	-0.829	0.000823	4.12517	0.722812	4	3.75233	0.413318	3	5.27815	1.00113	4
ENSMUSG00000041390	Mdfic	protein_coding	6	0.465	0.216	-0.222	0.571	-0.687	0.0237	1.4976	0.391455	4	1.51397	0.218257	3	1.91352	0.482898	4
ENSMUSG00000078193	Gm2000	protein_coding	1	0.465	0.447	0.193	0.749	-0.272	0.613	6.21387	3.04508	4	8.23803	2.45199	3	7.92483	2.38777	4
ENSMUSG00000020151	Ptprr	protein_coding	10	0.465	0.0205	-0.062	0.805	-0.527	0.00203	6.30085	0.918437	4	7.1169	0.646689	3	8.09245	0.84317	4
ENSMUSG00000032125	Robo4	protein_coding	9	0.464	0.092	-0.941	3.86e-05	-1.405	1.9e-10	15.4833	2.757	4	9.35113	2.04051	3	19.6426	5.11723	4
ENSMUSG00000018654	Ikzf1	protein_coding	11	0.464	0.298	0.318	0.453	-0.145	0.722	0.631175	0.11048	4	0.927	0.272032	3	0.8109	0.159376	4
ENSMUSG00000054013	Tmem179	protein_coding	12	0.464	0.236	0.223	0.562	-0.241	0.499	5.75478	1.48772	4	7.9274	2.26096	3	7.45225	1.25224	4
ENSMUSG00000035566	Pcdh17	protein_coding	14	0.462	0.245	-1.58	5.91e-07	-2.042	6.07e-11	3.48057	0.98267	4	1.39743	0.389563	3	4.47363	1.24415	4
ENSMUSG00000020131	Pcsk4	protein_coding	10	0.462	0.0593	-0.8	9.6e-05	-1.262	1.52e-10	42.7899	7.66625	4	29.4566	7.78586	3	55.2597	7.2948	4
ENSMUSG00000067158	Col4a4	protein_coding	1	0.462	0.287	-1.087	0.00263	-1.55	5.55e-06	1.07702	0.121394	4	0.5972	0.229813	3	1.37407	0.416008	4
ENSMUSG00000107121	1110006O24Rik	lincRNA	5	0.462	0.245	-0.237	0.584	-0.7	0.0256	5.18877	1.19902	4	5.19497	1.00206	3	6.61993	0.455363	4
ENSMUSG00000021567	Nkd2	protein_coding	13	0.462	0.377	0.167	0.759	-0.295	0.526	0.66565	0.219856	4	0.873533	0.337011	3	0.85275	0.132852	4
ENSMUSG00000068876	Cgn	protein_coding	3	0.461	0.000578	0.355	0.0054	-0.106	0.458	22.9877	3.41672	4	34.5464	2.38135	3	29.3278	1.11327	4
ENSMUSG00000041945	Mfsd9	protein_coding	1	0.461	0.27	0.874	0.00695	0.413	0.223	1.27388	0.575426	4	2.73207	0.285728	3	1.62332	0.321898	4
ENSMUSG00000058586	Serhl	protein_coding	15	0.461	0.0369	-0.312	0.145	-0.773	2.23e-05	4.48508	0.537724	4	4.25597	0.116163	3	5.7466	0.730507	4
ENSMUSG00000037337	Map4k1	protein_coding	7	0.461	0.427	0.588	0.201	0.127	0.809	0.847525	0.238355	4	1.52077	0.537739	3	1.08458	0.420492	4
ENSMUSG00000024397	Aif1	protein_coding	17	0.461	0.475	0.208	0.749	-0.253	0.643	2.42937	0.94356	4	3.3732	0.964761	3	3.12105	1.66608	4
ENSMUSG00000022148	Fyb	protein_coding	15	0.461	0.314	0.016	0.982	-0.446	0.241	2.0264	0.643593	4	2.44277	0.480914	3	2.59055	0.93834	4
ENSMUSG00000030621	Me3	protein_coding	7	0.46	0.16	-1.898	3.98e-12	-2.358	2.82e-18	1.06995	0.260858	4	0.337567	0.061358	3	1.36823	0.303236	4
ENSMUSG00000022220	Adcy4	protein_coding	14	0.46	0.162	-0.533	0.0707	-0.993	0.000153	7.4544	1.57721	4	6.02767	1.50284	3	9.52937	1.54163	4
ENSMUSG00000014778	Fhod1	protein_coding	8	0.46	0.117	-0.433	0.112	-0.893	0.000172	6.7851	1.51168	4	5.8767	0.995658	3	8.62663	1.57497	4
ENSMUSG00000032011	Thy1	protein_coding	9	0.46	0.341	0.461	0.268	0.002	0.994	4.91295	2.15187	4	8.03783	2.33215	3	6.35595	1.16785	4
ENSMUSG00000057715	A830018L16Rik	protein_coding	1	0.46	0.459	0.323	0.563	-0.137	0.822	0.476825	0.266319	4	0.698933	0.248933	3	0.609825	0.175786	4
ENSMUSG00000060441	Trim5	protein_coding	7	0.46	0.347	-0.221	0.689	-0.681	0.0762	0.724975	0.0953999	4	0.7316	0.123182	3	0.92975	0.227767	4
ENSMUSG00000032754	Slc8b1	protein_coding	5	0.46	0.154	0.131	0.704	-0.328	0.245	4.08202	0.893335	4	5.24483	0.376974	3	5.23107	1.15923	4
ENSMUSG00000097303	3110083C13Rik	lincRNA	14	0.459	0.284	0.905	0.00438	0.446	0.166	3.72317	0.927866	4	8.187	1.12017	3	4.73607	0.588987	4
ENSMUSG00000032332	Col12a1	protein_coding	9	0.459	0.469	0.661	0.2	0.201	0.711	0.343425	0.169974	4	0.630333	0.307291	3	0.4354	0.127049	4
ENSMUSG00000102018	K230010J24Rik	protein_coding	15	0.459	0.202	0.149	0.698	-0.31	0.318	2.4213	0.312283	4	3.1943	0.712421	3	3.10668	0.533146	4
ENSMUSG00000030055	Rab43	protein_coding	6	0.459	0.311	-0.125	0.803	-0.584	0.103	0.4886	0.0935281	4	0.527533	0.11103	3	0.625875	0.14491	4
ENSMUSG00000025175	Fn3k	protein_coding	11	0.459	0.327	-0.071	0.899	-0.53	0.168	10.3018	6.66946	4	11.3344	2.53366	3	12.8381	3.80458	4
ENSMUSG00000045319	Proser2	protein_coding	2	0.458	0.226	-1.042	0.000976	-1.5	5.09e-07	1.3362	0.448622	4	0.7549	0.0984302	3	1.68968	0.413983	4
ENSMUSG00000024873	Cnih2	protein_coding	19	0.457	0.29	1.681	9.6e-09	1.224	2.63e-05	3.96315	0.844883	4	14.8637	3.84653	3	5.06195	0.681922	4
ENSMUSG00000060802	B2m	protein_coding	2	0.457	0.0828	-0.689	0.00209	-1.146	6.04e-08	265.629	64.5682	4	192.543	10.3	3	335.853	88.4082	4
ENSMUSG00000023008	Fmnl3	protein_coding	15	0.457	0.0295	-0.156	0.49	-0.613	0.000494	11.5369	1.97341	4	12.1805	1.1976	3	14.6574	2.49034	4
ENSMUSG00000081769	Gm12216	protein_coding	11	0.457	0.366	-0.254	0.617	-0.711	0.0708	1.66185	0.548154	4	1.65183	0.453451	3	2.1282	0.622985	4
ENSMUSG00000029765	Plxna4	protein_coding	6	0.457	0.282	-0.079	0.88	-0.536	0.127	0.78955	0.185835	4	0.8679	0.300057	3	1.00905	0.278192	4
ENSMUSG00000058248	Kcnh1	protein_coding	1	0.456	0.247	-1.935	4.75e-10	-2.392	1.6e-14	8.56425	2.03072	4	2.66767	1.07288	3	11.1065	2.98883	4
ENSMUSG00000041482	Piezo2	protein_coding	18	0.456	0.178	-1.443	1.33e-07	-1.899	1.85e-12	2.51535	0.511882	4	1.0743	0.312454	3	3.17413	0.832162	4
ENSMUSG00000054459	Vsnl1	protein_coding	12	0.456	0.175	1.25	5.71e-07	0.794	0.00169	7.80227	0.833081	4	22.2314	7.25902	3	9.99943	1.59243	4
ENSMUSG00000033327	Tnxb	protein_coding	17	0.456	0.117	-0.541	0.0373	-0.997	2.12e-05	2.70628	0.469372	4	2.17607	0.421836	3	3.4658	0.846663	4
ENSMUSG00000029298	Gbp9	protein_coding	5	0.456	0.22	-0.516	0.123	-0.973	0.000954	4.61803	1.18175	4	3.76097	0.927282	3	5.85165	1.45578	4
ENSMUSG00000061740	Cyp2d22	protein_coding	15	0.456	0.104	-0.219	0.449	-0.675	0.00332	12.3901	1.58539	4	12.432	2.60772	3	15.7981	3.42335	4
ENSMUSG00000022129	Dct	protein_coding	14	0.456	0.158	-0.083	0.835	-0.539	0.0432	5.17683	0.78395	4	5.77563	1.57802	3	6.60428	0.818621	4
ENSMUSG00000028776	Tinagl1	protein_coding	4	0.456	0.172	-0.07	0.863	-0.526	0.0573	8.69973	1.74039	4	9.58507	2.7445	3	11.0556	3.02161	4
ENSMUSG00000027583	Zbtb46	protein_coding	2	0.455	0.159	-0.594	0.0366	-1.048	4.47e-05	2.87735	0.634211	4	2.21617	0.530601	3	3.64645	0.535475	4
ENSMUSG00000097536	2610037D02Rik	lincRNA	15	0.455	0.326	0.364	0.377	-0.091	0.848	0.7929	0.260741	4	1.2023	0.140613	3	1.00697	0.268592	4
ENSMUSG00000033467	Crlf2	protein_coding	5	0.455	0.0631	-0.096	0.746	-0.551	0.0071	17.1012	3.32167	4	18.8339	2.54756	3	21.7303	1.94205	4
ENSMUSG00000038463	Olfml2b	protein_coding	1	0.455	0.128	0.033	0.923	-0.422	0.0991	7.30992	2.21003	4	8.76423	0.820058	3	9.29378	1.97409	4
ENSMUSG00000019843	Fyn	protein_coding	10	0.455	0.0318	-0.026	0.926	-0.481	0.00756	9.00705	1.23982	4	10.4618	2.31877	3	11.4709	1.42271	4
ENSMUSG00000037706	Cd81	protein_coding	7	0.454	0.0837	0.462	0.0445	0.008	0.974	68.5395	17.8479	4	109	32.705	3	86.6591	10.22	4
ENSMUSG00000041845	Rhod	protein_coding	19	0.454	0.389	0.531	0.226	0.076	0.874	1.39253	0.349067	4	2.34717	0.854335	3	1.77182	0.227842	4
ENSMUSG00000029878	Dbpht2	protein_coding	12	0.454	0.0478	0.187	0.425	-0.268	0.198	45.1552	11.3174	4	59.7789	7.86254	3	57.2764	10.7332	4
ENSMUSG00000016942	Tmprss6	protein_coding	15	0.454	0.404	-0.311	0.559	-0.766	0.0696	1.2948	0.607514	4	1.22523	0.255703	3	1.65545	0.379313	4
ENSMUSG00000078607	1810010H24Rik	protein_coding	11	0.454	0.174	0.057	0.891	-0.397	0.163	6.27045	1.48302	4	7.71837	0.489483	3	8.03153	0.612759	4
ENSMUSG00000022469	Rapgef3	protein_coding	15	0.453	0.0297	0.738	1.39e-05	0.286	0.119	8.7279	1.66274	4	17.0807	1.83519	3	11.0884	1.64364	4
ENSMUSG00000018451	6330403K07Rik	lincRNA	11	0.453	0.355	0.68	0.0862	0.227	0.588	10.783	3.87341	4	20.4862	5.03333	3	14.0159	5.93877	4
ENSMUSG00000097006	9530082P21Rik	lincRNA	17	0.453	0.363	-0.505	0.259	-0.958	0.0123	2.62398	0.415541	4	2.18567	0.883743	3	3.35715	1.1429	4
ENSMUSG00000038390	Gpr162	protein_coding	6	0.453	0.205	0.346	0.289	-0.107	0.762	2.76675	0.763597	4	4.12937	0.448245	3	3.5156	0.626955	4
ENSMUSG00000026831	1700007K13Rik	protein_coding	2	0.453	0.492	-0.482	0.435	-0.935	0.066	3.802	2.51493	4	3.19953	2.0394	3	4.74883	0.763852	4
ENSMUSG00000040212	Emp3	protein_coding	7	0.453	0.225	-0.113	0.793	-0.566	0.0615	6.91348	0.811398	4	7.56973	1.44499	3	8.81545	1.97956	4
ENSMUSG00000028565	Nfia	protein_coding	4	0.453	0.042	-0.014	0.967	-0.467	0.013	2.2054	0.172224	4	2.57663	0.193032	3	2.81522	0.27234	4
ENSMUSG00000048960	Prex2	protein_coding	1	0.452	0.0973	-0.832	0.000327	-1.284	5.07e-09	1.5385	0.345447	4	1.01463	0.133709	3	1.94358	0.32696	4
ENSMUSG00000049511	Htr1b	protein_coding	9	0.452	0.398	-0.806	0.083	-1.257	0.00211	0.7885	0.356604	4	0.522867	0.110588	3	0.9854	0.281436	4
ENSMUSG00000025790	Slco3a1	protein_coding	7	0.452	0.022	0.309	0.095	-0.143	0.462	6.12953	0.911312	4	8.93637	1.64283	3	7.80385	0.868103	4
ENSMUSG00000050777	Tmem37	protein_coding	1	0.452	0.559	-0.707	0.296	-1.159	0.0437	3.36865	2.58268	4	2.3383	1.20438	3	4.22625	0.930459	4
ENSMUSG00000056073	Grik2	protein_coding	10	0.452	0.325	0.362	0.384	-0.09	0.85	0.66415	0.163688	4	1.0176	0.293893	3	0.818625	0.217242	4
ENSMUSG00000027878	Notch2	protein_coding	3	0.451	0.128	0.279	0.326	-0.172	0.542	1.2318	0.236643	4	1.7522	0.194045	3	1.56155	0.289655	4
ENSMUSG00000100783	2310047D07Rik	lincRNA	5	0.451	0.465	0.233	0.695	-0.218	0.711	2.60473	0.878525	4	3.5861	0.781155	3	3.29367	1.42164	4
ENSMUSG00000042379	Esm1	protein_coding	13	0.45	0.065	-1.715	2.82e-18	-2.165	6.8e-28	126.004	27.942	4	45.1019	11.6752	3	158.536	27.124	4
ENSMUSG00000030921	Trim30a	protein_coding	7	0.45	0.112	-0.558	0.0278	-1.008	9.73e-06	4.13328	0.645286	4	3.29597	0.218784	3	5.23897	0.671045	4
ENSMUSG00000037995	Igsf9	protein_coding	1	0.45	0.172	0.13	0.716	-0.321	0.263	2.46975	0.430314	4	3.1667	0.16033	3	3.13645	0.862741	4
ENSMUSG00000033082	Clec1a	protein_coding	6	0.449	0.275	-0.675	0.0579	-1.124	0.000454	3.10672	0.880991	4	2.26247	0.472167	3	3.89345	1.23548	4
ENSMUSG00000040649	Rimklb	protein_coding	6	0.449	0.411	-0.444	0.382	-0.893	0.0306	0.73335	0.222516	4	0.6445	0.240872	3	0.945675	0.379223	4
ENSMUSG00000032452	Clstn2	protein_coding	9	0.449	0.41	0.32	0.53	-0.128	0.803	0.47795	0.0697895	4	0.714367	0.333005	3	0.6136	0.210953	4
ENSMUSG00000053835	H2-T24	protein_coding	17	0.449	0.424	0.178	0.745	-0.271	0.596	1.20677	0.314012	4	1.59367	0.72968	3	1.5347	0.340927	4
ENSMUSG00000034758	Tle6	protein_coding	10	0.448	0.103	0.98	4.22e-06	0.532	0.0157	8.91912	1.5579	4	20.7085	1.75159	3	11.3065	2.51188	4
ENSMUSG00000008855	Hdac5	protein_coding	11	0.448	0.0269	-0.733	1.94e-05	-1.181	9.59e-13	43.1613	12.4213	4	30.2502	3.6814	3	54.2062	3.83371	4
ENSMUSG00000034845	Plvap	protein_coding	8	0.448	0.0368	-0.712	9.5e-05	-1.16	3.28e-11	231.767	40.8931	4	165.107	21.2128	3	292.284	53.0333	4
ENSMUSG00000037012	Hk1	protein_coding	10	0.448	0.104	0.117	0.696	-0.331	0.171	3.9963	0.716911	4	5.08613	0.94993	3	5.07465	0.890606	4
ENSMUSG00000018126	Baiap2l2	protein_coding	15	0.448	0.142	0.101	0.768	-0.347	0.187	3.83205	0.263247	4	4.84407	0.479848	3	4.84628	0.818078	4
ENSMUSG00000031919	Tmed6	protein_coding	8	0.447	0.102	1.166	1.6e-08	0.719	0.000644	22.04	6.35577	4	57.9878	7.56097	3	27.7764	3.71078	4
ENSMUSG00000050138	Kcnk12	protein_coding	17	0.447	0.0698	-0.454	0.0444	-0.901	7.34e-06	10.7028	1.8612	4	9.18987	0.970516	3	13.5432	1.51297	4
ENSMUSG00000039960	Rhou	protein_coding	8	0.446	0.061	0.832	1.14e-05	0.386	0.0528	11.095	2.06262	4	23.0225	3.61196	3	14.0619	2.44943	4
ENSMUSG00000000627	Sema4f	protein_coding	6	0.446	0.0913	0.745	0.000444	0.299	0.187	4.47275	0.353522	4	8.90337	1.76735	3	5.7086	1.31314	4
ENSMUSG00000052911	Lamb2	protein_coding	9	0.446	0.028	-0.605	0.00059	-1.051	2.39e-10	15.2931	2.73466	4	11.7636	1.21048	3	19.3264	2.91314	4
ENSMUSG00000030306	Tmtc1	protein_coding	6	0.446	0.0156	-0.246	0.184	-0.692	8.75e-06	9.06638	1.0666	4	8.94283	0.797424	3	11.5046	2.36302	4
ENSMUSG00000073002	Vamp5	protein_coding	6	0.446	0.354	-0.521	0.232	-0.967	0.00973	4.20275	0.922287	4	3.40577	1.62926	3	5.3128	1.07252	4
ENSMUSG00000031647	Mfap3l	protein_coding	8	0.445	0.297	0.527	0.144	0.082	0.841	1.68342	0.64669	4	2.85083	0.38685	3	2.13537	0.714699	4
ENSMUSG00000050908	Tvp23a	protein_coding	16	0.445	0.191	0.409	0.174	-0.036	0.926	3.7692	0.612206	4	5.9096	1.15345	3	4.8052	0.997534	4
ENSMUSG00000029822	Osbpl3	protein_coding	6	0.445	0.0354	-0.257	0.222	-0.702	6.4e-05	5.48905	1.09729	4	5.40453	0.904093	3	6.93875	0.97925	4
ENSMUSG00000039607	Rbms3	protein_coding	9	0.445	0.0945	0.291	0.246	-0.154	0.546	2.7282	0.607063	4	3.91743	0.506059	3	3.4517	0.650086	4
ENSMUSG00000047013	Fbxo41	protein_coding	6	0.445	0.168	0.111	0.748	-0.334	0.233	2.3996	0.349794	4	3.03427	0.560444	3	3.04858	0.749097	4
ENSMUSG00000003190	Bcl2l12	protein_coding	7	0.444	0.431	0.696	0.115	0.252	0.592	1.876	0.546319	4	3.5308	1.42627	3	2.36535	0.761824	4
ENSMUSG00000028078	Dclk2	protein_coding	3	0.444	0.014	0.269	0.121	-0.174	0.317	7.4591	0.881958	4	10.5901	1.23845	3	9.44425	1.54964	4
ENSMUSG00000050628	Ubald2	protein_coding	11	0.444	0.143	0.278	0.336	-0.166	0.558	9.98105	1.99564	4	14.1938	0.392966	3	12.5504	2.57628	4
ENSMUSG00000020940	1700023F06Rik	protein_coding	11	0.444	0.095	0.184	0.502	-0.26	0.277	11.8542	2.10362	4	15.8889	2.17911	3	14.9415	1.4093	4
ENSMUSG00000008489	Elavl2	protein_coding	4	0.444	0.375	0.219	0.653	-0.225	0.612	0.70355	0.346824	4	0.961933	0.160695	3	0.8863	0.14401	4
ENSMUSG00000033208	S100b	protein_coding	10	0.444	0.499	-0.02	1	-0.464	0.38	2.11547	0.913208	4	2.4587	1.38487	3	2.67397	0.403505	4
ENSMUSG00000024440	Pcdh12	protein_coding	18	0.443	0.258	-1.179	0.000203	-1.622	1.11e-07	4.31067	1.15496	4	2.21553	0.779566	3	5.3892	1.10405	4
ENSMUSG00000047953	Gp5	protein_coding	16	0.443	0.281	-1.135	0.000776	-1.578	6.27e-07	2.4776	0.495675	4	1.34043	0.322024	3	3.15347	0.417661	4
ENSMUSG00000018909	Arrb1	protein_coding	7	0.443	0.0892	0.398	0.0868	-0.045	0.874	3.34425	0.5519	4	5.169	0.88492	3	4.2279	0.930939	4
ENSMUSG00000026840	Lamc3	protein_coding	2	0.443	0.211	0.483	0.113	0.04	0.914	1.99378	0.597312	4	3.27433	0.320803	3	2.52665	0.686877	4
ENSMUSG00000068115	Ninl	protein_coding	2	0.443	0.366	0.339	0.444	-0.104	0.832	0.51625	0.175177	4	0.771633	0.17754	3	0.648325	0.192297	4
ENSMUSG00000000682	Cd52	protein_coding	4	0.443	0.45	-0.237	0.69	-0.68	0.136	7.2663	2.5174	4	7.35637	0.980617	3	9.20968	4.94433	4
ENSMUSG00000040339	Fam102b	protein_coding	3	0.442	0.173	0.523	0.0564	0.081	0.796	1.72837	0.495135	4	2.91767	0.41138	3	2.17307	0.124688	4
ENSMUSG00000032548	Slco2a1	protein_coding	9	0.442	0.0725	-0.403	0.0745	-0.844	2.41e-05	7.5751	1.75386	4	6.75757	0.609616	3	9.56788	2.25498	4
ENSMUSG00000047139	Cd24a	protein_coding	10	0.442	0.0431	-0.28	0.187	-0.721	6.42e-05	63.2499	16.2626	4	60.7471	9.28304	3	79.5735	13.2474	4
ENSMUSG00000029699	Ssc4d	protein_coding	5	0.442	0.167	-0.241	0.458	-0.683	0.00757	3.67705	0.13221	4	3.6853	0.486516	3	4.6437	0.91914	4
ENSMUSG00000026288	Inpp5d	protein_coding	1	0.442	0.213	-0.17	0.658	-0.612	0.0337	2.53158	0.429514	4	2.67443	1.00111	3	3.18127	0.722619	4
ENSMUSG00000049103	Ccr2	protein_coding	9	0.442	0.415	0.042	0.944	-0.399	0.38	1.12783	0.401909	4	1.35363	0.429464	3	1.42318	0.483794	4
ENSMUSG00000054520	Sh3bp2	protein_coding	5	0.441	0.282	0.67	0.0423	0.229	0.523	1.7313	0.369096	4	3.26657	0.486898	3	2.18215	0.666883	4
ENSMUSG00000015879	Fam184b	protein_coding	5	0.441	0.431	0.873	0.0428	0.432	0.327	0.911775	0.297235	4	1.95943	0.736662	3	1.15857	0.390099	4
ENSMUSG00000036820	Amdhd2	protein_coding	17	0.441	0.0685	-0.373	0.101	-0.814	3.67e-05	10.2703	0.956352	4	9.3932	2.11295	3	12.9316	1.18496	4
ENSMUSG00000053825	Ppfia2	protein_coding	10	0.441	0.249	0.254	0.491	-0.187	0.6	1.09708	0.113922	4	1.5481	0.299114	3	1.39485	0.441071	4
ENSMUSG00000027581	Stmn3	protein_coding	2	0.441	0.0812	0.172	0.507	-0.269	0.235	32.3817	4.66183	4	42.6882	9.56172	3	40.8966	6.75402	4
ENSMUSG00000029757	Dync1i1	protein_coding	6	0.441	0.196	0.148	0.687	-0.293	0.323	4.51985	0.333597	4	5.96113	1.32013	3	5.7711	1.96628	4
ENSMUSG00000000093	Tbx2	protein_coding	11	0.44	0.144	-0.914	0.00027	-1.355	1.52e-08	7.10883	1.09919	4	4.43683	0.628659	3	8.9973	1.93386	4
ENSMUSG00000001504	Irx2	protein_coding	13	0.44	0.0965	0.762	0.00035	0.322	0.157	14.9909	1.4465	4	29.668	5.22788	3	18.9285	4.82059	4
ENSMUSG00000001123	Lgals9	protein_coding	11	0.44	0.141	-0.13	0.698	-0.57	0.0204	9.0028	1.66432	4	9.66183	0.78933	3	11.3357	2.13988	4
ENSMUSG00000018500	Adora2b	protein_coding	11	0.439	0.332	1.868	2.66e-09	1.429	5.45e-06	5.11043	1.83647	4	21.6761	3.56566	3	6.34603	2.23928	4
ENSMUSG00000020205	Phlda1	protein_coding	10	0.439	0.267	1.023	0.000559	0.584	0.0527	4.5576	1.02466	4	11.0008	3.90029	3	5.7499	1.32923	4
ENSMUSG00000024177	Nme4	protein_coding	17	0.439	0.191	0.682	0.011	0.243	0.398	6.20385	1.71788	4	11.7125	1.73989	3	7.77468	0.547822	4
ENSMUSG00000027351	Spred1	protein_coding	2	0.439	0.047	-0.347	0.0956	-0.786	1.39e-05	6.48555	1.08838	4	5.99393	0.224778	3	8.16152	1.40268	4
ENSMUSG00000021999	Cpb2	protein_coding	14	0.439	0.294	-0.457	0.224	-0.896	0.00573	8.58878	1.51643	4	7.49227	3.60079	3	10.8772	2.16101	4
ENSMUSG00000024049	Myom1	protein_coding	17	0.439	0.137	0.017	0.969	-0.422	0.0866	2.10075	0.214812	4	2.51857	0.430838	3	2.6466	0.297249	4
ENSMUSG00000056492	Adgrf5	protein_coding	17	0.438	0.0206	-0.393	0.0237	-0.831	1.2e-07	28.1028	4.11578	4	25.0014	2.7647	3	35.3171	5.462	4
ENSMUSG00000034520	Gjc1	protein_coding	11	0.438	0.236	-0.695	0.031	-1.133	9.22e-05	2.24525	0.401011	4	1.6175	0.520506	3	2.83343	0.395312	4
ENSMUSG00000026890	Lhx6	protein_coding	2	0.438	0.366	-0.754	0.0812	-1.192	0.00161	1.04343	0.34499	4	0.7223	0.251342	3	1.3119	0.364403	4
ENSMUSG00000020589	Fam49a	protein_coding	12	0.438	0.276	0.427	0.226	-0.011	0.991	1.4328	0.407326	4	2.2711	0.529777	3	1.79757	0.333254	4
ENSMUSG00000032816	Igdcc4	protein_coding	9	0.438	0.318	0.452	0.235	0.014	0.971	2.18145	0.576338	4	3.36007	0.946348	3	2.77508	1.03038	4
ENSMUSG00000015745	Plekho1	protein_coding	3	0.438	0.0998	-0.153	0.6	-0.591	0.00698	12.4161	1.24444	4	13.1817	1.94224	3	15.6237	3.30056	4
ENSMUSG00000038020	Rapgefl1	protein_coding	11	0.438	0.163	-0.173	0.604	-0.611	0.0165	2.61782	0.442841	4	2.73243	0.348266	3	3.31723	0.895047	4
ENSMUSG00000007476	Lrrc8a	protein_coding	2	0.438	0.124	0.107	0.738	-0.331	0.183	4.54228	0.609017	4	5.74703	0.0902801	3	5.70158	1.16486	4
ENSMUSG00000018566	Slc2a4	protein_coding	11	0.437	0.432	3.309	1.3e-21	2.872	2.96e-17	0.72035	0.153677	4	8.5752	3.74362	3	0.917075	0.360257	4
ENSMUSG00000037843	Vstm2l	protein_coding	2	0.437	0.0171	1.036	8.69e-13	0.599	6.6e-05	91.4711	4.72623	4	222.949	38.1731	3	115.316	15.765	4
ENSMUSG00000025085	Ablim1	protein_coding	19	0.437	0.00401	0.527	7.47e-05	0.09	0.568	7.84898	1.1634	4	13.3188	0.828941	3	9.89065	1.18873	4
ENSMUSG00000024737	Slc15a3	protein_coding	19	0.437	0.308	0.378	0.331	-0.059	0.893	1.16118	0.324412	4	1.7948	0.324437	3	1.46863	0.333111	4
ENSMUSG00000109008	Gm44899	lincRNA	7	0.437	0.354	-0.42	0.352	-0.857	0.017	3.18165	0.459347	4	2.8013	0.59878	3	3.9957	0.849991	4
ENSMUSG00000029828	4921507P07Rik	protein_coding	6	0.437	0.337	0.067	0.901	-0.37	0.329	1.72948	0.249441	4	2.1355	0.174151	3	2.19073	0.612185	4
ENSMUSG00000059743	Fdps	protein_coding	3	0.436	0.121	1.467	7.91e-13	1.032	6.96e-07	4.988	0.375769	4	16.2945	2.90557	3	6.26912	1.5217	4
ENSMUSG00000033981	Gria2	protein_coding	3	0.436	0.0651	0.237	0.302	-0.198	0.37	11.1185	2.79931	4	15.2595	2.68674	3	13.9656	2.42386	4
ENSMUSG00000027314	Dll4	protein_coding	2	0.435	0.0542	-0.689	0.000349	-1.124	7.4e-10	17.0747	2.71239	4	12.4829	1.57193	3	21.3346	4.2753	4
ENSMUSG00000063275	Hacd1	protein_coding	2	0.435	0.324	-0.655	0.0966	-1.09	0.00146	2.23145	0.833951	4	1.65023	0.20679	3	2.79605	0.621926	4
ENSMUSG00000058420	Syt17	protein_coding	7	0.435	0.396	-0.075	0.904	-0.511	0.219	1.33822	0.436165	4	1.49913	0.705372	3	1.6833	0.640493	4
ENSMUSG00000052632	Asap2	protein_coding	12	0.434	0.0713	0.493	0.0171	0.059	0.808	5.23385	1.30461	4	8.64723	1.2501	3	6.55915	0.862747	4
ENSMUSG00000042532	Golga7b	protein_coding	19	0.434	0.0764	-0.434	0.0525	-0.868	1.26e-05	9.57015	1.3259	4	8.39	1.87457	3	12.0456	1.20847	4
ENSMUSG00000004044	Ptrf	protein_coding	11	0.434	0.103	-0.434	0.0732	-0.868	5.36e-05	17.8693	2.8063	4	15.3479	4.65366	3	22.3733	3.31542	4
ENSMUSG00000055976	Cldn23	protein_coding	8	0.434	0.477	0.524	0.305	0.091	0.882	1.87575	0.562826	4	3.1849	1.28396	3	2.36865	1.30008	4
ENSMUSG00000050914	Ankrd37	protein_coding	8	0.434	0.239	-0.265	0.473	-0.699	0.0181	9.50522	3.13575	4	9.32557	0.806444	3	11.9246	2.07194	4
ENSMUSG00000059479	B3gnt8	protein_coding	7	0.434	0.39	-0.2	0.7	-0.633	0.107	0.497475	0.156212	4	0.513333	0.178933	3	0.622175	0.118402	4
ENSMUSG00000044748	Defb1	protein_coding	8	0.433	0.454	-2.576	4.02e-09	-3.009	8.83e-12	115.537	94.4188	4	21.8703	6.82066	3	140.266	39.796	4
ENSMUSG00000036353	P2ry12	protein_coding	3	0.433	0.332	1.439	4.91e-06	1.005	0.00141	3.3038	0.336022	4	10.7124	5.11418	3	4.15998	0.894992	4
ENSMUSG00000056752	Dnah9	protein_coding	11	0.433	0.174	1.011	3.53e-05	0.579	0.0213	2.4708	0.244462	4	5.93693	2.27711	3	3.13048	0.976365	4
ENSMUSG00000037577	Ephx3	protein_coding	17	0.433	0.297	-0.77	0.0323	-1.203	0.000196	3.03803	0.694614	4	2.1032	0.559192	3	3.83623	0.895243	4
ENSMUSG00000026447	Pik3c2b	protein_coding	1	0.433	0.0849	-0.439	0.0572	-0.872	1.83e-05	2.66262	0.457978	4	2.30537	0.130408	3	3.3395	0.227346	4
ENSMUSG00000018169	Mfng	protein_coding	15	0.433	0.29	-0.56	0.124	-0.993	0.00179	4.61888	0.593726	4	3.6518	1.36992	3	5.76492	1.2702	4
ENSMUSG00000021951	Eef1akmt1	protein_coding	14	0.433	0.102	0.14	0.622	-0.293	0.211	23.2324	4.68965	4	30.0573	2.85576	3	28.9472	4.01769	4
ENSMUSG00000037624	Kcnk2	protein_coding	1	0.433	0.438	0.232	0.67	-0.201	0.699	0.56145	0.328364	4	0.771167	0.146123	3	0.70195	0.214319	4
ENSMUSG00000028541	B4galt2	protein_coding	4	0.433	0.0764	0.05	0.866	-0.383	0.0666	5.93117	0.763539	4	7.27743	0.720995	3	7.50173	1.15203	4
ENSMUSG00000028643	Svbp	protein_coding	4	0.433	0.226	-0.076	0.867	-0.51	0.0825	6.07332	1.61176	4	6.78327	0.917175	3	7.60738	0.603954	4
ENSMUSG00000044197	Gpr146	protein_coding	5	0.433	0.0635	-0.034	0.911	-0.467	0.0172	4.37285	0.765658	4	5.00733	0.770142	3	5.48235	0.661407	4
ENSMUSG00000047963	Stbd1	protein_coding	5	0.432	0.357	1.233	0.000222	0.801	0.0168	1.92877	0.598362	4	5.37267	1.89865	3	2.41688	0.599272	4
ENSMUSG00000044786	Zfp36	protein_coding	7	0.432	0.0503	0.53	0.00468	0.097	0.652	18.9047	3.02052	4	31.9795	4.97162	3	23.706	3.83807	4
ENSMUSG00000030774	Pak1	protein_coding	7	0.432	0.0965	0.512	0.021	0.08	0.758	5.74017	1.47631	4	9.59643	0.635145	3	7.18195	1.05065	4
ENSMUSG00000034255	Arhgap27	protein_coding	11	0.432	0.126	-0.473	0.0641	-0.905	6.63e-05	4.04523	0.565446	4	3.4372	0.587142	3	5.04753	1.14128	4
ENSMUSG00000020709	Adap2	protein_coding	11	0.432	0.231	-0.433	0.189	-0.865	0.00235	7.9885	1.79144	4	6.98193	2.48202	3	9.9566	1.64913	4
ENSMUSG00000000740	Rpl13	protein_coding	8	0.432	0.0309	0.095	0.674	-0.337	0.0557	139.935	36.7419	4	173.991	7.90251	3	173.763	24.2768	4
ENSMUSG00000030022	Adamts9	protein_coding	6	0.432	0.346	0.071	0.886	-0.361	0.359	0.664575	0.212747	4	0.813633	0.124302	3	0.82655	0.274499	4
ENSMUSG00000040289	Hey1	protein_coding	3	0.431	0.249	-1.099	0.000411	-1.53	1.98e-07	3.66527	1.27917	4	1.98127	0.40278	3	4.54683	0.422895	4
ENSMUSG00000054404	Slfn5	protein_coding	11	0.431	0.0416	-0.536	0.00405	-0.967	1.84e-08	10.5379	1.72797	4	8.4156	0.778778	3	13.5882	1.6372	4
ENSMUSG00000034282	Evpl	protein_coding	11	0.431	0.0492	0.029	0.914	-0.402	0.0318	6.11013	1.23363	4	7.3469	0.786863	3	7.6381	0.51024	4
ENSMUSG00000045362	Tnfrsf26	protein_coding	7	0.43	0.349	-0.857	0.032	-1.287	0.000304	1.49232	0.361457	4	0.968933	0.281995	3	1.85433	0.540744	4
ENSMUSG00000031451	Gas6	protein_coding	8	0.43	0.113	-0.421	0.0894	-0.851	9.97e-05	24.9659	3.38102	4	21.7786	6.37465	3	31.34	4.76981	4
ENSMUSG00000096795	Zfp433	protein_coding	10	0.43	0.379	-0.061	0.945	-0.49	0.216	0.914125	0.239283	4	1.0323	0.201747	3	1.14783	0.0771162	4
ENSMUSG00000051934	Spats2	protein_coding	15	0.429	0.0995	0.647	0.00219	0.218	0.344	4.9968	0.705801	4	9.17707	0.80144	3	6.25025	0.403717	4
ENSMUSG00000030729	Pgm2l1	protein_coding	7	0.429	0.231	0.671	0.0213	0.242	0.439	2.02415	0.841761	4	3.78583	0.969972	3	2.5162	0.438257	4
ENSMUSG00000024642	Tle4	protein_coding	19	0.429	0.115	0.497	0.0324	0.068	0.801	4.201	1.01148	4	6.96963	1.09959	3	5.24528	0.814518	4
ENSMUSG00000071203	Naip5	protein_coding	13	0.429	0.4	-0.626	0.161	-1.055	0.00661	1.1033	0.252748	4	0.846167	0.373865	3	1.37322	0.508119	4
ENSMUSG00000068551	Zfp467	protein_coding	6	0.429	0.0513	0.112	0.643	-0.317	0.101	11.0268	1.80159	4	13.9794	2.00637	3	13.817	1.96526	4
ENSMUSG00000007034	Slc44a4	protein_coding	17	0.429	0.491	0.027	0.977	-0.402	0.456	0.880475	0.291471	4	1.0548	0.550743	3	1.10535	0.21308	4
ENSMUSG00000030699	Tbx6	protein_coding	7	0.428	0.464	0.656	0.158	0.228	0.636	5.05788	1.07781	4	9.36383	1.3003	3	6.28485	3.5801	4
ENSMUSG00000048503	Tmem136	protein_coding	9	0.428	0.394	-0.406	0.389	-0.834	0.0301	1.14223	0.233198	4	1.0186	0.279675	3	1.42165	0.446219	4
ENSMUSG00000035778	Ggta1	protein_coding	2	0.428	0.0662	-0.087	0.753	-0.516	0.00809	5.96157	1.073	4	6.57517	0.218092	3	7.4164	0.825107	4
ENSMUSG00000095440	Fignl2	protein_coding	15	0.428	0.142	0.073	0.829	-0.355	0.157	3.09773	0.325886	4	3.837	0.70927	3	3.86903	0.554303	4
ENSMUSG00000024665	Fads2	protein_coding	19	0.427	0.0753	1.012	4.06e-08	0.584	0.00205	19.5951	0.634753	4	46.929	9.75161	3	24.6977	5.00963	4
ENSMUSG00000007872	Id3	protein_coding	4	0.427	0.113	-0.573	0.0156	-1	3.82e-06	20.368	3.76274	4	15.9982	3.3663	3	25.4269	4.78078	4
ENSMUSG00000017466	Timp2	protein_coding	11	0.427	0.0317	0.209	0.288	-0.218	0.234	23.7821	4.02552	4	32.348	4.21045	3	29.7781	6.59562	4
ENSMUSG00000023009	Nckap5l	protein_coding	15	0.427	0.197	-0.233	0.489	-0.66	0.013	3.53172	0.43451	4	3.50863	0.830997	3	4.41678	0.810894	4
ENSMUSG00000018334	Ksr1	protein_coding	11	0.427	0.185	0.156	0.644	-0.271	0.344	1.56155	0.218335	4	2.04747	0.180591	3	1.9489	0.399351	4
ENSMUSG00000074141	Il4i1	protein_coding	7	0.427	0.419	0.028	0.995	-0.4	0.341	0.47725	0.0766745	4	0.575767	0.136819	3	0.5995	0.0731724	4
ENSMUSG00000021298	Gpr132	protein_coding	12	0.426	0.564	2.215	2.5e-08	1.79	3.37e-06	0.4236	0.17042	4	2.37213	0.965836	3	0.5319	0.0876333	4
ENSMUSG00000040747	Cd53	protein_coding	3	0.426	0.363	0.428	0.302	0.001	1	2.8659	0.811373	4	4.58617	1.36696	3	3.60495	0.980266	4
ENSMUSG00000058966	Fam57b	protein_coding	7	0.426	0.0258	-0.05	0.837	-0.476	0.00336	16.3387	2.12037	4	18.486	1.08357	3	20.3668	3.18804	4
ENSMUSG00000032198	Dock6	protein_coding	9	0.425	0.0597	-0.475	0.0176	-0.9	8.42e-07	20.081	2.03963	4	17.0321	1.96908	3	25.0607	6.22071	4
ENSMUSG00000097073	9430037G07Rik	lincRNA	9	0.425	0.367	-0.948	0.0222	-1.374	0.000199	0.753075	0.210556	4	0.4627	0.148891	3	0.941925	0.126628	4
ENSMUSG00000015702	Anxa9	protein_coding	3	0.425	0.388	0.692	0.0616	0.267	0.493	1.67538	0.296979	4	3.22383	0.740612	3	2.10153	0.600321	4
ENSMUSG00000037936	Scarb1	protein_coding	5	0.425	0.0217	-0.267	0.14	-0.692	7.64e-06	9.9828	1.16717	4	9.7288	0.791535	3	12.4573	1.6822	4
ENSMUSG00000031029	Eif3f	protein_coding	7	0.425	0.00548	0.158	0.328	-0.267	0.0582	61.6673	8.6908	4	80.8026	5.5521	3	76.6702	8.17123	4
ENSMUSG00000033191	Tie1	protein_coding	4	0.424	0.0744	-0.864	1.09e-05	-1.288	1.23e-11	26.7687	5.07049	4	17.1566	3.53135	3	33.2858	5.28306	4
ENSMUSG00000029576	Radil	protein_coding	5	0.424	0.182	0.911	0.000166	0.487	0.0496	2.68025	0.439204	4	5.96363	1.23829	3	3.3386	0.698936	4
ENSMUSG00000025875	Tspan17	protein_coding	13	0.424	0.0394	0.558	0.00124	0.134	0.493	29.404	3.17572	4	50.8693	6.00123	3	36.6352	5.62016	4
ENSMUSG00000006800	Sulf2	protein_coding	2	0.424	0.322	0.943	0.00362	0.519	0.117	2.38108	0.427005	4	5.39323	1.84204	3	2.9795	1.08496	4
ENSMUSG00000020400	Tnip1	protein_coding	11	0.424	0.0913	0.243	0.316	-0.181	0.441	14.8825	2.16158	4	20.6661	0.860921	3	18.4704	5.01765	4
ENSMUSG00000079227	Ccr5	protein_coding	9	0.424	0.439	0.319	0.521	-0.104	0.838	0.615475	0.166466	4	0.9306	0.442557	3	0.784175	0.193527	4
ENSMUSG00000030742	Lat	protein_coding	7	0.424	0.483	0.01	0.99	-0.414	0.398	0.971025	0.154814	4	1.14283	0.368658	3	1.2059	0.525583	4
ENSMUSG00000021662	Arhgef28	protein_coding	13	0.423	0.0114	0.222	0.177	-0.201	0.201	10.4545	2.04737	4	14.3233	1.24695	3	12.9923	1.12775	4
ENSMUSG00000055675	Kbtbd11	protein_coding	8	0.422	0.252	0.692	0.0175	0.271	0.384	1.12112	0.244473	4	2.12473	0.280818	3	1.39863	0.415714	4
ENSMUSG00000014776	Nol3	protein_coding	8	0.422	0.144	-0.317	0.254	-0.739	0.00147	5.98325	1.45852	4	5.64153	1.00202	3	7.45322	0.525254	4
ENSMUSG00000029287	Tgfbr3	protein_coding	5	0.422	0.104	0.243	0.334	-0.179	0.459	9.3395	2.05898	4	13.0448	3.78458	3	11.6318	2.77539	4
ENSMUSG00000046794	Ppp1r3b	protein_coding	8	0.422	0.323	0.092	0.836	-0.33	0.372	2.39602	0.467135	4	2.9711	0.730537	3	2.9968	1.04794	4
ENSMUSG00000063446	Plppr1	protein_coding	4	0.421	0.267	1.861	6.59e-13	1.441	2.47e-08	0.9953	0.0812327	4	4.28603	0.852465	3	1.2377	0.357356	4
ENSMUSG00000035211	Xrra1	protein_coding	7	0.421	0.43	0.45	0.313	0.029	0.969	0.7918	0.147231	4	1.2719	0.297544	3	0.9947	0.351649	4
ENSMUSG00000097328	Tnfsf12	protein_coding	11	0.421	0.176	-0.181	0.578	-0.602	0.0161	11.1025	1.26985	4	11.6398	3.48381	3	13.7834	1.84397	4
ENSMUSG00000006649	Nphs1	protein_coding	7	0.421	0.229	-0.045	0.917	-0.467	0.105	1.8049	0.376557	4	2.0525	0.423122	3	2.24602	0.596634	4
ENSMUSG00000051951	Xkr4	protein_coding	1	0.42	0.393	1.105	0.00144	0.685	0.0462	0.685575	0.104923	4	1.7613	0.752649	3	0.861575	0.26654	4
ENSMUSG00000030125	Lrrc23	protein_coding	6	0.42	0.311	-0.436	0.254	-0.856	0.00798	3.6318	0.794659	4	3.17117	0.418599	3	4.5374	1.04277	4
ENSMUSG00000042961	Egflam	protein_coding	15	0.42	0.237	-0.359	0.281	-0.779	0.00572	5.05408	0.855338	4	4.71267	2.25777	3	6.32857	1.21766	4
ENSMUSG00000032020	Ubash3b	protein_coding	9	0.42	0.405	0.454	0.284	0.035	0.944	1.07215	0.413493	4	1.75567	0.661027	3	1.3432	0.199454	4
ENSMUSG00000070436	Serpinh1	protein_coding	7	0.42	0.139	-0.249	0.375	-0.67	0.00364	36.0183	12.0814	4	35.1039	6.27419	3	44.2221	9.1438	4
ENSMUSG00000028444	Cntfr	protein_coding	4	0.419	0.00796	2.405	7.31e-85	1.986	1e-58	51.1054	3.54032	4	320.576	54.4458	3	63.6043	7.13729	4
ENSMUSG00000028766	Alpl	protein_coding	4	0.419	0.185	1.171	3.58e-07	0.752	0.00125	2.1087	0.594874	4	5.55467	0.113411	3	2.61123	0.178296	4
ENSMUSG00000064264	Zfp428	protein_coding	7	0.419	0.26	0.638	0.0307	0.219	0.499	3.99028	1.24073	4	7.29817	0.697219	3	4.92957	0.223915	4
ENSMUSG00000063428	Ddo	protein_coding	10	0.419	0.187	0.555	0.0371	0.135	0.646	4.1938	1.64861	4	7.1374	1.60894	3	5.0668	0.46674	4
ENSMUSG00000017316	Ppy	protein_coding	11	0.419	0.297	-0.626	0.0661	-1.045	0.000735	22344.1	4319.46	4	16936.3	6689.34	3	28097.2	10422.5	4
ENSMUSG00000059013	Sh2d3c	protein_coding	2	0.419	0.0662	-0.356	0.0971	-0.775	3.09e-05	6.0968	0.869532	4	5.58357	0.12241	3	7.55272	1.00124	4
ENSMUSG00000037204	Atg101	protein_coding	15	0.419	0.17	0.113	0.732	-0.306	0.251	19.6364	4.61206	4	24.8124	1.39089	3	24.1682	5.8067	4
ENSMUSG00000013236	Ptprs	protein_coding	17	0.418	0.0406	0.797	1.08e-06	0.379	0.0273	11.3621	1.54444	4	23.1343	4.1685	3	14.0955	2.48376	4
ENSMUSG00000041134	Cyyr1	protein_coding	16	0.418	0.0764	-0.784	7.38e-05	-1.202	2.04e-10	7.0894	1.45384	4	4.8078	0.754504	3	8.76805	1.40708	4
ENSMUSG00000032363	Adamts7	protein_coding	9	0.418	0.361	-0.502	0.225	-0.92	0.00916	1.34003	0.115085	4	1.10767	0.47485	3	1.66932	0.343948	4
ENSMUSG00000032773	Chrm1	protein_coding	19	0.418	0.545	0.562	0.302	0.144	0.796	0.554825	0.317213	4	0.9694	0.465666	3	0.69025	0.173415	4
ENSMUSG00000038457	Tmem255b	protein_coding	8	0.418	0.381	0.17	0.728	-0.249	0.551	4.69295	1.8211	4	6.28273	1.95295	3	5.856	1.11206	4
ENSMUSG00000078920	Ifi47	protein_coding	11	0.418	0.432	-0.126	0.842	-0.544	0.196	2.31473	0.88893	4	2.45043	0.665906	3	2.80905	1.04218	4
ENSMUSG00000010830	Kdelr3	protein_coding	15	0.417	0.118	0.744	0.000467	0.327	0.146	27.0402	2.06962	4	53.2003	5.70953	3	33.8719	10.4218	4
ENSMUSG00000051669	AU021092	protein_coding	16	0.417	0.236	-1.024	0.000493	-1.441	1.82e-07	7.24977	1.52141	4	4.2071	0.833649	3	8.98328	1.10204	4
ENSMUSG00000026748	Plxdc2	protein_coding	2	0.417	0.257	-0.06	0.902	-0.477	0.116	1.8714	0.358074	4	2.12257	0.844649	3	2.31663	0.400029	4
ENSMUSG00000038173	Enpp6	protein_coding	8	0.415	0.265	-1.554	1.56e-07	-1.97	1.25e-11	2.83738	0.563683	4	1.12247	0.306542	3	3.49742	0.847653	4
ENSMUSG00000034842	Art3	protein_coding	5	0.415	0.18	-0.681	0.011	-1.096	7.75e-06	3.56727	0.511896	4	2.62437	0.585352	3	4.3993	0.679191	4
ENSMUSG00000027435	Cd93	protein_coding	2	0.415	0.245	-0.697	0.0201	-1.112	6.09e-05	16.5502	6.27716	4	11.7566	2.32848	3	20.1713	6.4027	4
ENSMUSG00000035305	Ror1	protein_coding	4	0.415	0.367	-0.736	0.0556	-1.151	0.00103	3.7544	1.57211	4	2.62183	0.285045	3	4.63387	1.52182	4
ENSMUSG00000040663	Clcf1	protein_coding	19	0.415	0.422	-0.422	0.396	-0.837	0.0348	0.983875	0.150184	4	0.8741	0.420481	3	1.22645	0.312571	4
ENSMUSG00000047216	Cdh19	protein_coding	1	0.415	0.359	0.301	0.469	-0.115	0.792	2.68708	0.752924	4	3.8634	1.04074	3	3.351	1.18888	4
ENSMUSG00000000544	Gpa33	protein_coding	1	0.415	0.142	-0.13	0.678	-0.545	0.0182	5.8412	0.784028	4	6.31593	1.12309	3	7.2495	1.10887	4
ENSMUSG00000045259	Klhdc9	protein_coding	1	0.414	0.388	-0.435	0.321	-0.849	0.0203	3.78423	1.38583	4	3.33587	1.06541	3	4.71055	0.758232	4
ENSMUSG00000029436	Mmp17	protein_coding	5	0.414	0.364	0.359	0.374	-0.055	0.919	0.769925	0.184024	4	1.1617	0.379579	3	0.95475	0.167699	4
ENSMUSG00000038305	Spats2l	protein_coding	1	0.414	0.372	-0.387	0.383	-0.801	0.0243	0.586625	0.0559948	4	0.534467	0.26571	3	0.7282	0.147618	4
ENSMUSG00000027347	Rasgrp1	protein_coding	2	0.414	0.576	0.497	0.409	0.083	0.903	0.3918	0.204684	4	0.656233	0.138737	3	0.494925	0.22877	4
ENSMUSG00000073102	Drc1	protein_coding	5	0.414	0.246	0.161	0.66	-0.253	0.427	10.1616	3.34989	4	13.1237	3.3513	3	12.4794	2.69379	4
ENSMUSG00000068263	Efcc1	protein_coding	6	0.414	0.315	0.089	0.843	-0.325	0.361	3.98145	1.45992	4	4.9082	0.835894	3	4.9184	1.70543	4
ENSMUSG00000078307	AI593442	protein_coding	9	0.413	0.654	1.679	0.00133	1.266	0.0111	0.21785	0.16177	4	0.829933	0.15845	3	0.26805	0.109505	4
ENSMUSG00000060882	Kcnd2	protein_coding	6	0.413	0.491	0.271	0.629	-0.143	0.801	0.5383	0.132877	4	0.768867	0.185012	3	0.6759	0.376255	4
ENSMUSG00000020057	Dram1	protein_coding	10	0.413	0.331	-0.207	0.635	-0.621	0.0644	3.25482	0.541117	4	3.3312	0.782763	3	4.05095	1.21748	4
ENSMUSG00000019832	Rab32	protein_coding	10	0.413	0.468	0.17	0.769	-0.243	0.606	1.29005	0.111901	4	1.72097	0.771699	3	1.60615	0.583162	4
ENSMUSG00000026814	Eng	protein_coding	2	0.412	0.158	-0.849	0.000358	-1.26	3.38e-08	64.0102	13.8626	4	41.2888	12.4233	3	78.6788	15.2042	4
ENSMUSG00000030431	Tmem238	protein_coding	7	0.412	0.176	-0.682	0.00969	-1.094	5.68e-06	10.859	1.7369	4	7.94867	1.19137	3	13.3606	2.00527	4
ENSMUSG00000017897	Eya2	protein_coding	2	0.412	0.527	0.709	0.144	0.297	0.555	0.5725	0.16385	4	1.1058	0.189798	3	0.721275	0.409225	4
ENSMUSG00000034958	Atcay	protein_coding	10	0.412	0.473	0.607	0.178	0.195	0.687	0.96125	0.421866	4	1.73173	0.411754	3	1.2075	0.361643	4
ENSMUSG00000038065	Mturn	protein_coding	6	0.412	0.0488	-0.016	0.955	-0.428	0.0158	12.2288	2.3872	4	14.2358	3.11492	3	15.1334	2.83234	4
ENSMUSG00000052384	Nrros	protein_coding	16	0.412	0.307	0	0.999	-0.412	0.221	3.3805	0.512008	4	3.96063	1.16757	3	4.18457	1.04314	4
ENSMUSG00000020232	Hmg20b	protein_coding	10	0.411	0.0134	1.076	1.2e-16	0.665	6.29e-07	19.1917	1.03874	4	47.876	6.58542	3	23.6913	2.86961	4
ENSMUSG00000007097	Atp1a2	protein_coding	1	0.411	0.0986	-0.461	0.0389	-0.872	1.29e-05	5.9004	0.518852	4	5.0615	1.47396	3	7.2924	0.877916	4
ENSMUSG00000045664	Cdc42ep2	protein_coding	19	0.411	0.216	-0.355	0.26	-0.766	0.00355	7.29197	1.22481	4	6.67097	0.817593	3	8.96482	1.32485	4
ENSMUSG00000004383	Large	protein_coding	8	0.411	0.205	0.252	0.417	-0.16	0.597	2.67495	0.495595	4	3.77313	0.684193	3	3.33125	1.01172	4
ENSMUSG00000021460	Auh	protein_coding	13	0.41	0.0193	0.346	0.0303	-0.065	0.727	10.2345	1.59195	4	15.3145	1.51179	3	12.6302	1.78257	4
ENSMUSG00000022488	Nckap1l	protein_coding	15	0.409	0.26	0.359	0.27	-0.05	0.896	3.4037	0.767264	4	5.22633	1.16132	3	4.2327	0.812695	4
ENSMUSG00000069892	9930111J21Rik2	protein_coding	11	0.409	0.338	-0.338	0.422	-0.748	0.0256	0.960625	0.25898	4	0.894767	0.212215	3	1.18267	0.216614	4
ENSMUSG00000023947	Nfkbie	protein_coding	17	0.409	0.297	0.264	0.482	-0.145	0.691	3.38002	0.516633	4	4.7966	1.17708	3	4.18692	0.887191	4
ENSMUSG00000010066	Cacna2d2	protein_coding	9	0.408	0.243	2.584	3.56e-26	2.177	5.05e-19	2.7873	0.281293	4	19.9158	4.62232	3	3.48805	1.5792	4
ENSMUSG00000005986	Ankrd13d	protein_coding	19	0.408	0.0317	0.903	1.19e-09	0.495	0.00129	16.416	1.36775	4	36.3018	6.11275	3	20.2151	1.81892	4
ENSMUSG00000044628	Rnf208	protein_coding	2	0.408	0.183	-0.536	0.0473	-0.944	9.57e-05	13.7274	1.84371	4	11.028	3.32043	3	16.8816	1.14727	4
ENSMUSG00000040525	Cblc	protein_coding	7	0.408	0.232	0.534	0.0611	0.127	0.686	9.13395	1.8507	4	15.402	2.58083	3	11.1879	3.17592	4
ENSMUSG00000036908	Unc93b1	protein_coding	19	0.408	0.0614	0.215	0.314	-0.193	0.342	33.6975	3.61133	4	46.2456	4.60465	3	41.6299	9.3293	4
ENSMUSG00000074607	Tox2	protein_coding	2	0.408	0.3	-0.142	0.751	-0.55	0.084	1.67055	0.393611	4	1.78173	0.12407	3	2.07317	0.488748	4
ENSMUSG00000097193	Gm26664	lincRNA	8	0.408	0.435	-0.187	0.759	-0.595	0.152	3.8004	0.583137	4	3.92493	1.09171	3	4.67612	1.45926	4
ENSMUSG00000095687	Rnaset2a	protein_coding	17	0.408	0.204	0.077	0.83	-0.331	0.226	11.2233	2.61694	4	13.874	1.45596	3	13.7828	2.47348	4
ENSMUSG00000005681	Apoa2	protein_coding	1	0.408	0.467	0.022	0.97	-0.387	0.41	7.12755	2.99094	4	8.41347	1.86188	3	8.77175	3.13225	4
ENSMUSG00000030075	Cntn3	protein_coding	6	0.407	0.241	0.936	0.000332	0.529	0.0458	1.46473	0.176876	4	3.32863	0.99993	3	1.8024	0.335443	4
ENSMUSG00000109424	Gm44658	lincRNA	7	0.407	0.712	2.021	0.00114	1.614	0.00714	2.44465	1.8721	4	12.0348	2.52854	3	3.03115	2.55953	4
ENSMUSG00000028370	Pappa	protein_coding	4	0.407	0.623	1.414	0.00953	1.007	0.0588	0.1993	0.102863	4	0.605033	0.413506	3	0.24435	0.0905683	4
ENSMUSG00000049515	Espnl	protein_coding	1	0.407	0.184	0.498	0.0541	0.092	0.755	3.49138	0.614884	4	5.8043	0.790341	3	4.28608	1.03573	4
ENSMUSG00000040280	Ndufa4l2	protein_coding	10	0.407	0.296	-0.527	0.127	-0.934	0.00201	14.7406	2.85869	4	11.8903	4.37326	3	18.0785	2.77008	4
ENSMUSG00000050248	Evc2	protein_coding	5	0.407	0.334	0.345	0.356	-0.062	0.901	0.634625	0.0837894	4	0.9454	0.162318	3	0.78415	0.139597	4
ENSMUSG00000032657	Fam189b	protein_coding	3	0.407	0.0113	-0.081	0.673	-0.488	0.000393	19.3042	1.49472	4	21.424	2.06903	3	23.8059	2.2528	4
ENSMUSG00000043670	Diras1	protein_coding	10	0.407	0.133	0.007	0.982	-0.4	0.0814	5.30513	0.978011	4	6.24303	0.318927	3	6.52233	0.850025	4
ENSMUSG00000002980	Bcam	protein_coding	7	0.406	0.0179	-0.32	0.0479	-0.726	3.58e-07	31.2982	2.99465	4	29.3353	3.51308	3	38.5209	4.44255	4
ENSMUSG00000029859	Epha1	protein_coding	6	0.406	0.265	-0.302	0.396	-0.708	0.0138	2.48698	0.82293	4	2.362	0.23763	3	3.0594	0.661011	4
ENSMUSG00000094910	D430019H16Rik	protein_coding	12	0.406	0.294	-0.281	0.454	-0.687	0.0238	3.52665	0.807815	4	3.41713	0.940156	3	4.3591	1.75552	4
ENSMUSG00000021846	Peli2	protein_coding	14	0.406	0.227	0.21	0.52	-0.197	0.526	2.15883	0.794932	4	2.91543	0.289339	3	2.63187	0.225884	4
ENSMUSG00000028270	Gbp2	protein_coding	3	0.406	0.436	0.141	0.783	-0.265	0.557	4.7249	1.60306	4	6.03993	2.74506	3	5.84035	1.29912	4
ENSMUSG00000064125	Prr36	protein_coding	8	0.406	0.289	0.046	0.912	-0.36	0.268	2.82932	0.745679	4	3.4087	0.591075	3	3.49627	1.02185	4
ENSMUSG00000046338	Gpat2	protein_coding	2	0.405	0.821	3.072	2.07e-06	2.666	1.25e-05	0.142825	0.128459	4	1.4601	0.56343	3	0.1745	0.197127	4
ENSMUSG00000036256	Igfbp7	protein_coding	5	0.405	0.034	-0.574	0.000464	-0.979	3.1e-10	362.873	41.5379	4	286.879	30.7983	3	445.502	84.7138	4
ENSMUSG00000032564	Cpne4	protein_coding	9	0.405	0.252	-0.933	0.00131	-1.338	8.74e-07	1.77255	0.153706	4	1.0939	0.221221	3	2.193	0.566927	4
ENSMUSG00000035200	Chrnb4	protein_coding	9	0.405	0.505	0.66	0.167	0.255	0.603	2.29745	1.24274	4	4.31457	1.14433	3	2.8493	0.515628	4
ENSMUSG00000031562	Dctd	protein_coding	8	0.405	0.522	0.596	0.223	0.191	0.717	0.60005	0.149559	4	1.06673	0.191905	3	0.7324	0.359347	4
ENSMUSG00000003410	Elavl3	protein_coding	9	0.405	0.473	0.524	0.24	0.119	0.797	0.392975	0.206465	4	0.707967	0.237392	3	0.5367	0.0577612	4
ENSMUSG00000030321	Efcab12	protein_coding	6	0.405	0.359	0.246	0.564	-0.159	0.704	1.91892	0.68945	4	2.66307	0.473919	3	2.34707	0.479111	4
ENSMUSG00000022840	Adcy5	protein_coding	16	0.405	0.258	-0.176	0.644	-0.58	0.0424	2.01658	0.236641	4	2.11647	0.523368	3	2.49895	0.873218	4
ENSMUSG00000033022	Cdo1	protein_coding	18	0.405	0.237	0.07	0.857	-0.335	0.255	10.3797	2.97709	4	12.6773	1.82926	3	12.762	3.12612	4
ENSMUSG00000001946	Esam	protein_coding	9	0.404	0.0424	-0.413	0.0218	-0.816	5.05e-07	34.243	7.32493	4	30.0521	1.26476	3	41.7584	6.67907	4
ENSMUSG00000019539	Rcn3	protein_coding	7	0.404	0.222	0.501	0.0738	0.097	0.757	23.7202	3.64405	4	39.0011	13.7469	3	29.3705	7.1021	4
ENSMUSG00000017405	Nek8	protein_coding	11	0.404	0.343	0.442	0.227	0.038	0.926	1.84882	0.288365	4	2.952	0.356302	3	2.28195	0.793242	4
ENSMUSG00000093536	Smim17	protein_coding	7	0.404	0.441	0.466	0.27	0.062	0.907	0.517275	0.113962	4	0.845033	0.0861945	3	0.63535	0.0760703	4
ENSMUSG00000060032	H2afj	protein_coding	6	0.404	0.11	-0.258	0.298	-0.662	0.00125	21.1473	4.15725	4	20.695	1.26154	3	25.8059	4.66846	4
ENSMUSG00000058174	Gm5148	protein_coding	3	0.404	0.445	0.405	0.377	0.001	1	1.1749	0.200557	4	1.81967	0.695653	3	1.4682	0.478219	4
ENSMUSG00000048402	Gli2	protein_coding	1	0.403	0.568	3.269	1.75e-15	2.866	1.4e-12	0.2896	0.112972	4	3.34547	1.39769	3	0.3567	0.177018	4
ENSMUSG00000029084	Cd38	protein_coding	5	0.403	0.271	-1.223	2.71e-05	-1.626	9.04e-09	6.59887	1.72643	4	3.28667	0.62311	3	8.03427	2.23044	4
ENSMUSG00000021070	Bdkrb2	protein_coding	12	0.403	0.241	-1.119	0.000126	-1.522	3.26e-08	3.97587	0.335271	4	2.15897	0.419844	3	4.87865	0.440742	4
ENSMUSG00000034460	Six4	protein_coding	12	0.403	0.187	-0.94	0.000136	-1.343	1.56e-08	9.41853	4.2935	4	5.7034	0.703178	3	11.4146	2.63058	4
ENSMUSG00000028339	Col15a1	protein_coding	4	0.403	0.145	-0.712	0.00194	-1.115	2.92e-07	21.3763	3.33039	4	15.2512	3.14519	3	26.1255	7.12455	4
ENSMUSG00000030532	Hddc3	protein_coding	7	0.403	0.0994	-0.382	0.0891	-0.785	6.75e-05	6.8566	0.584574	4	6.19837	0.353145	3	8.46025	0.873854	4
ENSMUSG00000048442	Smim5	protein_coding	11	0.403	0.423	-0.688	0.112	-1.091	0.00365	1.8001	0.322563	4	1.31587	0.0495	3	2.23778	0.656674	4
ENSMUSG00000035342	Lzts2	protein_coding	19	0.403	0.0202	0.077	0.698	-0.326	0.0329	49.5731	10.23	4	61.4025	5.3926	3	60.5566	6.7525	4
ENSMUSG00000024937	Ehbp1l1	protein_coding	19	0.403	0.113	0.011	0.977	-0.392	0.0693	3.57755	0.331249	4	4.24793	0.326483	3	4.39388	0.701252	4
ENSMUSG00000002625	Akap8l	protein_coding	17	0.402	0.018	-0.583	6.86e-05	-0.985	1.81e-12	156.5	9.27396	4	123.317	9.2924	3	192.018	30.1245	4
ENSMUSG00000028801	Stpg1	protein_coding	4	0.402	0.422	1.053	0.00212	0.652	0.0561	0.922575	0.236371	4	2.2855	0.735078	3	1.13682	0.203108	4
ENSMUSG00000026970	Rbms1	protein_coding	2	0.402	0.0662	-0.422	0.0328	-0.825	3.4e-06	12.1988	3.06589	4	10.648	0.61237	3	14.866	2.12142	4
ENSMUSG00000028469	Npr2	protein_coding	4	0.401	0.0221	-0.234	0.176	-0.636	1.43e-05	22.2918	3.51981	4	22.2449	0.707374	3	27.3804	4.19792	4
ENSMUSG00000041809	Efhc1	protein_coding	1	0.401	0.171	-0.258	0.364	-0.658	0.00478	7.53637	0.779631	4	7.48263	1.99024	3	9.2963	1.0551	4
ENSMUSG00000028150	Rorc	protein_coding	3	0.4	0.0329	2.389	6.04e-66	1.99	1.32e-46	17.4142	2.81999	4	108.204	21.2478	3	21.3933	0.302218	4
ENSMUSG00000027293	Ehd4	protein_coding	2	0.4	0.0533	-0.707	4.46e-05	-1.107	2.66e-11	38.615	6.35897	4	27.805	4.30432	3	47.386	6.00426	4
ENSMUSG00000025969	Nrp2	protein_coding	1	0.4	0.0764	-0.592	0.00233	-0.992	4.08e-08	3.45305	0.653513	4	2.68717	0.167509	3	4.2192	0.46577	4
ENSMUSG00000006356	Crip2	protein_coding	12	0.4	0.0932	-0.435	0.0422	-0.836	1.3e-05	25.1922	4.53307	4	21.7589	3.55178	3	30.7904	4.43852	4
ENSMUSG00000053111	Fank1	protein_coding	7	0.4	0.344	-0.436	0.268	-0.837	0.0111	2.26975	0.460795	4	1.98353	0.407751	3	2.79182	0.509442	4
ENSMUSG00000049811	Fam161a	protein_coding	11	0.4	0.116	-0.237	0.349	-0.637	0.00205	4.83648	0.651571	4	4.82583	0.353197	3	5.93368	0.875295	4
ENSMUSG00000036552	Ermard	protein_coding	17	0.4	0.0838	-0.201	0.391	-0.601	0.00144	6.0322	0.50533	4	6.1905	0.101472	3	7.4099	1.15379	4
ENSMUSG00000003378	Grik5	protein_coding	7	0.4	0.0528	-0.029	0.911	-0.429	0.0141	38.6161	3.4665	4	44.8792	5.92114	3	47.5487	8.26835	4
ENSMUSG00000002602	Axl	protein_coding	7	0.4	0.0311	0.013	0.958	-0.387	0.015	14.6926	1.52811	4	17.5025	1.47693	3	18.0813	3.15369	4
ENSMUSG00000063887	Nlgn1	protein_coding	3	0.4	0.334	-0.02	1	-0.42	0.218	0.2577	0.0248659	4	0.299867	0.0166725	3	0.318225	0.0683765	4
ENSMUSG00000006221	Hspb7	protein_coding	4	0.4	0.519	-0.011	1	-0.411	0.405	0.98845	0.290619	4	1.15853	0.509155	3	1.21713	0.2959	4
ENSMUSG00000024421	Lama3	protein_coding	18	0.399	0.0631	-0.67	0.000227	-1.069	5.14e-10	4.81672	0.733821	4	3.5517	0.246765	3	5.86322	0.962348	4
ENSMUSG00000030341	Tnfrsf1a	protein_coding	6	0.399	0.0105	0.232	0.126	-0.167	0.264	36.3185	2.6895	4	50.2009	5.0198	3	44.5415	4.70497	4
ENSMUSG00000004951	Hspb1	protein_coding	5	0.399	0.401	-0.607	0.134	-1.006	0.00513	22.9342	11.0543	4	17.236	5.47581	3	27.5764	7.68053	4
ENSMUSG00000079018	Ly6c1	protein_coding	15	0.399	0.0585	-0.252	0.216	-0.651	0.000157	48.2887	2.99615	4	47.7879	9.11228	3	59.4745	11.2553	4
ENSMUSG00000020102	Slc16a7	protein_coding	10	0.399	0.273	0.277	0.416	-0.122	0.718	0.6299	0.121212	4	0.905067	0.157887	3	0.7771	0.145169	4
ENSMUSG00000038528	Mfsd4b5	protein_coding	10	0.399	0.489	-0.402	0.442	-0.801	0.0585	0.40605	0.187719	4	0.3609	0.0853176	3	0.496375	0.0222452	4
ENSMUSG00000020641	Rsad2	protein_coding	12	0.399	0.313	-0.209	0.604	-0.607	0.0531	7.5576	2.4423	4	7.65643	1.15301	3	9.29407	2.5629	4
ENSMUSG00000004562	Arhgef40	protein_coding	14	0.399	0.162	0.066	0.837	-0.333	0.176	3.566	0.537758	4	4.37543	0.853374	3	4.37293	1.12565	4
ENSMUSG00000001334	Fndc5	protein_coding	4	0.398	0.263	-0.564	0.0738	-0.962	0.000542	3.79378	1.24559	4	2.996	0.251863	3	4.61545	0.5204	4
ENSMUSG00000049904	Tmem17	protein_coding	11	0.398	0.274	0.444	0.158	0.046	0.905	4.79117	0.957023	4	7.7289	2.04494	3	5.86102	0.477292	4
ENSMUSG00000024302	Dtna	protein_coding	18	0.398	0.39	0.303	0.471	-0.095	0.833	1.12013	0.407806	4	1.6145	0.553735	3	1.36773	0.312662	4
ENSMUSG00000063229	Ldha	protein_coding	7	0.398	0.168	0.196	0.49	-0.203	0.443	9.57955	1.70536	4	12.893	2.69706	3	11.7484	1.51674	4
ENSMUSG00000017309	Cd300lg	protein_coding	11	0.397	0.042	-0.936	5.18e-09	-1.333	2.33e-17	47.9233	5.73585	4	29.3879	2.59962	3	58.6692	9.55029	4
ENSMUSG00000048078	Tenm4	protein_coding	7	0.397	0.245	1.158	5.77e-06	0.761	0.00339	3.0582	1.60459	4	7.9226	0.936281	3	3.69623	0.797501	4
ENSMUSG00000029484	Anxa3	protein_coding	5	0.397	0.158	-0.981	1.97e-05	-1.378	5.09e-10	8.42535	2.08473	4	4.97927	0.354405	3	10.2474	1.67278	4
ENSMUSG00000040312	Cchcr1	protein_coding	17	0.397	0.236	-0.532	0.0705	-0.929	0.000407	4.1016	0.397664	4	3.33073	0.713249	3	5.03217	1.17369	4
ENSMUSG00000002083	Bbc3	protein_coding	7	0.397	0.236	-0.473	0.11	-0.869	0.000873	14.4401	2.51089	4	12.3235	3.45195	3	17.7583	3.4596	4
ENSMUSG00000040703	Cyp2s1	protein_coding	7	0.397	0.442	-0.142	0.802	-0.539	0.189	2.19685	0.916752	4	2.33727	0.584372	3	2.68737	0.667735	4
ENSMUSG00000060063	Alox5ap	protein_coding	5	0.397	0.256	0.056	0.901	-0.342	0.243	8.05203	1.13389	4	9.98433	2.58168	3	9.93025	1.6125	4
ENSMUSG00000032377	Plscr4	protein_coding	9	0.396	0.191	-0.282	0.336	-0.678	0.00499	5.995	1.59368	4	5.79417	0.506879	3	7.34215	1.11817	4
ENSMUSG00000073982	Rhog	protein_coding	7	0.396	0.0764	0.099	0.685	-0.296	0.13	23.7932	4.50215	4	29.8207	2.68587	3	28.9246	2.15558	4
ENSMUSG00000027339	Rassf2	protein_coding	2	0.395	0.153	1.598	1.88e-16	1.203	6.81e-10	1.11163	0.135945	4	3.98403	0.676312	3	1.3585	0.170604	4
ENSMUSG00000029452	Tmem116	protein_coding	5	0.395	0.426	1.74	2.34e-08	1.344	1.09e-05	0.63835	0.157763	4	2.51247	0.292254	3	0.78325	0.223313	4
ENSMUSG00000053399	Adamts18	protein_coding	8	0.395	0.289	0.589	0.0525	0.194	0.549	2.01633	0.391339	4	3.5407	1.15129	3	2.49233	0.451742	4
ENSMUSG00000031851	Ntpcr	protein_coding	8	0.395	0.108	0.381	0.0774	-0.013	0.971	6.9722	0.352869	4	10.7068	0.479377	3	8.5149	0.840417	4
ENSMUSG00000001870	Ltbp1	protein_coding	17	0.395	0.237	-0.386	0.211	-0.782	0.00309	2.0896	0.62509	4	1.86483	0.291377	3	2.54698	0.344905	4
ENSMUSG00000022103	Gfra2	protein_coding	14	0.395	0.45	0.361	0.428	-0.035	0.954	3.29062	1.34853	4	4.9138	2.03856	3	4.01642	0.673139	4
ENSMUSG00000097890	4930547M16Rik	lincRNA	10	0.395	0.406	-0.234	0.614	-0.628	0.0827	1.42393	0.406386	4	1.4243	0.290359	3	1.74562	0.0614901	4
ENSMUSG00000042116	Vwa1	protein_coding	4	0.395	0.167	0.123	0.683	-0.272	0.281	10.2692	2.42024	4	13.0436	2.3481	3	12.489	2.40514	4
ENSMUSG00000105850	Gm2861	lincRNA	5	0.395	0.452	-0.145	0.826	-0.54	0.186	4.17363	1.58128	4	4.48333	0.402403	3	5.15118	1.03075	4
ENSMUSG00000070000	Fcho1	protein_coding	8	0.394	0.187	0.573	0.0194	0.179	0.505	3.79582	0.603119	4	6.67873	1.06535	3	4.6546	1.04457	4
ENSMUSG00000040552	C3ar1	protein_coding	6	0.394	0.415	0.701	0.0633	0.307	0.431	1.92968	0.684568	4	3.75633	0.978644	3	2.37795	0.508913	4
ENSMUSG00000091898	Tnnc1	protein_coding	14	0.394	0.367	0.148	0.747	-0.245	0.516	4.16645	0.418447	4	5.442	0.934531	3	5.0633	1.30533	4
ENSMUSG00000079334	Nat6	protein_coding	9	0.393	0.0627	0.465	0.00949	0.072	0.731	9.20888	0.443877	4	15.0019	1.28393	3	11.2306	0.965945	4
ENSMUSG00000036395	Glb1l2	protein_coding	9	0.393	0.0468	-0.322	0.0804	-0.715	1.03e-05	29.3223	7.56996	4	27.4683	3.55858	3	35.6093	4.85912	4
ENSMUSG00000040794	C1qtnf4	protein_coding	2	0.393	0.124	-0.251	0.322	-0.644	0.00184	17.0523	1.53603	4	16.862	0.71822	3	20.8394	2.37299	4
ENSMUSG00000027134	Lpcat4	protein_coding	2	0.393	0.14	-0.166	0.555	-0.559	0.0101	10.316	1.88269	4	10.7452	1.55166	3	12.6041	1.95085	4
ENSMUSG00000022579	Gpihbp1	protein_coding	15	0.392	0.255	-0.791	0.00552	-1.183	9.7e-06	9.38983	2.7126	4	6.31913	1.41242	3	11.3199	1.8556	4
ENSMUSG00000024827	Gldc	protein_coding	19	0.392	0.511	0.35	0.499	-0.042	0.945	2.61987	1.65599	4	3.82433	0.380693	3	3.14257	0.907742	4
ENSMUSG00000037847	Nmrk1	protein_coding	19	0.392	0.235	-0.069	0.865	-0.461	0.0867	3.4029	0.847873	4	3.82413	0.919899	3	4.1462	0.310078	4
ENSMUSG00000074635	3110070M22Rik	protein_coding	13	0.392	0.533	0.104	0.87	-0.288	0.587	2.5605	1.23017	4	3.23647	0.787939	3	3.18285	1.18246	4
ENSMUSG00000021838	Samd4	protein_coding	14	0.392	0.29	-0.031	0.959	-0.423	0.167	1.75978	0.331691	4	1.99533	0.734398	3	2.13857	0.17862	4
ENSMUSG00000040919	4930505A04Rik	protein_coding	11	0.391	0.483	0.698	0.0981	0.307	0.467	1.72972	0.327559	4	3.30177	0.36778	3	2.13025	0.666935	4
ENSMUSG00000042485	Mustn1	protein_coding	14	0.391	0.394	-0.523	0.208	-0.915	0.00865	3.45255	1.09628	4	2.84143	1.08886	3	4.18765	0.5131	4
ENSMUSG00000034686	Prr7	protein_coding	13	0.391	0.418	0.322	0.454	-0.07	0.885	4.66125	1.1518	4	6.97607	2.1263	3	5.7509	1.84615	4
ENSMUSG00000087575	Gm12976	lincRNA	4	0.391	0.441	0.174	0.743	-0.218	0.616	4.40257	0.743286	4	5.86797	0.624959	3	5.3834	1.37433	4
ENSMUSG00000009145	Dqx1	protein_coding	6	0.391	0.236	-0.114	0.76	-0.504	0.059	4.0375	0.433442	4	4.4089	0.716549	3	4.8937	1.19671	4
ENSMUSG00000042109	Csdc2	protein_coding	15	0.39	0.355	0.6	0.074	0.21	0.555	1.247	0.113025	4	2.22973	0.597384	3	1.53038	0.358287	4
ENSMUSG00000055202	Zfp811	protein_coding	17	0.39	0.539	0.532	0.298	0.142	0.793	1.37458	0.442999	4	2.32003	0.33083	3	1.66877	0.887732	4
ENSMUSG00000091423	Gm17509	protein_coding	13	0.39	0.503	0.106	0.869	-0.285	0.566	1.0132	0.399988	4	1.29277	0.401243	3	1.23497	0.306841	4
ENSMUSG00000018470	Kcnab3	protein_coding	11	0.389	0.0646	2.353	2.79e-52	1.964	5.44e-37	21.0572	2.86061	4	127.972	30.3821	3	25.8031	4.82405	4
ENSMUSG00000028517	Plpp3	protein_coding	4	0.389	0.0297	-0.996	8.21e-12	-1.385	8.74e-22	92.3979	8.46967	4	54.4534	7.27058	3	112.282	12.4666	4
ENSMUSG00000079434	Neu2	protein_coding	1	0.389	0.325	0.553	0.0823	0.164	0.635	2.13842	0.448867	4	3.66867	0.538752	3	2.61207	0.502835	4
ENSMUSG00000046768	Rhoj	protein_coding	12	0.389	0.198	-0.458	0.0895	-0.846	0.000388	3.52462	0.778292	4	3.00867	0.530234	3	4.2698	0.562747	4
ENSMUSG00000048285	Frmd6	protein_coding	12	0.389	0.232	-0.176	0.616	-0.565	0.0324	3.3862	0.903406	4	3.50937	0.737896	3	4.11228	0.460265	4
ENSMUSG00000057137	Tmem140	protein_coding	6	0.389	0.239	-0.124	0.736	-0.513	0.0565	4.4952	1.01897	4	4.82787	0.142473	3	5.42668	1.59151	4
ENSMUSG00000028532	Cachd1	protein_coding	4	0.389	0.342	-0.074	0.891	-0.463	0.167	0.773725	0.165521	4	0.8653	0.179263	3	0.935975	0.188428	4
ENSMUSG00000055026	Gabrg3	protein_coding	7	0.389	0.609	0.081	0.911	-0.308	0.627	0.301975	0.138392	4	0.373	0.184143	3	0.367825	0.147194	4
ENSMUSG00000024112	Cacna1h	protein_coding	17	0.388	0.142	1.718	1.39e-19	1.33	3.82e-12	3.12235	0.37665	4	12.195	2.44908	3	3.81942	0.919278	4
ENSMUSG00000031841	Cdh13	protein_coding	8	0.388	0.373	-0.669	0.0781	-1.057	0.00166	0.644975	0.195666	4	0.474633	0.0939921	3	0.78225	0.233347	4
ENSMUSG00000023243	Kcnk5	protein_coding	14	0.388	0.549	-0.913	0.0893	-1.302	0.00727	1.35775	0.864011	4	0.827533	0.322926	3	1.63173	0.433415	4
ENSMUSG00000034795	Ccdc122	protein_coding	14	0.388	0.362	-0.431	0.259	-0.82	0.0114	3.463	0.616517	4	3.0724	1.14478	3	4.26095	0.80248	4
ENSMUSG00000047721	Bola2	protein_coding	7	0.388	0.139	0.115	0.681	-0.272	0.233	5.5015	0.764867	4	6.99973	0.692668	3	6.67165	0.942543	4
ENSMUSG00000015476	Prrt1	protein_coding	17	0.387	0.144	-1.013	1.81e-06	-1.4	1.38e-11	48.0963	8.76488	4	27.7982	6.67415	3	58.2788	11.2577	4
ENSMUSG00000040701	Ap1g2	protein_coding	14	0.387	0.0931	0.562	0.00308	0.175	0.403	10.5714	1.37346	4	18.3824	3.32016	3	12.8242	2.09793	4
ENSMUSG00000031821	Gins2	protein_coding	8	0.387	0.537	0.744	0.0932	0.357	0.426	0.50675	0.125095	4	1.01147	0.462805	3	0.613825	0.0939715	4
ENSMUSG00000052407	Ccdc171	protein_coding	4	0.387	0.335	0.225	0.559	-0.161	0.655	0.827875	0.144489	4	1.14077	0.0391889	3	1.0118	0.176335	4
ENSMUSG00000024754	Tmem2	protein_coding	19	0.386	0.125	-0.494	0.0258	-0.881	1.15e-05	4.9705	1.12029	4	4.15897	0.533968	3	6.0407	0.645425	4
ENSMUSG00000044816	D630023F18Rik	protein_coding	1	0.386	0.616	1.162	0.0264	0.776	0.128	0.825125	0.302257	4	2.23687	0.953922	3	1.0313	0.656362	4
ENSMUSG00000027376	Prom2	protein_coding	2	0.386	0.301	0.516	0.0886	0.129	0.696	1.0412	0.175582	4	1.75017	0.0452268	3	1.26782	0.248083	4
ENSMUSG00000054135	A430110L20Rik	lincRNA	1	0.386	0.418	0.06	0.915	-0.326	0.405	1.6013	0.235469	4	1.96763	0.356995	3	1.95433	0.52367	4
ENSMUSG00000028978	Nos3	protein_coding	5	0.385	0.169	-0.585	0.0154	-0.971	1.14e-05	6.07915	1.05209	4	4.7345	0.895132	3	7.36118	0.522202	4
ENSMUSG00000020424	Gatsl3	protein_coding	11	0.385	0.36	-0.817	0.0207	-1.203	0.00019	3.79615	1.21691	4	2.53793	0.634576	3	4.58938	0.560595	4
ENSMUSG00000035208	Slfn8	protein_coding	11	0.385	0.475	0.302	0.531	-0.084	0.889	0.80085	0.250414	4	1.1659	0.217005	3	0.978475	0.316184	4
ENSMUSG00000022969	Il10rb	protein_coding	16	0.385	0.0918	-0.125	0.618	-0.51	0.00647	7.81977	0.717249	4	8.45317	0.755233	3	9.48355	1.31194	4
ENSMUSG00000000394	Gcg	protein_coding	2	0.384	0.205	1.296	8.37e-09	0.912	6.79e-05	37061.1	4181.68	4	105310	38927.6	3	45014.6	9678.66	4
ENSMUSG00000000295	Hddc2	protein_coding	10	0.384	0.241	-0.631	0.0245	-1.016	6.59e-05	3.30187	0.645907	4	2.5142	0.217291	3	4.0268	0.153505	4
ENSMUSG00000021253	Tgfb3	protein_coding	12	0.384	0.366	-0.134	0.777	-0.519	0.126	2.45642	0.408714	4	2.62813	0.751073	3	3.01368	0.720445	4
ENSMUSG00000027695	Pld1	protein_coding	3	0.384	0.159	0.03	0.922	-0.355	0.127	1.95755	0.414547	4	2.33773	0.163954	3	2.3618	0.398677	4
ENSMUSG00000042694	Obfc1	protein_coding	19	0.384	0.249	-0.027	0.954	-0.411	0.136	2.50972	0.422802	4	2.9168	0.787599	3	3.03563	0.364993	4
ENSMUSG00000096054	Syne1	protein_coding	10	0.383	0.0127	0.302	0.0335	-0.081	0.607	6.24385	1.07805	4	9.15627	1.41283	3	7.4125	0.624084	4
ENSMUSG00000019320	Noxo1	protein_coding	17	0.383	0.226	-0.503	0.0675	-0.886	0.000328	9.97368	1.71264	4	8.38667	1.08264	3	12.1935	2.65694	4
ENSMUSG00000053964	Lgals4	protein_coding	7	0.383	0.257	0.048	0.899	-0.335	0.241	17.9535	3.42802	4	22.0383	7.26378	3	21.5569	6.26411	4
ENSMUSG00000022639	Dubr	lincRNA	16	0.382	0.222	0.173	0.585	-0.209	0.462	2.25732	0.471159	4	2.9855	0.330739	3	2.72452	0.297497	4
ENSMUSG00000040183	Ankrd6	protein_coding	4	0.382	0.225	0.16	0.618	-0.221	0.435	3.3703	0.381339	4	4.42393	0.571101	3	4.10555	0.998674	4
ENSMUSG00000039745	Htatip2	protein_coding	7	0.382	0.139	-0.118	0.682	-0.5	0.0179	14.2731	3.70972	4	15.4226	1.5232	3	17.1553	1.59877	4
ENSMUSG00000039716	Dock3	protein_coding	9	0.382	0.455	-0.21	0.687	-0.592	0.133	0.39105	0.143068	4	0.401833	0.135902	3	0.4781	0.0920039	4
ENSMUSG00000034810	Scn7a	protein_coding	2	0.382	0.348	0.143	0.729	-0.24	0.505	4.00833	1.1633	4	5.18657	2.49708	3	4.84047	1.00077	4
ENSMUSG00000025358	Cdk2	protein_coding	10	0.382	0.268	-0.024	0.965	-0.406	0.157	4.65733	0.868174	4	5.38983	0.809827	3	5.66122	1.14067	4
ENSMUSG00000031503	Col4a2	protein_coding	8	0.381	0.252	-0.772	0.00427	-1.152	6.59e-06	57.0489	17.8571	4	38.6704	9.45978	3	68.1155	18.7533	4
ENSMUSG00000032878	Ccdc85a	protein_coding	11	0.381	0.413	-1.034	0.00574	-1.415	5.22e-05	1.21077	0.543559	4	0.685667	0.140398	3	1.45332	0.421232	4
ENSMUSG00000095115	Itpripl2	protein_coding	7	0.381	0.12	-0.582	0.00578	-0.964	8.1e-07	5.47842	1.22318	4	4.2811	0.550586	3	6.6005	0.65027	4
ENSMUSG00000039316	Rftn1	protein_coding	17	0.381	0.264	-0.484	0.112	-0.866	0.00114	2.59623	0.445465	4	2.1827	0.192825	3	3.12047	0.69633	4
ENSMUSG00000022831	Hcls1	protein_coding	16	0.38	0.412	0.27	0.526	-0.11	0.801	4.9392	0.627604	4	7.06303	2.10568	3	5.93082	2.64496	4
ENSMUSG00000004864	Mapk13	protein_coding	17	0.379	0.195	-0.809	0.00097	-1.188	2.32e-07	9.47578	2.02213	4	6.3361	0.122224	3	11.3901	0.97533	4
ENSMUSG00000060477	Irak2	protein_coding	6	0.379	0.169	0.672	0.00192	0.294	0.198	4.33007	0.384252	4	8.1636	1.10045	3	5.24085	0.91723	4
ENSMUSG00000041261	Car8	protein_coding	4	0.379	0.177	-0.685	0.00334	-1.064	1.21e-06	14.8087	1.81542	4	10.6807	3.60977	3	17.8491	1.62146	4
ENSMUSG00000005107	Slc2a9	protein_coding	5	0.379	0.342	0.811	0.00749	0.431	0.165	2.30693	0.407035	4	4.84513	1.81522	3	2.81878	0.704766	4
ENSMUSG00000026471	Mr1	protein_coding	1	0.379	0.236	0.655	0.0101	0.277	0.305	4.15207	0.970962	4	7.58557	1.79218	3	5.01757	1.09527	4
ENSMUSG00000031523	Dlc1	protein_coding	8	0.379	0.023	-0.38	0.0119	-0.76	3.41e-08	10.9262	1.96456	4	9.85177	0.117794	3	13.198	1.10402	4
ENSMUSG00000017639	Rab11fip4	protein_coding	11	0.379	0.269	-0.234	0.489	-0.614	0.0236	2.39535	0.796433	4	2.3781	0.297769	3	2.88837	0.517119	4
ENSMUSG00000052336	Cx3cr1	protein_coding	9	0.379	0.439	0.282	0.527	-0.097	0.836	4.27578	1.2926	4	6.2094	1.95796	3	5.18727	1.82637	4
ENSMUSG00000025422	Agap2	protein_coding	10	0.379	0.0913	0.037	0.892	-0.342	0.0729	6.07512	0.30424	4	7.36553	0.576943	3	7.38127	1.42649	4
ENSMUSG00000089809	A930011G23Rik	protein_coding	5	0.378	0.449	1.754	1.01e-08	1.376	5.61e-06	1.28697	0.13312	4	2.93317	0.89427	3	1.3824	0.215098	4
ENSMUSG00000019789	Hey2	protein_coding	10	0.378	0.276	-1.121	5.9e-05	-1.499	1.94e-08	3.19707	0.777083	4	1.74317	0.368461	3	3.88693	0.285977	4
ENSMUSG00000046470	Sox18	protein_coding	2	0.378	0.249	-0.873	0.000997	-1.251	7.12e-07	30.3973	11.8747	4	19.2519	3.27784	3	36.4335	6.61962	4
ENSMUSG00000036622	Atp13a2	protein_coding	4	0.378	0.00555	0.189	0.165	-0.188	0.144	25.4615	2.20332	4	34.2172	2.85956	3	30.7629	2.04992	4
ENSMUSG00000008206	Cers4	protein_coding	8	0.378	0.0336	-0.199	0.266	-0.577	9.06e-05	5.60982	0.796379	4	5.74953	0.652178	3	6.77858	0.837413	4
ENSMUSG00000031558	Slit2	protein_coding	5	0.378	0.454	0.318	0.476	-0.06	0.913	0.32545	0.119665	4	0.480133	0.227893	3	0.391225	0.0263035	4
ENSMUSG00000032366	Tpm1	protein_coding	9	0.378	0.0177	-0.035	0.867	-0.413	0.00254	20.0873	3.23827	4	23.0607	2.63682	3	24.2267	2.80456	4
ENSMUSG00000025889	Snca	protein_coding	6	0.377	0.404	-0.269	0.543	-0.646	0.0641	4.22635	1.40759	4	4.1353	1.27844	3	5.11653	0.558111	4
ENSMUSG00000021280	Exoc3l4	protein_coding	12	0.377	0.566	-0.308	0.63	-0.685	0.179	1.33157	0.270307	4	1.26407	0.61151	3	1.58323	0.838216	4
ENSMUSG00000055435	Maf	protein_coding	8	0.377	0.436	0.114	0.831	-0.264	0.529	0.53705	0.126385	4	0.689267	0.119225	3	0.6465	0.215148	4
ENSMUSG00000053819	Camk2d	protein_coding	3	0.376	0.042	0.623	3.29e-05	0.247	0.125	2.18398	0.205519	4	3.97653	0.584704	3	2.64145	0.386754	4
ENSMUSG00000033545	Znrf1	protein_coding	8	0.376	0.00981	-0.373	0.0051	-0.749	7.95e-10	15.8633	2.43294	4	14.393	1.40456	3	19.0641	0.915176	4
ENSMUSG00000028005	Gucy1b3	protein_coding	3	0.376	0.16	-0.32	0.202	-0.697	0.00114	10.2848	1.96829	4	9.64873	2.17988	3	12.4009	2.37743	4
ENSMUSG00000044528	Tram1l1	protein_coding	3	0.376	0.403	0.191	0.661	-0.185	0.654	1.51632	0.589093	4	2.02067	0.457493	3	1.81015	0.282818	4
ENSMUSG00000044254	Pcsk9	protein_coding	4	0.375	0.0488	1.274	8.13e-19	0.899	9.02e-10	23.8071	3.27651	4	67.8565	9.33227	3	28.6365	5.88766	4
ENSMUSG00000097616	1110019D14Rik	lincRNA	6	0.375	0.296	0.669	0.0152	0.294	0.311	3.62597	0.894863	4	6.7723	0.383415	3	4.35227	0.550337	4
ENSMUSG00000016758	Bik	protein_coding	15	0.375	0.331	-0.431	0.215	-0.806	0.00507	5.98137	0.600606	4	5.2541	0.648201	3	7.23848	0.965612	4
ENSMUSG00000038740	Mvb12b	protein_coding	2	0.375	0.196	0.074	0.818	-0.301	0.224	2.43388	0.307467	4	3.0263	0.687071	3	2.94318	0.471452	4
ENSMUSG00000028234	Rps20	protein_coding	4	0.375	0.042	-0.043	0.852	-0.417	0.00751	69.055	15.6045	4	78.2311	3.83561	3	82.6738	8.48529	4
ENSMUSG00000020308	Tpgs1	protein_coding	10	0.375	0.0785	-0.047	0.859	-0.422	0.0175	34.3475	3.5749	4	39.3054	7.39883	3	41.3099	4.07556	4
ENSMUSG00000021991	Cacna2d3	protein_coding	14	0.375	0.454	-0.051	0.96	-0.427	0.288	0.883375	0.115675	4	1.0068	0.214291	3	1.07533	0.395449	4
ENSMUSG00000045441	Gprin3	protein_coding	6	0.374	0.174	2.11	1.62e-28	1.735	5.07e-20	1.932	0.242355	4	9.84817	1.31784	3	2.33805	0.565888	4
ENSMUSG00000038372	Gmds	protein_coding	13	0.374	0.0644	0.509	0.00255	0.135	0.474	20.3762	4.63916	4	33.9939	4.71223	3	24.3942	3.59402	4
ENSMUSG00000022358	Fbxo32	protein_coding	15	0.374	0.193	0.596	0.0104	0.222	0.374	7.746	1.99307	4	13.7243	1.57086	3	9.3354	2.25459	4
ENSMUSG00000032718	Mansc1	protein_coding	6	0.374	0.251	-0.471	0.102	-0.845	0.00088	7.91202	2.05519	4	6.68323	0.738697	3	9.52295	2.28175	4
ENSMUSG00000097527	1700112J16Rik	lincRNA	7	0.374	0.485	-0.432	0.362	-0.806	0.0423	2.33312	0.598312	4	2.05843	0.865621	3	2.84932	0.693894	4
ENSMUSG00000034116	Vav1	protein_coding	17	0.374	0.48	0.323	0.491	-0.051	0.933	1.42667	0.407301	4	2.12993	0.234075	3	1.73008	0.664855	4
ENSMUSG00000074916	Chst14	protein_coding	2	0.374	0.34	0.048	0.908	-0.325	0.324	4.05858	0.856898	4	4.94537	1.17675	3	4.8924	1.01187	4
ENSMUSG00000052142	Rasal3	protein_coding	17	0.373	0.307	-1.269	1.03e-05	-1.642	3.99e-09	4.13722	1.54368	4	2.0053	0.1645	3	4.95512	0.544546	4
ENSMUSG00000027803	Wwtr1	protein_coding	3	0.373	0.249	-0.823	0.00182	-1.197	1.66e-06	8.4656	2.48958	4	5.54477	1.15525	3	10.0854	2.0436	4
ENSMUSG00000026737	Pip4k2a	protein_coding	2	0.373	0.0631	-0.198	0.327	-0.571	0.000535	21.3394	5.51029	4	21.8133	2.46327	3	25.5893	3.21709	4
ENSMUSG00000079235	Ccdc13	protein_coding	9	0.372	0.634	1.942	1.48e-05	1.57	0.000335	0.367375	0.0953855	4	1.679	0.186967	3	0.43715	0.308861	4
ENSMUSG00000060969	Irx1	protein_coding	13	0.372	0.263	0.732	0.00476	0.36	0.183	12.1819	2.26078	4	23.469	6.41185	3	14.6067	3.48677	4
ENSMUSG00000000934	Top1mt	protein_coding	15	0.372	0.362	0.426	0.216	0.054	0.9	2.14668	0.378132	4	3.39867	0.303949	3	2.59527	0.525106	4
ENSMUSG00000021959	Lats2	protein_coding	14	0.372	0.105	-0.205	0.377	-0.578	0.00204	5.95322	1.13882	4	6.02053	0.769967	3	7.1415	0.884785	4
ENSMUSG00000022838	Eaf2	protein_coding	16	0.372	0.48	-0.179	0.729	-0.552	0.146	0.7965	0.166931	4	0.839067	0.336953	3	0.965075	0.15012	4
ENSMUSG00000081984	Dnajb3	protein_coding	1	0.372	0.443	0.16	0.736	-0.212	0.615	3.23875	0.656166	4	4.26797	0.765875	3	3.94603	1.2967	4
ENSMUSG00000049097	Ankrd34a	protein_coding	3	0.372	0.539	-0.206	0.743	-0.578	0.218	2.66692	1.34268	4	2.65277	0.975264	3	3.19448	1.09473	4
ENSMUSG00000000078	Klf6	protein_coding	13	0.371	0.134	0.586	0.00368	0.215	0.325	10.8921	2.1431	4	19.2427	3.28148	3	13.0002	2.76713	4
ENSMUSG00000014813	Stc1	protein_coding	14	0.371	0.372	-0.837	0.0127	-1.208	0.000109	4.98032	1.59222	4	3.27273	0.449423	3	5.96058	1.54129	4
ENSMUSG00000020639	Pfn4	protein_coding	12	0.371	0.537	0.508	0.291	0.137	0.772	1.53068	0.695459	4	2.59747	0.602029	3	1.84823	0.270957	4
ENSMUSG00000032024	Clmp	protein_coding	9	0.371	0.362	-0.285	0.478	-0.656	0.0384	1.2209	0.318583	4	1.1824	0.0911192	3	1.4754	0.251226	4
ENSMUSG00000025468	Caly	protein_coding	7	0.371	0.396	-0.01	0.99	-0.381	0.275	3.46935	0.945522	4	4.12547	0.967261	3	4.22497	0.697381	4
ENSMUSG00000025137	Pcyt2	protein_coding	11	0.37	0.0521	-0.361	0.0358	-0.731	2.17e-06	30.6141	1.6629	4	28.1183	3.71375	3	36.6347	6.45957	4
ENSMUSG00000047904	Sstr2	protein_coding	11	0.37	0.419	-0.353	0.415	-0.723	0.0377	3.21807	0.86694	4	2.91893	0.927736	3	3.85383	0.820899	4
ENSMUSG00000027796	Smad9	protein_coding	3	0.37	0.593	0.203	0.745	-0.168	0.79	0.614675	0.455476	4	0.8143	0.167082	3	0.729725	0.153232	4
ENSMUSG00000019978	Epb41l2	protein_coding	10	0.37	0.0774	-0.062	0.804	-0.432	0.0136	12.6738	0.767157	4	14.2502	1.17061	3	15.2426	2.56286	4
ENSMUSG00000054364	Rhob	protein_coding	12	0.369	0.0274	0.387	0.00806	0.017	0.926	50.7463	8.95716	4	78.0278	10.7059	3	60.7224	6.61747	4
ENSMUSG00000029581	Fscn1	protein_coding	5	0.369	0.306	-0.47	0.139	-0.839	0.00254	5.90663	1.6111	4	4.9451	1.29621	3	7.01502	0.946273	4
ENSMUSG00000011589	Fsd1	protein_coding	17	0.369	0.538	0.563	0.222	0.194	0.686	1.1303	0.364393	4	1.96973	0.43173	3	1.35472	0.459569	4
ENSMUSG00000026388	3110009E18Rik	protein_coding	1	0.369	0.429	-0.473	0.264	-0.843	0.0167	1.44942	0.363619	4	1.23577	0.201493	3	1.74148	0.143799	4
ENSMUSG00000007021	Syngr3	protein_coding	17	0.369	0.375	0.384	0.283	0.015	0.968	6.04775	1.7022	4	9.28637	2.14375	3	7.27172	1.80673	4
ENSMUSG00000054720	Lrrc8c	protein_coding	5	0.369	0.153	-0.236	0.354	-0.605	0.00362	6.04525	1.23267	4	5.9946	0.927057	3	7.21258	1.3366	4
ENSMUSG00000045730	Adrb2	protein_coding	18	0.369	0.484	0.339	0.465	-0.03	0.969	1.11285	0.257459	4	1.65313	0.335373	3	1.34563	0.365687	4
ENSMUSG00000029516	Cit	protein_coding	5	0.369	0.487	0.281	0.555	-0.088	0.865	0.927225	0.186158	4	1.30053	0.719693	3	1.11692	0.318001	4
ENSMUSG00000021423	Ly86	protein_coding	13	0.369	0.432	0.188	0.69	-0.181	0.659	6.3878	0.421276	4	8.66847	2.48742	3	7.63842	2.73039	4
ENSMUSG00000047976	Kcna1	protein_coding	6	0.369	0.549	0.036	0.957	-0.333	0.527	0.7798	0.260227	4	0.9373	0.445442	3	0.940525	0.376041	4
ENSMUSG00000039193	Nlrc4	protein_coding	17	0.368	0.583	0.991	0.0276	0.623	0.169	0.4157	0.194268	4	0.9907	0.303564	3	0.4998	0.11999	4
ENSMUSG00000037169	Mycn	protein_coding	12	0.368	0.574	0.826	0.0784	0.458	0.332	0.662	0.335327	4	1.38097	0.369673	3	0.7985	0.285703	4
ENSMUSG00000070858	Gm1673	protein_coding	5	0.368	0.417	-0.572	0.135	-0.939	0.00528	8.90713	2.97136	4	7.04763	0.793763	3	10.7082	1.47068	4
ENSMUSG00000026421	Csrp1	protein_coding	1	0.368	0.0924	0.292	0.143	-0.076	0.732	38.3655	6.86414	4	55.1677	7.58877	3	46.2439	6.48815	4
ENSMUSG00000024197	Plin3	protein_coding	17	0.368	0.245	0.266	0.363	-0.102	0.74	8.14067	1.47492	4	11.3728	3.04655	3	9.7342	0.424973	4
ENSMUSG00000090066	1110002E22Rik	protein_coding	3	0.368	0.51	0.37	0.435	0.002	1	0.3707	0.045206	4	0.5608	0.138615	3	0.44445	0.185134	4
ENSMUSG00000048003	Catsper4	protein_coding	4	0.368	0.561	-0.345	0.56	-0.713	0.125	1.49382	0.154631	4	1.40863	0.678817	3	1.78505	0.828049	4
ENSMUSG00000055782	Abcd2	protein_coding	15	0.367	0.352	0.485	0.138	0.118	0.749	1.7096	0.392259	4	2.82953	0.51831	3	2.06392	0.663852	4
ENSMUSG00000035407	Kank4	protein_coding	4	0.367	0.419	-0.483	0.249	-0.85	0.0145	0.9891	0.179125	4	0.823067	0.277946	3	1.17893	0.169722	4
ENSMUSG00000015085	Entpd2	protein_coding	2	0.367	0.342	-0.279	0.457	-0.646	0.0325	6.05502	2.2153	4	5.7896	1.34699	3	7.21448	1.15727	4
ENSMUSG00000037681	Esyt3	protein_coding	9	0.367	0.342	0.131	0.737	-0.235	0.479	1.16405	0.165165	4	1.48987	0.311378	3	1.40195	0.358382	4
ENSMUSG00000035686	Thrsp	protein_coding	7	0.367	0.459	0.156	0.752	-0.211	0.627	4.80065	1.54523	4	6.2498	0.601552	3	5.6824	2.41203	4
ENSMUSG00000048126	Col6a3	protein_coding	1	0.367	0.325	0.066	0.869	-0.302	0.342	2.58283	0.529417	4	3.14953	0.637676	3	3.08818	0.988997	4
ENSMUSG00000050967	Creg2	protein_coding	1	0.367	0.43	-0.063	0.905	-0.43	0.251	2.15773	0.579125	4	2.45693	1.256	3	2.58735	0.683988	4
ENSMUSG00000002108	Nr1h3	protein_coding	2	0.366	0.125	-0.487	0.0194	-0.853	6.4e-06	9.80495	0.333472	4	8.27833	0.733427	3	11.7749	0.663573	4
ENSMUSG00000039913	Pak7	protein_coding	2	0.366	0.335	0.514	0.093	0.148	0.658	0.95985	0.103701	4	1.61937	0.496935	3	1.15267	0.0574919	4
ENSMUSG00000023571	Fam132a	protein_coding	4	0.366	0.231	-0.432	0.115	-0.798	0.000813	13.4451	2.83207	4	11.7931	3.68606	3	16.061	0.56492	4
ENSMUSG00000030555	Ttc23	protein_coding	7	0.366	0.236	-0.349	0.218	-0.716	0.00294	1.17788	0.122835	4	1.08263	0.136809	3	1.41395	0.142115	4
ENSMUSG00000046204	Pnma2	protein_coding	14	0.366	0.355	0.414	0.22	0.048	0.9	1.1173	0.0608584	4	1.7552	0.101435	3	1.35055	0.445738	4
ENSMUSG00000021461	Fancc	protein_coding	13	0.366	0.184	0.14	0.623	-0.226	0.357	2.91867	0.315534	4	3.79537	0.567283	3	3.50557	0.242294	4
ENSMUSG00000079511	Gm42688	protein_coding	6	0.366	0.359	0.094	0.827	-0.272	0.433	1.5489	0.291522	4	1.94617	0.485255	3	1.84445	0.199433	4
ENSMUSG00000045128	Rpl18a	protein_coding	8	0.366	0.042	-0.037	0.869	-0.403	0.00823	186.687	33.4565	4	212.301	1.52145	3	221.995	32.3702	4
ENSMUSG00000037638	Zbtb42	protein_coding	12	0.366	0.279	0.008	0.985	-0.358	0.201	3.83335	0.960173	4	4.54017	1.02538	3	4.58962	0.906359	4
ENSMUSG00000021835	Bmp4	protein_coding	14	0.365	0.488	-0.693	0.125	-1.058	0.00726	1.35625	0.35009	4	0.985933	0.155751	3	1.62535	0.630063	4
ENSMUSG00000031845	Bco1	protein_coding	8	0.365	0.307	0.455	0.132	0.09	0.792	6.38413	1.2878	4	10.4038	3.62917	3	7.66115	1.51804	4
ENSMUSG00000004105	Angptl2	protein_coding	2	0.365	0.236	-0.371	0.184	-0.736	0.00227	4.15543	0.606069	4	3.7617	0.638225	3	5.00253	1.11336	4
ENSMUSG00000073684	Faap20	protein_coding	4	0.365	0.0333	-0.14	0.443	-0.505	0.000409	33.8884	5.43488	4	36.0111	0.631907	3	40.419	1.93248	4
ENSMUSG00000044177	Wfikkn2	protein_coding	11	0.364	0.447	2.195	7.72e-15	1.831	5.6e-11	0.762775	0.176354	4	4.15597	0.692554	3	0.921125	0.24389	4
ENSMUSG00000031502	Col4a1	protein_coding	8	0.364	0.273	-0.653	0.0171	-1.017	6.33e-05	75.6398	26.3324	4	55.7646	11.5411	3	89.049	25.3386	4
ENSMUSG00000027447	Cst3	protein_coding	2	0.364	0.0255	0.054	0.78	-0.311	0.029	599.265	57.2824	4	730.603	53.4311	3	717.294	99.6323	4
ENSMUSG00000048763	Hoxb3	protein_coding	11	0.364	0.508	0.102	0.862	-0.262	0.573	0.93995	0.259335	4	1.19937	0.578892	3	1.12878	0.323997	4
ENSMUSG00000090625	Gm20721	protein_coding	2	0.364	0.385	0.037	0.946	-0.328	0.344	4.14393	0.612527	4	5.00217	0.989901	3	4.93508	1.36633	4
ENSMUSG00000062980	Cped1	protein_coding	6	0.363	0.373	-0.674	0.0492	-1.037	0.000783	1.34763	0.51963	4	0.9818	0.0986558	3	1.598	0.386712	4
ENSMUSG00000042770	Hebp1	protein_coding	6	0.363	0.426	-0.381	0.377	-0.745	0.0272	0.953925	0.214898	4	0.866433	0.182218	3	1.13915	0.138403	4
ENSMUSG00000070056	Mfhas1	protein_coding	8	0.363	0.198	-0.093	0.771	-0.456	0.048	3.71105	1.18544	4	4.05217	0.37666	3	4.39895	0.23765	4
ENSMUSG00000022048	Dpysl2	protein_coding	14	0.362	0.0142	0.607	5.79e-07	0.245	0.0587	19.2655	1.97993	4	34.5833	2.08924	3	23.0047	1.83898	4
ENSMUSG00000022799	Arhgap31	protein_coding	16	0.362	0.0485	-0.52	0.00102	-0.882	2.64e-09	7.6025	1.56847	4	6.207	0.116287	3	9.04325	0.932363	4
ENSMUSG00000070644	Etnk2	protein_coding	1	0.362	0.43	-0.685	0.0829	-1.047	0.00256	1.05692	0.191808	4	0.772933	0.29431	3	1.26315	0.114457	4
ENSMUSG00000032231	Anxa2	protein_coding	9	0.362	0.235	-0.334	0.233	-0.696	0.00371	14.5995	3.01089	4	13.4793	4.03696	3	17.319	2.94732	4
ENSMUSG00000030432	Rpl28	protein_coding	7	0.362	0.0523	0.176	0.34	-0.185	0.279	143.354	28.2181	4	189.719	11.3076	3	169.853	25.1589	4
ENSMUSG00000014158	Trpv4	protein_coding	5	0.362	0.495	-0.159	0.8	-0.521	0.215	0.95635	0.246294	4	1.00203	0.379622	3	1.13725	0.241617	4
ENSMUSG00000079523	Tmsb10	protein_coding	6	0.361	0.0665	1.042	2.05e-12	0.681	7.14e-06	29.7693	4.56815	4	72.0146	2.4519	3	35.4764	4.27242	4
ENSMUSG00000036862	Dchs1	protein_coding	7	0.361	0.272	-0.903	0.000601	-1.264	4.89e-07	2.9561	0.444578	4	1.83883	0.57203	3	3.50945	0.554518	4
ENSMUSG00000039899	Fgl2	protein_coding	5	0.361	0.092	-0.317	0.111	-0.678	8.43e-05	14.8714	3.47726	4	13.9392	1.57537	3	17.6951	2.51282	4
ENSMUSG00000030554	Synm	protein_coding	7	0.361	0.421	-0.571	0.136	-0.932	0.00576	1.56852	0.572117	4	1.2253	0.405908	3	1.8625	0.215067	4
ENSMUSG00000071076	Jund	protein_coding	8	0.361	0.059	0.251	0.159	-0.11	0.555	100.26	10.793	4	140.902	16.2812	3	119.35	22.0621	4
ENSMUSG00000053040	Aph1c	protein_coding	9	0.361	0.399	-0.456	0.233	-0.818	0.0126	0.977075	0.334057	4	0.8342	0.0763914	3	1.16785	0.269423	4
ENSMUSG00000023885	Thbs2	protein_coding	17	0.361	0.438	-0.47	0.253	-0.832	0.0173	1.00188	0.26927	4	0.853033	0.353241	3	1.1958	0.22466	4
ENSMUSG00000026430	Rassf5	protein_coding	1	0.361	0.296	-0.358	0.263	-0.719	0.00753	2.6383	0.499994	4	2.4243	0.501849	3	3.14778	0.623525	4
ENSMUSG00000030098	Grip2	protein_coding	6	0.361	0.439	-0.073	0.904	-0.434	0.229	0.463025	0.0353206	4	0.5211	0.140489	3	0.554275	0.165111	4
ENSMUSG00000029168	Dpysl5	protein_coding	5	0.361	0.459	-0.032	0.964	-0.393	0.322	1.56127	0.510498	4	1.79587	0.743033	3	1.86845	0.547629	4
ENSMUSG00000063457	Rps15	protein_coding	10	0.361	0.0848	0.002	0.995	-0.359	0.0432	678.124	171.806	4	790.763	34.6656	3	801.446	124.218	4
ENSMUSG00000074219	Gm10644	protein_coding	8	0.36	0.41	-1.767	1.83e-07	-2.127	1.26e-10	3.59048	0.701355	4	1.23667	0.208152	3	4.25898	1.25515	4
ENSMUSG00000028763	Hspg2	protein_coding	4	0.36	0.156	-0.828	5.11e-05	-1.188	1.85e-09	31.4487	6.03176	4	20.6132	4.938	3	37.2902	6.25601	4
ENSMUSG00000036246	Gmip	protein_coding	8	0.36	0.0713	0.487	0.00338	0.127	0.493	7.90135	0.959375	4	13.0916	1.68174	3	9.42863	0.716965	4
ENSMUSG00000075033	Nxpe3	protein_coding	16	0.36	0.384	-0.561	0.118	-0.922	0.00288	0.762175	0.165351	4	0.604733	0.0931305	3	0.9116	0.11412	4
ENSMUSG00000023873	1700010I14Rik	protein_coding	17	0.36	0.513	-0.648	0.171	-1.009	0.0145	1.59518	0.432108	4	1.2188	0.744838	3	1.91482	0.43648	4
ENSMUSG00000039908	Slc26a11	protein_coding	11	0.36	0.365	0.425	0.196	0.065	0.859	2.27738	0.540174	4	3.58653	0.597346	3	2.7198	0.466919	4
ENSMUSG00000070867	Trabd2b	protein_coding	4	0.36	0.42	-0.352	0.403	-0.711	0.0364	0.735025	0.169172	4	0.676567	0.0980427	3	0.87205	0.240412	4
ENSMUSG00000045659	Plekha7	protein_coding	7	0.36	0.104	-0.154	0.507	-0.514	0.00455	2.96703	0.3356	4	3.14353	0.389496	3	3.55293	0.611525	4
ENSMUSG00000022438	Parvb	protein_coding	15	0.36	0.284	-0.185	0.593	-0.545	0.042	5.2473	1.13788	4	5.38003	0.842947	3	6.22117	1.38007	4
ENSMUSG00000057246	BC051142	protein_coding	17	0.36	0.271	-0.157	0.644	-0.517	0.048	14.1019	3.7732	4	14.8532	4.03093	3	16.799	3.54987	4
ENSMUSG00000058056	Palld	protein_coding	8	0.36	0.384	-0.002	1	-0.363	0.291	0.6448	0.123892	4	0.752333	0.165733	3	0.772625	0.21251	4
ENSMUSG00000025810	Nrp1	protein_coding	8	0.359	0.0443	-1.042	3.89e-13	-1.402	8.8e-23	21.8391	3.83428	4	12.5087	0.726878	3	24.908	2.11193	4
ENSMUSG00000034771	Tle2	protein_coding	10	0.359	0.0329	-0.689	9.29e-07	-1.048	1.19e-14	23.9851	1.99638	4	17.5964	1.32513	3	28.7167	3.03582	4
ENSMUSG00000073000	Gm10451	protein_coding	12	0.359	0.3	0.403	0.164	0.044	0.895	6.56203	1.42603	4	10.1766	1.86329	3	7.8194	1.43678	4
ENSMUSG00000074818	Pdzd7	protein_coding	19	0.359	0.484	0.44	0.302	0.081	0.866	1.0457	0.290926	4	1.65573	0.368732	3	1.24195	0.39319	4
ENSMUSG00000030814	Bcl7c	protein_coding	7	0.359	0.154	0.186	0.453	-0.174	0.45	3.64098	0.590867	4	4.86977	0.237539	3	4.3356	0.594128	4
ENSMUSG00000087574	C030037D09Rik	lincRNA	11	0.359	0.393	-0.276	0.502	-0.635	0.0459	1.40265	0.353209	4	1.36543	0.288441	3	1.66265	0.254042	4
ENSMUSG00000027254	Map1a	protein_coding	2	0.359	0.318	-0.215	0.542	-0.574	0.0424	3.0335	0.861478	4	3.08977	0.850624	3	3.64323	0.88548	4
ENSMUSG00000035878	Hykk	protein_coding	9	0.359	0.352	0.168	0.656	-0.191	0.58	1.1454	0.455894	4	1.49557	0.14574	3	1.35825	0.253555	4
ENSMUSG00000051550	Zfp579	protein_coding	7	0.358	0.102	-0.798	7.51e-06	-1.156	1.89e-11	21.3544	2.24568	4	14.446	2.00822	3	25.2989	5.43124	4
ENSMUSG00000020734	Grin2c	protein_coding	11	0.358	0.252	0.623	0.0126	0.265	0.315	9.75	0.713533	4	17.8644	4.28766	3	11.6119	3.69767	4
ENSMUSG00000038560	Sp6	protein_coding	11	0.358	0.413	-0.89	0.0142	-1.248	0.000151	1.4667	0.20494	4	0.942033	0.351136	3	1.75687	0.414666	4
ENSMUSG00000070003	Ssbp4	protein_coding	8	0.358	0.0562	-0.358	0.0338	-0.716	2.3e-06	40.4508	1.83321	4	37.2357	2.3064	3	48.174	8.75497	4
ENSMUSG00000040428	Plekha4	protein_coding	7	0.358	0.252	-0.404	0.143	-0.762	0.00166	4.94093	0.638642	4	4.4509	1.09567	3	5.88542	1.32146	4
ENSMUSG00000038068	Rnf144b	protein_coding	13	0.358	0.328	-0.444	0.177	-0.802	0.00409	1.62803	0.375565	4	1.40303	0.135757	3	1.93355	0.354109	4
ENSMUSG00000022971	Ifnar2	protein_coding	16	0.358	0.125	0.094	0.712	-0.264	0.195	12.2989	2.80972	4	15.3502	0.21974	3	14.5698	2.21829	4
ENSMUSG00000030474	Siglece	protein_coding	7	0.358	0.617	-0.186	0.796	-0.544	0.304	2.47065	0.476049	4	2.6031	1.36437	3	2.93297	1.69573	4
ENSMUSG00000021097	Clmn	protein_coding	12	0.357	0.282	0.855	0.000581	0.498	0.0498	1.207	0.312616	4	2.55533	0.225455	3	1.439	0.335748	4
ENSMUSG00000108722	Gm44944	lincRNA	7	0.357	0.547	-0.688	0.157	-1.045	0.0158	15.3407	6.44478	4	11.1045	1.91533	3	18.3474	7.55632	4
ENSMUSG00000040714	Klc3	protein_coding	7	0.357	0.121	-0.297	0.165	-0.653	0.000379	16.2911	2.76662	4	15.6879	2.53849	3	19.4145	2.44413	4
ENSMUSG00000025154	Arhgap19	protein_coding	19	0.357	0.319	0.368	0.235	0.011	0.99	1.23348	0.19557	4	1.8817	0.0816945	3	1.47755	0.232935	4
ENSMUSG00000062031	Athl1	protein_coding	7	0.357	0.0348	-0.124	0.496	-0.481	0.000671	27.2857	3.93089	4	29.3422	2.89073	3	32.4165	3.90218	4
ENSMUSG00000017144	Rnd3	protein_coding	2	0.357	0.402	0.108	0.808	-0.249	0.492	2.42577	0.669246	4	3.0545	0.521529	3	2.88795	0.701421	4
ENSMUSG00000034156	Bzrap1	protein_coding	11	0.356	0.0719	-0.692	2.38e-05	-1.048	2.48e-11	8.847	0.995995	4	6.47733	1.0307	3	10.5653	1.91535	4
ENSMUSG00000021388	Aspn	protein_coding	13	0.356	0.29	-0.753	0.00648	-1.11	1.67e-05	8.88627	2.9583	4	6.13177	0.0967379	3	10.4449	1.78255	4
ENSMUSG00000075602	Ly6a	protein_coding	15	0.356	0.195	-0.451	0.0601	-0.808	0.000174	59.5991	7.88844	4	50.7027	15.3303	3	70.8111	8.56127	4
ENSMUSG00000075702	Selm	protein_coding	11	0.356	0.0307	-0.282	0.0666	-0.639	2.44e-06	143.217	16.2533	4	138.521	8.1285	3	169.905	20.4712	4
ENSMUSG00000002603	Tgfb1	protein_coding	7	0.356	0.303	-0.42	0.169	-0.776	0.00368	4.95685	0.941359	4	4.34607	0.21127	3	5.85693	1.73536	4
ENSMUSG00000027797	Dclk1	protein_coding	3	0.356	0.347	-0.049	0.915	-0.404	0.191	1.4474	0.229835	4	1.65277	0.639578	3	1.7307	0.483313	4
ENSMUSG00000090707	Gm8237	protein_coding	14	0.355	0.641	1.162	0.00523	0.807	0.0466	0.567625	0.133893	4	1.51067	0.318677	3	0.68385	0.265627	4
ENSMUSG00000048440	Cyp4f16	protein_coding	17	0.355	0.122	-0.285	0.189	-0.639	0.000508	10.7207	1.31425	4	10.3744	1.86605	3	12.732	0.853101	4
ENSMUSG00000024236	Svil	protein_coding	18	0.354	0.0111	0.529	6.08e-06	0.174	0.175	8.66623	0.958562	4	14.7231	1.25571	3	10.2981	0.972555	4
ENSMUSG00000028982	Slc25a33	protein_coding	4	0.354	0.467	0.162	0.747	-0.193	0.637	2.7965	0.269605	4	3.7332	1.84215	3	3.32165	0.25636	4
ENSMUSG00000049265	Kcnk3	protein_coding	5	0.353	0.126	1.27	8.19e-14	0.918	1.18e-07	13.6615	3.29173	4	38.2865	5.359	3	16.1458	2.32372	4
ENSMUSG00000054200	Ffar4	protein_coding	19	0.353	0.307	1.143	4.17e-06	0.79	0.00162	11.8586	2.97149	4	30.575	4.58882	3	14.0958	2.806	4
ENSMUSG00000000530	Acvrl1	protein_coding	15	0.353	0.204	-0.715	0.00159	-1.068	6.27e-07	16.1699	3.57967	4	11.4581	2.54523	3	19.1222	2.97224	4
ENSMUSG00000003418	St8sia6	protein_coding	2	0.353	0.323	-0.674	0.0246	-1.027	0.000161	1.23293	0.151782	4	0.902	0.198564	3	1.46012	0.226355	4
ENSMUSG00000048652	Samd13	protein_coding	3	0.353	0.52	-0.921	0.0335	-1.275	0.0014	3.64783	1.71491	4	2.20473	0.815684	3	4.26307	0.727009	4
ENSMUSG00000037211	Spry1	protein_coding	3	0.353	0.3	-0.531	0.0679	-0.884	0.000731	8.4071	1.31683	4	6.7689	1.3748	3	9.92297	2.39595	4
ENSMUSG00000024885	Aldh3b1	protein_coding	19	0.353	0.355	-0.473	0.158	-0.826	0.00489	9.32135	2.29224	4	7.80953	1.97686	3	11.02	2.46342	4
ENSMUSG00000010154	Spire2	protein_coding	8	0.353	0.0945	0.088	0.706	-0.265	0.149	13.4349	1.50297	4	16.7226	1.57198	3	15.9605	1.06354	4
ENSMUSG00000016256	Ctsz	protein_coding	2	0.353	0.1	0.041	0.868	-0.311	0.0916	85.0628	9.28246	4	102.069	22.7055	3	100.903	10.6251	4
ENSMUSG00000001029	Icam2	protein_coding	11	0.352	0.334	-1.132	8.42e-05	-1.484	7.36e-08	7.3026	1.58252	4	3.8944	0.808511	3	8.6633	1.21559	4
ENSMUSG00000056917	Sipa1	protein_coding	19	0.352	0.108	-0.435	0.0237	-0.787	5.97e-06	12.5476	1.697	4	10.9241	1.09639	3	14.8231	2.36744	4
ENSMUSG00000022197	Pdzd2	protein_coding	15	0.352	0.311	-0.654	0.0241	-1.006	0.00015	1.12285	0.26591	4	0.832833	0.182519	3	1.32527	0.290423	4
ENSMUSG00000043099	Hic1	protein_coding	11	0.352	0.35	-0.233	0.535	-0.584	0.0491	3.0684	0.66737	4	3.06123	0.163507	3	3.6563	1.16153	4
ENSMUSG00000070471	Erich6	protein_coding	3	0.351	0.409	-1.438	1.34e-05	-1.789	2.24e-08	4.84317	1.41473	4	2.09863	0.31623	3	5.70108	1.14259	4
ENSMUSG00000054708	Ankrd24	protein_coding	10	0.351	0.0403	-0.39	0.0101	-0.741	9.78e-08	28.6779	1.82206	4	25.8961	3.46487	3	34.1011	2.65172	4
ENSMUSG00000048376	F2r	protein_coding	13	0.351	0.176	-0.562	0.011	-0.913	7.39e-06	10.1592	1.61368	4	8.0247	1.23507	3	11.9812	1.32631	4
ENSMUSG00000090019	Gimap1	protein_coding	6	0.351	0.439	-0.731	0.0507	-1.082	0.00132	1.933	0.285036	4	1.36727	0.246905	3	2.28935	0.656623	4
ENSMUSG00000032333	Stoml1	protein_coding	9	0.351	0.117	0.172	0.443	-0.179	0.38	14.0709	0.88217	4	18.0294	2.5986	3	16.1435	1.53493	4
ENSMUSG00000041695	Kcnj2	protein_coding	11	0.351	0.406	0.255	0.517	-0.096	0.827	0.80975	0.177109	4	1.13947	0.169409	3	0.961525	0.181729	4
ENSMUSG00000057863	Rpl36	protein_coding	17	0.351	0.0487	-0.06	0.779	-0.411	0.00611	364.761	50.954	4	410.525	11.5936	3	430.95	62.6854	4
ENSMUSG00000097747	Gm26534	lincRNA	11	0.351	0.517	0.135	0.805	-0.215	0.635	2.1533	0.484984	4	2.79337	0.663421	3	2.58528	0.813599	4
ENSMUSG00000046618	Olfml2a	protein_coding	2	0.351	0.457	0.034	0.941	-0.316	0.422	3.68465	0.867906	4	4.41687	2.09139	3	4.37373	1.12128	4
ENSMUSG00000064225	Paqr9	protein_coding	9	0.35	0.203	1.23	4.85e-10	0.88	1.14e-05	2.59163	0.443293	4	7.17253	1.49605	3	3.07768	0.616408	4
ENSMUSG00000021745	Ptprg	protein_coding	14	0.35	0.123	-0.659	0.00045	-1.009	1.56e-08	9.5564	1.97068	4	7.05583	1.19183	3	11.2406	1.78139	4
ENSMUSG00000000296	Tpd52l1	protein_coding	10	0.35	0.303	-0.793	0.00427	-1.143	1.04e-05	12.7265	3.87238	4	8.56887	1.28446	3	15.0192	2.04341	4
ENSMUSG00000020689	Itgb3	protein_coding	11	0.35	0.326	-0.686	0.0218	-1.036	0.000146	1.88922	0.321219	4	1.38737	0.450436	3	2.22673	0.279944	4
ENSMUSG00000061983	Rps12	protein_coding	10	0.35	0.0869	0.203	0.303	-0.147	0.445	722.064	184.105	4	967.481	83.9616	3	848.899	95.5682	4
ENSMUSG00000021417	Eci2	protein_coding	13	0.35	0.108	0.138	0.536	-0.212	0.277	66.4153	12.9293	4	86.1212	22.9004	3	78.2427	10.9866	4
ENSMUSG00000097842	9330104G04Rik	lincRNA	7	0.35	0.365	0.094	0.814	-0.256	0.445	2.30512	0.339657	4	2.8996	0.900422	3	2.72215	0.203068	4
ENSMUSG00000058886	Deaf1	protein_coding	7	0.35	0.0152	-0.027	0.885	-0.377	0.00227	19.8972	1.66774	4	23.065	2.98949	3	23.5505	1.0228	4
ENSMUSG00000039831	Arhgap29	protein_coding	3	0.349	0.0347	-0.215	0.183	-0.563	3.59e-05	13.8259	2.34198	4	13.9925	1.06811	3	16.2916	1.61247	4
ENSMUSG00000070509	Rgma	protein_coding	7	0.349	0.242	0.222	0.442	-0.127	0.647	2.21085	0.452963	4	3.02837	0.240202	3	2.61278	0.405954	4
ENSMUSG00000039089	L3mbtl3	protein_coding	10	0.349	0.274	0.105	0.76	-0.245	0.376	3.59963	0.720088	4	4.5224	1.23645	3	4.25445	0.416886	4
ENSMUSG00000028545	Bend5	protein_coding	4	0.349	0.305	0.086	0.816	-0.263	0.368	6.221	1.0802	4	7.73733	1.00174	3	7.3335	1.69517	4
ENSMUSG00000050910	Cdr2l	protein_coding	11	0.349	0.157	0.059	0.832	-0.289	0.17	7.19765	0.990468	4	8.8203	0.511842	3	8.53365	1.26904	4
ENSMUSG00000062456	Rpl9-ps6	protein_coding	19	0.349	0.483	0.101	0.85	-0.247	0.558	7.46475	3.33077	4	9.27517	1.69196	3	8.77177	1.68046	4
ENSMUSG00000039246	Lyplal1	protein_coding	1	0.348	0.069	0.652	2.05e-05	0.303	0.0592	41.3677	7.66427	4	76.7806	7.96564	3	49.0627	2.89473	4
ENSMUSG00000020427	Igfbp3	protein_coding	11	0.348	0.0895	-0.467	0.00808	-0.815	6.12e-07	113.174	18.8489	4	96.0197	11.2201	3	132.856	24.0257	4
ENSMUSG00000018378	Cuedc1	protein_coding	11	0.348	0.0351	-0.365	0.0135	-0.714	1.16e-07	24.379	1.59258	4	22.3504	0.199837	3	28.9993	3.21278	4
ENSMUSG00000020623	Map2k6	protein_coding	11	0.348	0.491	-0.38	0.408	-0.728	0.0569	1.8062	0.439966	4	1.6368	0.439955	3	2.1499	0.720452	4
ENSMUSG00000102424	Paupar	lincRNA	2	0.348	0.347	0.187	0.611	-0.162	0.624	2.0279	0.159438	4	2.7252	0.159422	3	2.41775	0.461873	4
ENSMUSG00000053062	Jam2	protein_coding	16	0.347	0.036	-0.837	6.22e-10	-1.184	4.52e-19	20.7064	2.51021	4	13.6574	0.898167	3	24.5708	2.99712	4
ENSMUSG00000024558	Mapk4	protein_coding	18	0.347	0.292	0.92	0.000146	0.573	0.02	3.21168	0.844538	4	7.1672	1.22979	3	3.80233	0.812131	4
ENSMUSG00000033377	Palmd	protein_coding	3	0.347	0.309	-0.803	0.00391	-1.15	1.07e-05	2.02773	0.305279	4	1.3608	0.270951	3	2.39253	0.434086	4
ENSMUSG00000034265	Zdhhc14	protein_coding	17	0.347	0.129	0.349	0.0821	0.002	0.995	9.76178	0.764724	4	14.5939	0.953619	3	11.5851	1.73594	4
ENSMUSG00000002058	Unc119	protein_coding	11	0.347	0.178	-0.244	0.325	-0.591	0.00405	11.2955	2.30608	4	11.1865	0.75009	3	13.2677	1.68199	4
ENSMUSG00000070576	Mn1	protein_coding	5	0.347	0.473	-0.205	0.695	-0.553	0.146	0.6077	0.11829	4	0.6239	0.206558	3	0.72015	0.231261	4
ENSMUSG00000029094	Afap1	protein_coding	5	0.347	0.203	0.054	0.864	-0.293	0.205	1.84405	0.352921	4	2.2529	0.266296	3	2.18398	0.312106	4
ENSMUSG00000059540	Tcea2	protein_coding	2	0.347	0.17	0.022	0.942	-0.325	0.128	14.0594	1.56484	4	16.927	3.23498	3	16.6469	2.74286	4
ENSMUSG00000063160	Numbl	protein_coding	7	0.346	0.144	1.055	2.3e-09	0.709	8.25e-05	6.99223	1.27298	4	17.3085	2.88766	3	8.3536	1.613	4
ENSMUSG00000056708	Ier5	protein_coding	1	0.346	0.102	-0.542	0.00252	-0.887	1.18e-07	21.6646	5.46621	4	17.4511	1.4392	3	25.5006	3.44262	4
ENSMUSG00000043999	Gpr75	protein_coding	11	0.346	0.339	-0.315	0.352	-0.661	0.0175	3.93502	1.08962	4	3.7302	0.948657	3	4.62915	0.778154	4
ENSMUSG00000085054	Gm15834	lincRNA	1	0.346	0.439	-0.314	0.431	-0.66	0.0438	0.9759	0.209834	4	0.9303	0.0542129	3	1.16508	0.193916	4
ENSMUSG00000045251	Zfp688	protein_coding	7	0.346	0.112	-0.079	0.755	-0.425	0.0176	12.4861	0.878634	4	13.9259	1.24248	3	14.7393	1.65444	4
ENSMUSG00000028266	Lmo4	protein_coding	3	0.346	0.424	0.102	0.816	-0.244	0.514	2.3629	0.82912	4	2.95673	0.247847	3	2.76233	0.590554	4
ENSMUSG00000062252	Lhfpl5	protein_coding	17	0.346	0.226	-0.058	0.87	-0.403	0.0848	13.2408	2.69361	4	14.8849	1.46335	3	15.6077	0.881468	4
ENSMUSG00000020878	Lrrc46	protein_coding	11	0.346	0.508	-0.069	0.908	-0.415	0.302	3.09535	0.97178	4	3.47947	0.536602	3	3.6671	0.809786	4
ENSMUSG00000034312	Iqsec1	protein_coding	6	0.346	0.225	-0.035	0.922	-0.38	0.108	4.4617	0.983943	4	5.06607	1.26717	3	5.26567	0.71572	4
ENSMUSG00000021260	Hhipl1	protein_coding	12	0.345	0.763	2.791	3.14e-09	2.446	6.43e-08	0.1846	0.117772	4	1.55817	0.55793	3	0.22425	0.112247	4
ENSMUSG00000062901	Klhl24	protein_coding	16	0.345	0.306	0.652	0.014	0.307	0.267	16.6011	7.59595	4	30.3295	3.6833	3	19.3585	5.17366	4
ENSMUSG00000063681	Crb1	protein_coding	1	0.345	0.275	0.511	0.0465	0.166	0.551	1.19562	0.0784541	4	2.02123	0.433973	3	1.42593	0.35879	4
ENSMUSG00000032854	Ugt8a	protein_coding	3	0.345	0.47	0.674	0.0683	0.328	0.391	1.56645	0.610887	4	2.9106	0.236259	3	1.84545	0.722477	4
ENSMUSG00000020928	Higd1b	protein_coding	11	0.345	0.503	-0.731	0.085	-1.076	0.00469	7.0481	2.11371	4	4.96447	1.93392	3	8.23095	2.06622	4
ENSMUSG00000022575	Gsdmd	protein_coding	15	0.345	0.424	-0.466	0.209	-0.811	0.0121	9.42023	1.38333	4	8.09777	1.19393	3	11.1111	4.36925	4
ENSMUSG00000046807	Lrrc75b	protein_coding	10	0.345	0.547	0.444	0.325	0.099	0.856	0.56055	0.23886	4	0.900933	0.250079	3	0.65935	0.155048	4
ENSMUSG00000074749	Kiz	protein_coding	2	0.345	0.0593	-0.127	0.516	-0.472	0.00175	26.5938	4.43217	4	28.6339	2.32462	3	31.2933	2.98285	4
ENSMUSG00000040852	Plekhh2	protein_coding	17	0.345	0.0812	0.096	0.658	-0.249	0.151	7.43673	0.84528	4	9.3988	1.1216	3	8.8249	1.3748	4
ENSMUSG00000060019	Gm10073	protein_coding	8	0.345	0.483	0.174	0.707	-0.172	0.698	10.5803	5.16413	4	13.9099	2.26045	3	12.3446	1.7749	4
ENSMUSG00000062859	Tcp11	protein_coding	17	0.345	0.437	-0.083	0.867	-0.429	0.227	7.91705	1.77951	4	8.88087	3.00361	3	9.29787	3.31585	4
ENSMUSG00000026604	Ptpn14	protein_coding	1	0.344	0.245	-0.562	0.026	-0.906	7.93e-05	2.5297	0.744251	4	1.99063	0.291798	3	2.95812	0.479041	4
ENSMUSG00000054000	Tusc1	protein_coding	4	0.344	0.431	-0.537	0.15	-0.88	0.00731	5.44608	1.93966	4	4.4279	1.59031	3	6.36242	0.484061	4
ENSMUSG00000042078	Svop	protein_coding	5	0.343	0.139	0.777	1.19e-05	0.435	0.0174	8.16475	0.765467	4	16.5983	3.28273	3	9.69947	1.38679	4
ENSMUSG00000015468	Notch4	protein_coding	17	0.343	0.241	-0.981	2.16e-05	-1.324	3.44e-09	9.94765	2.9762	4	5.83407	0.94388	3	11.5791	2.58618	4
ENSMUSG00000039824	Myl6b	protein_coding	10	0.343	0.613	1.095	0.0111	0.752	0.0739	2.47337	0.697375	4	6.18517	2.84877	3	2.91538	0.450616	4
ENSMUSG00000033313	Fbxl8	protein_coding	8	0.343	0.317	0.444	0.112	0.1	0.738	3.79168	0.163096	4	6.09417	1.16717	3	4.46795	0.482644	4
ENSMUSG00000040322	Slc25a24	protein_coding	3	0.343	0.276	0.28	0.325	-0.063	0.841	5.35583	1.38698	4	7.64797	1.19608	3	6.31428	1.45264	4
ENSMUSG00000055541	Lair1	protein_coding	7	0.343	0.452	0.137	0.758	-0.206	0.604	1.02553	0.102511	4	1.34307	0.567912	3	1.20962	0.270785	4
ENSMUSG00000078954	Arhgap8	protein_coding	15	0.343	0.542	-0.15	0.824	-0.493	0.252	1.01953	0.245771	4	1.07363	0.304315	3	1.21005	0.457401	4
ENSMUSG00000026259	Ngef	protein_coding	1	0.343	0.349	0.081	0.842	-0.261	0.402	1.74638	0.470281	4	2.16367	0.0466226	3	2.05373	0.342475	4
ENSMUSG00000097375	6720427I07Rik	lincRNA	13	0.343	0.328	-0.01	0.998	-0.353	0.215	3.0445	0.324194	4	3.58087	0.46971	3	3.60125	0.0421323	4
ENSMUSG00000044033	Ccdc141	protein_coding	2	0.342	0.438	-0.74	0.042	-1.081	0.000992	0.5815	0.198843	4	0.4023	0.112766	3	0.6778	0.0753454	4
ENSMUSG00000079105	C7	protein_coding	15	0.342	0.632	-1.004	0.0629	-1.346	0.00678	5.94773	3.13483	4	3.5005	1.78477	3	6.98487	3.61294	4
ENSMUSG00000028057	Rit1	protein_coding	3	0.342	0.108	0.201	0.325	-0.141	0.479	16.3875	3.80089	4	22.0634	1.25418	3	19.2176	2.83341	4
ENSMUSG00000052684	Jun	protein_coding	4	0.342	0.229	0.207	0.445	-0.135	0.611	22.6523	4.31154	4	30.4441	4.24671	3	26.4571	7.18332	4
ENSMUSG00000033768	Nrxn2	protein_coding	19	0.342	0.477	0.319	0.451	-0.023	0.972	0.616475	0.235736	4	0.904433	0.150236	3	0.729	0.241742	4
ENSMUSG00000046178	Nxph1	protein_coding	6	0.342	0.303	0.16	0.622	-0.182	0.543	2.6464	0.251572	4	3.46917	0.4199	3	3.13578	0.688524	4
ENSMUSG00000024990	Rbp4	protein_coding	19	0.341	0.205	1.043	2.03e-07	0.702	0.000612	195.661	30.069	4	468.333	121.969	3	230.306	47.9445	4
ENSMUSG00000027074	Slc43a3	protein_coding	2	0.341	0.117	-0.79	7.39e-06	-1.131	3.33e-11	29.4796	1.58025	4	19.9936	2.25997	3	34.789	8.27777	4
[truncated: 10,913 more rows]
