# Supplementary material for: Impaired glucose tolerance and mild diabetes induce β-cell dysfunction in mice
Source: Nat Commun. 2026 Apr 30;17:5921. doi: 10.1038/s41467-026-71528-3 (PMC13338056; doi:10.1038/s41467-026-71528-3)
Supplement: Supplementary file 10 — Source Data [file 41467_2026_71528_MOESM10_ESM.xlsx]

## Sheet: Fig. 1
Source Data Haythorne et al Figure 1
Fig. 1a		Culture condition
	Acute glucose (mM)	5G			8G			11G			16G			25G
	2	0.596418	0.762295	0.65034	1.09758	0.520846	0.3426	0.785024	0.595515	0.24164	0.389779	0.292982	0.280553	0.23768	0.209426	0.14851
	20	1.72878	3.44365	3.80753	1.6625	2.15121	2.71374	1.27609	0.819213	1.24555	0.306716	0.577419	0.61446	0.188091	0.541195	0.376285
Fig. 1b	Culture condition
	5G	8G	11G	16G	25G
	18.0582	12.3231	10.1626	5.32652	3.49055
	34.5643	16.5267	12.8688	4.70405	2.09381
	26.8104	14.5309	5.52173	2.33181	2.51053
Fig. 1c		Culture condition
	Time (mins)	5G								8G								11G								16G								25G
	1.38	12.8488	4.91221	11.0832	9.16051	4.74631	6.51462	5.56962	9.02527	19.5742	22.5108	15.1251	6.82978	11.6857	9.86206	9.38331	10.2519	15.2794	16.3249	18.9696	16.2466	13.3238	17.4955	13.6806	15.9245	18.2053	24.0385	11.8738	22.9822	15.6897	18.3516	15.3647	12.2241	26.9681	27.9823	25.9617	27.9207	14.1585	15.6764	17.1132	14.6424
	9.89	12.4383	6.01161	10.9923	8.16322	4.56863	6.2539	5.34632	8.84668	18.5846	21.2614	14.4193	6.99114	11.5464	9.69169	9.0969	9.65814	14.6261	15.645	17.7494	15.4717	12.5438	16.1854	12.5907	14.5807	16.9143	22.4783	11.2705	21.8091	14.5909	17.3514	15.2171	11.8401	25.1022	26.3168	24.3604	26.5707	13.709	15.5113	16.5472	14.8099
	18.4	12.1739	5.43074	10.8839	7.87371	4.29234	5.87068	5.20866	8.6036	17.9974	20.7498	14.2308	6.5496	11.061	8.94163	8.64501	9.37813	14.2669	15.1851	17.2896	15.1237	11.862	15.3103	12.0888	13.9318	16.1128	21.4173	10.8983	21.256	13.9394	16.8973	14.3893	11.3035	23.7791	25.2148	23.097	25.6165	12.9024	14.7063	15.3765	14.197
	26.91	11.9153	5.65858	10.5863	7.45554	4.26204	5.96452	5.05748	8.60042	17.6242	20.3501	13.979	6.73513	10.5891	8.77336	8.22039	9.0252	13.9123	14.7893	16.7652	14.7892	11.4595	14.6907	11.8287	13.5192	15.3611	20.5169	10.5591	20.8436	13.3817	17.0152	13.6784	10.9567	23.7316	25.0326	23.0752	25.4526	12.1318	14.3206	14.6466	13.4601
	35.53	19.8583	7.87875	19.8076	16.4439	6.04182	8.19605	7.3238	11.2239	26.6085	29.5865	22.429	11.1234	13.3358	10.7374	10.6099	11.8717	23.1697	23.39	24.8016	24.007	15.3136	19.4324	15.6758	16.851	26.7721	34.366	14.5949	29.5219	16.4952	18.9418	17.5255	13.4334	31.6792	34.1315	30.6522	32.5214	14.4863	16.7307	17.4014	15.6351
	44.04	20.4236	8.64463	20.6471	14.2257	6.33993	8.60916	7.45514	11.6336	27.8187	31.3059	24.1651	12.5309	13.846	11.0254	11.1578	12.0098	24.9206	24.4442	26.423	25.4399	15.8757	20.0714	16.6287	17.5953	28.6338	36.0613	16.5238	31.1818	17.0281	19.5258	17.9298	14.1144	32.8088	35.3703	31.6149	34.1322	14.7194	17.1458	17.8101	15.8931
	52.55	20.9176	9.50478	21.257	14.8358	6.28178	8.88997	7.69016	11.6465	29.8036	33.9338	25.593	13.9224	14.3324	11.4742	11.537	12.2841	26.2855	26.2619	28.6247	26.8948	16.6434	21.0446	17.5376	18.3343	29.7388	37.5126	18.2594	33.4051	17.6344	20.0957	18.5037	14.4209	35.2347	37.7034	33.4303	36.3657	15.1249	17.8119	18.2752	16.2065
	61.07	21.3089	10.2633	21.7538	14.7141	6.52597	8.97838	7.83931	11.8018	31.8841	36.1966	26.9894	14.6424	14.8088	12.0001	11.7268	12.7271	27.7609	28.1757	30.4129	28.4528	17.377	21.9931	18.3021	18.9898	30.8186	39.2985	23.1369	35.7049	18.1922	20.7097	19.0667	14.8876	37.7712	40.2985	35.5056	38.5667	15.3912	18.3874	18.658	16.6323
	69.69	9.31278	5.34492	6.44932	8.05349	2.76986	3.94466	3.60315	5.81973	17.5098	18.762	17.9181	8.98295	8.79348	7.70769	7.41102	8.03129	18.4202	15.7474	17.1706	18.51	10.9908	13.2479	11.6931	10.9896	24.5548	30.1096	13.4775	22.3179	12.3387	14.8912	14.0871	9.60687	26.7831	27.9843	25.3864	25.7815	12.1159	15.2201	15.7477	13.8558
	78.2	8.73331	4.98418	6.53645	7.44057	2.77272	4.04288	3.53326	6.06985	17.8764	18.4417	18.1607	9.93239	9.27282	7.56444	7.38999	8.17213	18.8609	16.0979	17.1622	18.7252	11.1387	13.5495	11.4728	11.0576	24.8524	30.2334	18.0428	22.1297	12.226	14.2773	14.1053	9.32633	26.5247	27.7107	25.3663	25.7353	11.6966	14.7167	15.3744	13.4329
	86.71	8.94981	4.64954	6.36392	6.87203	2.67813	4.22216	3.52616	6.04372	17.8123	18.2195	17.9121	9.90775	8.8361	7.39874	7.6739	7.88051	18.6803	16.1783	17.0125	18.3275	11.2016	13.7245	11.5447	11.1644	23.8987	29.3356	17.4791	21.3868	11.6915	13.7677	13.6851	8.78678	25.478	26.5141	24.6265	24.7573	11.3026	14.0765	14.654	13.1682
	95.22	8.95841	4.60604	6.23022	7.02034	2.50831	3.88392	3.35683	6.08639	17.0471	18.0425	17.5498	9.81352	8.49895	7.20503	7.20501	8.07752	18.3197	16.1694	16.8823	17.888	11.1943	13.7156	11.3731	11.0267	22.3881	28.2856	16.9208	20.4203	11.2104	12.79	12.9104	8.16478	24.1704	24.9712	23.4447	23.4117	10.7318	13.1219	13.7182	12.371
	103.83	3.02769	1.61271		2.69696	0.631639	0.915599	0.611705	2.33283	5.54846	6.27337	5.5807	2.27522	1.22386	1.24726	1.41957	1.58803	6.01968	5.36389	5.66664	6.01611	1.96209	2.2142	1.98331	2.07311	6.48601	7.55235	3.87132	5.89425	2.08519	1.87414	1.88801	1.60607	6.24812	4.78059	5.77731	5.36676	1.45653	1.6236	1.64437	1.45728
	112.35	2.8263	1.63152		2.64561	0.450051	0.885167	0.542354	2.30351	5.10078	5.80635	5.19042	2.65324	1.1153	0.937673	1.38444	1.45095	5.8599	5.22488	5.37477	5.78906	1.91438	2.18739	1.89106	1.87123	6.20877	7.25629	4.00542	5.36281	1.99518	1.75952	1.82809	1.52693	5.62152	4.67603	5.41383	4.91906	1.4022	1.56379	1.5598	1.53655
	120.86	2.58895	1.80365		1.79855	0.242329	0.661309	0.519867	2.26756	4.55243	5.39532	4.83157	2.56102	1.00629	0.967965	1.23138	1.37053	5.38729	4.79296	5.04844	5.48243	1.79909	1.99209	1.74976	1.76834	5.76096	6.71037	3.77963	4.87924	1.92086	1.66529	1.68246	1.38871	5.1844	4.11423	4.91844	4.38443	1.18182	1.36729	1.40606	1.38863
	129.38	2.38362	1.58888		1.96701	0.091523	0.396092	0.147827	1.83406	4.16041	4.79104	4.55073	1.33499	0.878686	0.685694	1.33092	1.10396	4.83026	4.36007	4.63091	5.15691	1.70778	1.8724	1.6316	1.59596	5.27469	6.21439	2.61034	4.39726	1.72631	1.50537	1.62678	1.36247	4.61958	4.34307	4.4384	3.87467	1.16118	1.23425	1.28122	1.22046
Fig. 1d	Culture condition
	5G	8G	11G	16G	25G
	12.3441	18.4451	14.5212	16.6484	24.8953
	5.50328	21.218	15.4861	22.1128	26.1366
	10.8864	14.4386	17.6934	11.1504	24.1236
	8.16325	6.77641	15.4078	21.7227	26.3901
	4.46733	11.2205	12.2973	14.4004	13.2254
	6.15093	9.31719	15.9205	17.4039	15.0536
	5.29552	8.8364	12.5472	14.6624	15.9209
	8.769	9.57833	14.4891	11.5811	14.2773
Fig. 1e		Culture condition
	Time (mins)	5G								8G								11G								16G								25G
	1.38	107.834	86.8099	104.693	122.868	111.362	109.223	110.126	104.94	111.064	110.618	108.199	101.405	110.356	112.409	114.147	113.592	109.827	110.383	113.149	109.855	116.269	119.093	115.656	117.792	118.516	117.165	112.451	110.26	117.248	107.854	112.328	111.567	113.638	111.784	112.509	109.697	116.706	109.467	116.841	108.784
	9.89	104.389	106.239	103.835	109.492	107.193	104.852	105.711	102.863	105.449	104.478	103.15	103.801	109.04	110.467	110.663	107.013	105.131	105.786	105.871	104.615	109.462	110.174	106.442	107.852	110.112	109.56	106.737	104.632	109.036	101.976	111.249	108.063	105.775	105.13	105.569	104.392	113.001	108.314	112.977	110.028
	18.4	102.171	95.9735	102.81	105.609	100.711	98.4267	102.989	100.037	102.118	101.964	101.801	97.2455	104.457	101.918	105.165	103.91	102.549	102.676	103.128	102.262	103.513	104.218	102.199	103.052	104.894	104.389	103.212	101.979	104.168	99.3074	105.197	103.165	100.2	100.728	100.094	100.644	106.352	102.693	104.983	105.475
	26.91	100	100	100	100	100	100	100	100	100	100	100	100	100	100	100	100	100	100	100	100	100	100	100	100	100	100	100	100	100	100	100	100	100	100	100	100	100	100	100	100
	35.53	166.662	139.236	187.105	220.559	141.759	137.413	144.811	130.504	150.977	145.387	160.448	165.155	125.939	122.386	129.068	131.539	166.541	158.155	147.935	162.329	133.632	132.277	132.523	124.645	174.286	167.501	138.221	141.635	123.267	111.323	128.125	122.605	133.49	136.348	132.836	127.772	119.408	116.829	118.808	116.159
	44.04	171.406	152.77	195.035	190.808	148.753	144.34	147.408	135.268	157.844	153.837	172.867	186.054	130.757	125.669	135.733	133.07	179.127	165.283	157.607	172.017	138.537	136.627	140.579	130.15	186.405	175.764	156.488	149.599	127.25	114.755	131.081	128.82	138.249	141.297	137.008	134.101	121.33	119.728	121.599	118.076
	52.55	175.552	167.971	200.796	198.991	147.389	149.048	152.055	135.418	169.106	166.75	183.082	206.714	135.35	130.784	140.346	136.109	188.937	177.574	170.739	181.855	145.237	143.251	148.263	135.617	193.599	182.838	172.926	160.266	131.78	118.104	135.277	131.617	148.471	150.618	144.875	142.876	124.672	124.379	124.775	120.405
	61.07	178.836	181.376	205.489	197.358	153.118	150.53	155.004	137.223	180.911	177.87	193.071	217.403	139.849	136.779	142.656	141.017	199.542	190.514	181.406	192.39	151.638	149.708	154.725	140.466	200.628	191.542	219.118	171.299	135.948	121.713	139.393	135.876	159.16	160.984	153.869	151.523	126.867	128.398	127.388	123.568
	69.69	78.1581	94.4569	60.9211	108.02	64.9891	66.1355	71.244	67.668	99.3513	92.1964	128.179	133.375	83.0427	87.8534	90.1541	88.9874	132.403	106.478	102.419	125.159	95.9099	90.1789	98.8532	81.289	159.851	146.755	127.638	107.073	92.2065	87.5174	102.988	87.6804	112.858	111.792	110.016	101.292	99.8695	106.281	107.518	102.94
	78.2	73.2948	88.0818	61.7441	99.7992	65.0561	67.7822	69.8622	70.5761	101.431	90.6224	129.914	147.471	87.5694	86.2206	89.8984	90.5479	135.57	108.848	102.368	126.615	97.2006	92.2322	96.9911	81.7915	161.788	147.359	170.875	106.171	91.3639	83.9093	103.121	85.1199	111.769	110.699	109.929	101.11	96.4127	102.766	104.969	99.7983
	86.71	75.1118	82.1679	60.1144	92.1734	62.8367	70.788	69.7217	70.2723	101.068	89.5302	128.135	147.106	83.4452	84.3319	93.3521	87.3167	134.272	109.392	101.476	123.925	97.7494	93.4233	97.5989	82.5819	155.579	142.983	165.536	102.606	87.3699	80.9145	100.049	80.1955	107.359	105.918	106.723	97.2679	93.1654	98.295	100.05	97.8319
	95.22	75.184	81.3992	58.8514	94.1628	58.8524	65.1172	66.3736	70.7685	96.726	88.6607	125.544	145.707	80.2613	82.124	87.6481	89.4997	131.68	109.332	100.699	120.954	97.686	93.3623	96.1484	81.5635	145.746	137.865	160.249	97.9692	83.7741	75.1683	94.3853	74.5186	101.849	99.7549	101.601	91.9815	88.4603	91.6295	93.6613	91.9086
	103.83	25.4101	28.5002		36.1739	14.8201	15.3508	12.0951	27.1246	31.4822	30.8273	39.922	33.7814	11.5577	14.2165	17.2689	17.5955	43.2687	36.2687	33.8001	40.6791	17.1219	15.0721	16.7669	15.3346	42.2237	36.8104	36.6633	28.2785	15.5824	11.0145	13.8029	14.6583	26.3283	19.0975	25.0369	21.0852	12.0059	11.3375	11.227	10.8267
	112.35	23.7199	28.8327		35.4851	10.5595	14.8406	10.7238	26.7837	28.942	28.5323	37.1301	39.3941	10.5325	10.6877	16.8415	16.0766	42.1203	35.3289	32.0592	39.1439	16.7056	14.8896	15.987	13.8413	40.4189	35.3674	37.9334	25.7289	14.9098	10.3409	13.3648	13.9361	23.6879	18.6798	23.4616	19.3263	11.5581	10.9198	10.6496	11.4156
	120.86	21.7279	31.8745		24.1237	5.68575	11.0874	10.2792	26.3656	25.8306	26.5125	34.563	38.0249	9.50308	11.033	14.9795	15.1855	38.7232	32.4083	30.1127	37.0705	15.6995	13.5602	14.7925	13.0802	37.5036	32.7066	35.795	23.4088	14.3544	9.78706	12.3001	12.6745	21.8459	16.4355	21.3148	17.2258	9.74151	9.54769	9.59993	10.3167
	129.38	20.0047	28.0791		26.3832	2.14741	6.6408	2.92295	21.3252	23.6063	23.5431	32.554	19.8214	8.29802	7.81563	16.1905	12.232	34.7193	29.4813	27.6222	34.8695	14.9028	12.7455	13.7936	11.8051	34.3381	30.2892	24.7212	21.0965	12.9006	8.84722	11.893	12.4351	19.4659	17.3497	19.2345	15.223	9.57142	8.61868	8.74758	9.06731
Fig. 1f		Culture condition
	Mitochondrial process	5G								8G								11G								16G								25G
	20G	78.8359	81.3757	105.489	97.3583	53.1183	50.53	55.0043	37.2231	80.9114	77.8696	93.0708	117.403	39.8492	36.779	42.6556	41.017	99.5418	90.5143	81.4057	92.3898	51.6384	49.7078	54.7253	40.4656	100.628	91.5423	119.118	71.2995	35.9485	21.7129	39.3928	35.8765	59.1599	60.9842	53.8688	51.5232	26.8673	28.3978	27.3883	23.5682
	ATP-linked	103.652	99.9766	146.637	103.196	94.2659	85.4128	88.6307	66.4547	84.1853	89.2089	67.527	71.6964	59.5879	54.655	55.0075	51.5173	67.862	81.1828	80.7067	71.4361	53.9525	56.3455	58.577	58.9022	54.8823	53.6773	58.8696	73.3303	52.1743	46.5446	45.0075	61.358	57.3111	61.2293	52.2678	59.5416	38.407	36.7684	33.7271	31.6596
	Mito-leak	55.1793	53.3201	58.8514	67.7795	56.705	58.4764	63.4506	49.4433	73.1197	65.1176	92.9899	125.885	71.9633	74.3084	71.4576	77.2677	96.9605	79.8503	73.0767	86.0841	82.7832	80.6168	82.3548	69.7584	111.408	107.576	135.528	76.8727	70.8736	66.321	82.4923	62.0835	82.3829	82.4052	82.3665	76.7585	78.8889	83.0108	84.9137	82.8413
	Non-mito	20.0047	28.0791		26.3832	2.14741	6.6408	2.92295	21.3252	23.6063	23.5431	32.554	19.8214	8.29802	7.81563	16.1905	12.232	34.7193	29.4813	27.6222	34.8695	14.9028	12.7455	13.7936	11.8051	34.3381	30.2892	24.7212	21.0965	12.9006	8.84722	11.893	12.4351	19.4659	17.3497	19.2345	15.223	9.57142	8.61868	8.74758	9.06731

## Sheet: Fig. 2
Source Data Haythorne et al Figure 2
	Gene	Culture condition
		5 mM glucose					8 mM glucose					11 mM glucose					16 mM glucose					25 mM glucose
Fig. 2a	Aldob	1.0026	1.01461	1.04305	1.02905	1.00977	22.2095	13.1731	23.688	17.3057	11.0738	41.3451	28.4527	58.3236	38.733	31.4668	45.1386	81.1729	77.1594	72.5416		93.3123	54.3482	121.69	119.954	101.52
Fig. 2b	Gapdh	1.00114	1.0078	1.00284			0.936619	1.18219	1.1717			1.09521	1.22039	1.23383			1.10693	1.30025	1.49322			1.23637	1.42911	1.20423
Fig. 2c	Pfkfb2	1.00145	1	1.00738			0.529486	0.691045	0.623581			0.296508	0.433418	0.368375			0.172118	0.296385	0.23023			0.142698	0.226485	0.0951288
Fig. 2d	Pfkfb3	1.00105	1.00015	1.00368	1.00081		1.88405	1.80843	2.76236	2.47348		2.97906	1.7821	3.55408	3.30779		4.7618	4.46434	5.93183			4.68521	8.44657	7.24808	3.84521
Fig. 2e	Pdk1	1.00307	1.01638	1.01449	1.00017		1.2827	1.1445	1.29983	1.08787		1.1557	1.37721	1.1952			1.20608	1.18739	1.42311	1.27187		1.37035	1.25665	1.1845	1.30214
Fig. 2f	Idh2	1.0029	1.00019	1.00397			0.741614	0.825327	0.824268			0.704735	0.722101	0.827321			0.583661	0.549849	0.745975			0.435932	0.438098	0.636199
Fig. 2g	Mdh2	1.00148	1.00083	1.00174			1.0252	1.09269	0.922092			0.853419	0.758227	0.795624			0.751433	0.510088	0.737463			0.687755	0.459648	0.771137
Fig. 2h	Sdha	1.00027	1.00003	1.00652			0.815883	0.841649	0.987106			0.793634	0.710926	0.828075			0.758047	0.7171	0.72384			0.782314	0.729969	0.734376
Fig. 2i	Ndufs2	1.00014	1.00059	1.00008			0.915757	0.856769	0.855688			0.941964	0.831217	0.652806			0.913956	0.874411	0.897148			0.587438	0.59688	0.623578
Fig. 2j	Ndufa4	1.00282	1.00005	1.00291	1.0001		0.907376	0.852918	0.910262	0.818394		0.514967	0.593114	0.606422	0.689518		0.414339	0.524224	0.524236	0.649379		0.598802	0.519964	0.514029	0.59513
Fig. 2k	Ndufs8	1.00068	1.00035	1.00238	1.00014		1.01158	0.896926	0.980899			0.843085	0.686679	0.784924	0.847406		0.702271	0.484939	0.70869	0.772466		0.601252	0.435962	0.578326	0.70724
Fig. 2l	Glycogen	0.18421	0.203	0.346	0.247	0.2937	0.62169	0.421	0.643	0.4415		0.56392	0.934	0.953	0.883	0.6669	0.91684	1.701	1.204	0.906	0.6274	0.88649	1.792	1.679	1.226	0.9154
Fig. 2m	Ppp1r3c	1.01331	1.00103	1.00024	1.00759	1.05148	2.22275	6.26309	3.41056	4.07591	3.16525	17.895	14.8229	7.31219	4.81385	4.59301	38.2728	36.2233	21.2761	7.22286	9.16478	46.5163	58.8033	23.0031	10.2184	11.9486

## Sheet: Fig. 3
Source Data Haythorne et al Figure 3
		Culture condition
Fig. 3b	Acute glucose (mM)	LG			IHG			HG
	2	0.596418	0.230522	0.351723	0.616725	0.067909	0.084196	0.23768	0.12067	0.10505
	20	1.72879	1.3039	1.50544	1.0391	0.74815	0.591912	0.188091	0.14701	0.142193
Fig. 3c	Culture condition
	LG	IHG	HG
	15.0577	4.38114	1.08451
	21.0667	5.00946	4.53499
	21.7366	5.92504	2.84818
		Culture condition
Fig. 3d	Time (mins)	LG											IHG												HG
	1.38	10.0136	9.16226	8.02391	8.92684	8.99133	10.0643	9.07492	8.66558	7.98758	7.64254	9.53175	9.50965	10.5451	10.6025	10.906	9.06786	13.4992	11.2928	10.973	12.6583	11.747	8.12399	9.61065	9.65502	15.6761	9.84632	15.8263	13.8856	13.3824	14.7761	13.6905	13.5571	18.8826	18.7598	14.5134
	9.9	9.48048	8.8977	7.8754	9.07865	8.87246	9.73658	8.84579	8.35289	7.67206	7.64865	9.19265	9.16181	9.93449	10.1161	10.3535	8.66406	13.0387	11.057	10.6616	12.3657	11.5435	8.05603	9.37373	8.9249	14.6576	9.37458	15.3004	12.5811	12.4517	14.1477	13.3634	13.0475	18.4978	18.2671	13.9654
	18.41	9.33105	8.66587	7.59442	8.95355	8.52177	9.5394	8.61612	8.13867	7.48878	7.45808	9.05641	8.87832	9.58306	9.95537	10.0983	8.44714	12.6052	10.9936	10.456	12.1023	11.2972	7.79344	9.18925	8.62862	14.4092	8.96261	15.0553	12.2074	11.7829	13.696	12.9061	12.7796	18.2901	18.0135	13.5384
	26.93	9.21501	8.57457	7.43157	8.97903	8.21369	9.39461	8.56452	8.16983	7.36668	7.31634	8.9192	8.38444	9.31691	9.70123	9.93008	8.22079	12.4441	10.7502	10.1699	11.8739	11.0603	9.08857	8.95395	8.20882	14.0482	8.49283	14.9002	11.6096	11.293	13.3841	12.5054	12.3004	17.8595	17.6582	13.1367
	35.56	14.3784	13.0167	11.8435	13.902	12.6424	14.9794	13.9794	13.4861	12.2873	11.1968	14.053	10.6903	12.9114	13.6683	14.8566	12.4627	14.7691	15.3944	14.1597	16.9928	16.2362	13.28	13.0994	9.68167	20.4244	9.05776	20.1453	13.8567	16.338	14.5185	14.9363	14.2488	19.2291	18.6775	14.035
	44.08	15.0254	13.6367	12.4573	14.6357	13.0501	15.3642	14.4198	13.6962	12.5768	11.4658	14.3763	11.3024	12.5545	14.4679	15.7704	13.0936	15.3061	15.8579	14.6904	17.5551	16.7688	13.7638	13.4267	10.3177	21.4169	8.93009	21.0205	15.0705	17.5261	15.0756	15.6844	14.7833	20.2254	19.4114	14.7865
	52.61	15.7128	14.1425	13.0226	15.1559	13.2035	15.4718	14.4839	13.8143	12.5799	11.5791	14.5495	11.4746	13.9545	15.2013	16.5272	13.7597	15.2065	16.1467	14.9366	17.8845	17.0548	14.4757	13.6589	10.5546	22.6361	8.97407	22.0513	15.6909	18.4992	15.5353	16.2638	15.3138	20.7976	19.9636	15.5779
	61.13	16.0983	14.5925	13.4187	15.5941	13.0963	19.8387	14.6114	13.8658	12.6704	11.6889	14.607	11.2907	14.8256	15.9125	17.2916	14.4359	14.7943	16.3985	15.1562	18.2374	17.4196	14.8843	13.8875	10.6079	23.8221	8.7643	23.0981	15.8699	19.2777	15.9389	16.8636	15.8996	21.3349	20.4128	16.3159
	69.75	8.20805	7.00695	5.99899	8.00633	7.56963	5.55748	5.46189	5.10663	3.9409	4.51285	5.47207	7.46405	6.5661	7.4242	8.73191	6.84165	9.37623	6.73288	6.50297	7.23759	6.90751	5.60902	5.24529	8.11377	15.6983	7.27782	12.656	11.7824	14.0511	10.2789	11.4516	10.5151	12.8849	12.8445	10.2061
	78.28	8.027	6.73064	6.24352	8.11007	7.67595	5.39858	5.46472	5.12814	4.22325	4.47454	5.61255	7.19337	6.45547	7.69662	8.84673	7.08326	9.23013	6.62054	6.23139	7.1263	6.80511	5.55205	5.28268	8.00754	15.8434	7.2178	13.0099	11.4973	13.7555	10.426	11.6685	10.7001	13.1397	12.6015	10.2024
	86.8	8.19103	6.86398	6.35185	8.05529	7.43397	5.56532	5.57311	5.19492	3.6156	4.5014	5.69299	6.71614	6.25693	7.74133	8.91145	7.05132	8.92599	6.72635	6.3823	7.26792	6.8515	5.60046	5.3716	7.65375	15.3453	6.92358	12.6523	10.7635	12.8164	10.1346	11.282	10.3352	12.871	12.1026	9.85643
	95.32	7.91745	6.89323	6.2749	7.81769	6.89507	5.64184	5.50247	5.16519	3.82749	4.41195	5.73701	6.33615	5.84569	7.4313	8.26972	6.51712	8.45576	6.74905	6.29496	7.09369	6.63573	5.46683	5.204	7.36773	14.4272	6.32296	12.109	10.2755	11.8711	10.0757	11.418	10.0886	12.7467	11.9709	9.60753
	103.94	2.60116	2.03796	1.95582	3.1711	2.51173	2.01165	1.93147	1.7281	0.697541	1.78575	2.47835	2.85918	1.91748	2.98858	3.42523	2.33186	3.64367	2.71862	2.97756	2.79528	2.55037	1.68189	1.95001	1.88516	2.41629	1.64026	2.10215	2.66599	2.1975	2.18357	2.04164	1.71975	2.2956	2.30179	1.79923
	112.46	2.59119	1.92	1.72829	3.15281	2.56422	1.81859	1.76042	1.63608	0.580448	1.68386	2.26945	2.89368	1.675	2.94956	3.20081	2.43654	3.59249	2.59074	2.82609	2.52827	2.37534	1.56151	1.85963	1.83427	2.24238	1.55925	2.09902	2.56207	2.07127	2.03213	1.96043	1.6969	2.16324	2.09255	1.74696
	120.99	2.3644	1.79779	1.66818	2.81355	2.23559	1.82062	1.67158	1.49718	0.484579	1.60698	2.21938	2.57499	1.42147	2.69655	3.00618	2.21824	3.40429	2.38251	2.68674	2.34316	2.21386	1.39717	1.71042	1.77398	2.0896	1.54595	1.90301	2.37696	1.98341	1.90382	1.72452	1.58586	1.9637	1.89051	1.54757
	129.51	2.25297	1.62545	1.53979	2.67827	2.23643	1.58682	1.44322	1.26921	0.324514	1.43506	2.11553	2.51024	1.15497	2.44908	2.71346	2.02283	3.23603	2.10066	2.55121	2.11501	2.00744	1.25775	1.53459	1.6658	1.95856	1.40166	1.71318	2.20319	1.82109	1.73915	1.7194	1.42815	1.73163	1.7163	1.44823
Fig. 3e	Culture condition
	LG	IHG	HG
	9.51003	8.98355	8.85434
	8.8251	9.84491	14.6978
	7.73133	10.0938	9.16909
	8.98452	10.322	15.2705
	8.64981	8.59996	12.5709
	9.68373	12.8968	12.2275
	8.77534	11.0234	14.001
	8.33174	10.5651	13.1163
	7.62877	12.2501	12.9211
	7.5164	11.412	18.3825
	9.17501	8.26551	18.1746
		9.2819	13.7885
Fig. 3f		Culture condition
	Time (mins)	LG											IHG												HG
	1.38	108.666	106.854	107.971	99.4187	109.468	107.129	105.96	106.068	108.428	104.458	106.868	113.42	113.183	109.29	109.828	110.304	108.479	105.047	107.897	106.606	106.209	89.3869	107.334	117.618	111.587	115.937	106.216	119.605	118.502	110.4	109.477	110.216	105.729	106.238	110.48
	9.9	102.881	103.768	105.972	101.109	108.02	103.64	103.284	102.241	104.145	104.542	103.066	109.272	106.629	104.276	104.264	105.392	104.778	102.854	104.835	104.141	104.369	88.6391	104.688	108.723	104.338	110.382	102.686	108.368	110.261	105.705	106.861	106.074	103.574	103.448	106.309
	18.41	101.259	101.065	102.191	99.7162	103.751	101.541	100.602	99.6186	101.657	101.937	101.538	105.891	102.857	102.62	101.694	102.753	101.294	102.264	102.813	101.923	102.141	85.7498	102.628	105.114	102.569	105.531	101.041	105.149	104.338	102.33	103.205	103.895	102.411	102.013	103.058
	26.93	100	100	100	100	100	100	100	100	100	100	100	100	100	100	100	100	100	100	100	100	100	100	100	100	100	100	100	100	100	100	100	100	100	100	100
	35.56	156.032	151.805	159.368	154.827	153.918	159.446	163.224	165.072	166.795	153.038	157.559	127.502	138.58	140.893	149.612	151.599	118.683	143.201	139.232	143.11	146.797	146.118	146.297	117.942	145.387	106.652	135.202	119.356	144.674	108.476	119.439	115.84	107.669	105.773	106.838
	44.08	163.054	159.037	167.626	162.999	158.882	163.543	168.367	167.644	170.726	156.715	161.184	134.802	134.75	149.134	158.814	159.274	122.999	147.513	144.45	147.846	151.612	151.441	149.952	125.69	152.452	105.149	141.075	129.81	155.194	112.638	125.421	120.185	113.248	109.929	112.559
	52.61	170.513	164.935	175.233	168.792	160.75	164.688	169.115	169.089	170.768	158.263	163.125	136.856	149.776	156.694	166.436	167.377	122.198	150.199	146.872	150.62	154.198	159.274	152.546	128.576	161.131	105.666	147.993	135.154	163.811	116.072	130.054	124.498	116.451	113.056	118.583
	61.13	174.697	170.184	180.564	173.673	159.445	211.171	170.603	169.719	171.996	159.764	163.77	134.663	159.126	164.025	174.133	175.602	118.886	152.542	149.03	153.592	157.496	163.769	155.1	129.225	169.573	103.197	155.019	136.696	170.705	119.088	134.851	129.261	119.46	115.6	124.201
	69.75	89.0727	81.7178	80.7231	89.1669	92.1586	59.156	63.7734	62.5059	53.4963	61.6818	61.3515	89.0226	70.4751	76.5284	87.934	83.2238	75.3467	62.6304	63.9435	60.9536	62.4532	61.7151	58.5807	98.842	111.746	85.6938	84.9384	101.488	124.424	76.7992	91.5735	85.4857	72.146	72.7398	77.6915
	78.28	87.1078	78.4953	84.0135	90.3223	93.4531	57.4647	63.8065	62.7693	57.329	61.1581	62.9266	85.7943	69.2876	79.3365	89.0903	86.1627	74.1726	61.5854	61.2731	60.0163	61.5272	61.0882	58.9983	97.548	112.778	84.987	87.3135	99.0323	121.805	77.8984	93.3082	86.9894	73.5727	71.3637	77.6632
	86.8	88.8879	80.0504	85.4711	89.7123	90.5071	59.2395	65.072	63.5866	49.0804	61.5253	63.8284	80.1025	67.1567	79.7974	89.742	85.7742	71.7285	62.5697	62.7569	61.209	61.9467	61.621	59.9914	93.2381	109.233	81.5227	84.9136	92.7119	113.49	75.7207	90.2176	84.0233	72.0682	68.5384	75.0298
	95.32	85.919	80.3916	84.4357	87.0661	83.9461	60.054	64.2473	63.2228	51.9569	60.3027	64.322	75.5703	62.7428	76.6016	83.2795	79.2761	67.9498	62.7808	61.8982	59.7417	59.9958	60.1506	58.1196	89.7539	102.698	74.4506	81.2674	88.5084	105.119	75.2811	91.305	82.0181	71.3723	67.7926	73.1351
	103.94	28.2274	23.7675	26.3177	35.3167	30.5798	21.4129	22.552	21.1522	9.46887	24.4077	27.7867	34.1011	20.5806	30.8062	34.4935	28.3654	29.2803	25.289	29.2783	23.5414	23.0587	18.5055	21.7782	22.9651	17.2	19.3135	14.1082	22.9636	19.459	16.3146	16.3261	13.9813	12.8536	13.0352	13.6962
	112.46	28.1192	22.3917	23.2561	35.1131	31.2188	19.3578	20.5548	20.0259	7.87937	23.0151	25.4445	34.5125	17.978	30.4039	32.2335	29.6388	28.869	24.0995	27.7889	21.2926	21.4762	17.1811	20.7689	22.3451	15.962	18.3596	14.0872	22.0685	18.3412	15.1831	15.6767	13.7955	12.1125	11.8503	13.2983
	120.99	25.6581	20.9665	22.4472	31.3346	27.2178	19.3794	19.5175	18.3257	6.57799	21.9642	24.8832	30.7116	15.2569	27.7959	30.2735	26.9833	27.3567	22.1625	26.4186	19.7337	20.0162	15.3729	19.1023	21.6107	14.8745	18.2031	12.7718	20.4741	17.5632	14.2245	13.7902	12.8927	10.9953	10.7061	11.7805
	129.51	24.449	18.9566	20.7196	29.8281	27.228	16.8907	16.8512	15.5353	4.40516	19.6145	23.7188	29.9393	12.3964	25.245	27.3257	24.6063	26.0045	19.5407	25.086	17.8122	18.1499	13.8388	17.1387	20.2928	13.9417	16.504	11.4977	18.9773	16.1259	12.9941	13.7493	11.6106	9.69583	9.71959	11.0243
Fig. 3g		Culture condition
	Mitochondrial process	LG											IHG												HG
	20G	74.6968	70.1835	80.5639	73.6726	59.4452	111.171	70.6035	69.7194	71.9964	59.7639	63.7705	34.6628	59.126	64.0251	74.1335	75.6024	18.8858	52.5416	49.03	53.5921	57.4963	63.7692	55.0995	29.2251	69.5733	3.19648	55.0191	36.696	70.705	19.0881	34.8506	29.261	19.4599	15.5999	24.201
	ATP-linked	88.7778	89.792	96.1282	86.6065	75.4992	151.117	106.356	106.497	120.04	99.4612	99.4485	59.0924	96.3832	87.4236	90.854	96.3263	50.936	89.7608	87.1318	93.8504	97.5005	103.619	96.9799	39.4712	66.8758	28.7458	73.7517	48.1876	65.586	43.807	43.5456	47.2429	48.0877	47.8073	51.0659
	Mito-leak	61.4701	61.435	63.7161	57.238	56.718	43.1633	47.3961	47.6875	47.5517	40.6882	40.6032	45.631	50.3464	51.3566	55.9538	54.6698	41.9453	43.24	36.8122	41.9295	41.8459	46.3118	40.9809	69.461	88.7558	57.9467	69.7697	69.5311	88.9931	62.2869	77.5557	70.4075	61.6764	58.073	62.1108
	Non-mito	24.449	18.9566	20.7196	29.8281	27.228	16.8907	16.8512	15.5353	4.40516	19.6145	23.7188	29.9393	12.3964	25.245	27.3257	24.6063	26.0045	19.5407	25.086	17.8122	18.1499	13.8388	17.1387	20.2928	13.9417	16.504	11.4977	18.9773	16.1259	12.9941	13.7493	11.6106	9.69583	9.71959	11.0243
Fig. 3h	Culture condition
	LG	IHG	HG
	15.585	8.75175	6.21603
	19.5734	11.2867	8.17148
	15.8449	10.6321	7.76228
	15.9523	11.4078	6.62631

## Sheet: Fig. 4
Source Data Haythorne et al Figure 4
Fig. 4a	Days after TX	Control																					IGT
	0	6.9	10.2	6.6	10.9	6.5	6	10.7	8.4	9.5	7.4	8.2	7.8	7.9	8.4	9.4	6.9	8.3	8.1	7.6	8.6	8.2	10.8	9	6.6	8.8	12.3	7.3	7.8	7.6	7.9	8.3	8.8	9.1	7.5	7.4	7.5	8.1	9	9.1	8	9.3
	1
	2
	3
	4
	5
	6												10.6	10.2	11.8	8.4															9.7	10.2	10.3	11.4	8.6	8.8	7.1	9.2	8.4
	7	9.9	7.7	8.6	8.4	9.1					7.8	8.6					8.2	8.7	9.4	9.3			12	8.9	6.2	11.1		8.1	9	7.3
	8
	9
	10
	11
	12						7.1	9.4	7.8	9			8.1	8.1	10	9											10.9				8.5	7.9	9.1	8.8	8.3	8.1	7.7	10.1	9.1
	13
	14	7.4	9.4	10.4	9.4	9.8					7.6	7.9					7.1	8.4	9.2	10	8.9	8.1	9.2	9.6	10.7	10.2		7.4	8.4	8										11.9	11.5	11.1
	15
	16
	17
	18
	19																				8.4	8.1																		11.8	11.8	9.9
	20						9.6	6.5	12.1	9.1																	11.3
	21	10.4	11.1	11.9	8.4	11.8							7.8	10.7	11.5	7.7	8	7.3	8.5	9			8.8	8.9	10.6	7.1					11.3	9.2	9.6	10.3	8.1	9.2	7.5	8.4	9.1
Fig. 4b	Days after TX	Control																															Mild HG
	0	8.3	5.2	7.2	8.1	7.2	10.2	9.7	11.1	7.3	7.5	7.4	8.3	9.1	7.5	9.2	8.4	8.1	8.3	10.1	8.7	7.6	10.2	8.3	7.2	7.2	8.4	9.1	7.8	7.3	8.1	10	8.4	7.3	8.6	6.9	8.3	10.1	10.6	11.2	6.8	8.1	7.4	7.8	8.4	7.8	9.1	7.8	8
	1
	2
	3
	4
	5
	6						6.2	4.4	9	7.2	8.4	10	10																									13.2	12.5	12.7	13.1	15	10.4	15
	7	6.2	9.8	9.4	9.4	10											9.2	8.6	7.1	11.7		6.8	9.4	8.4	8								8.8	11.2	13.3	14.3	12.7										14.3	12.3	15
	8
	9
	10																									8	8.3	9	10.2	8.4	7.6	10.4
	11
	12						8.4	7.6	8.3	8	7.4	7.9	8.5																									13.5	13.1	13.4	12	13	12.1	13.8
	13
	14	9.9	9.6	10.1	8.9	10.1								9.9	11.7	7.4	8.3	7.4	9.2	9.8	8.3	6.4	9.1	8.9	9.9								9.9	13.6	12.6	13.7	15.1								14.1	10.1	13.8	14	14.2
	15
	16
	17
	18
	19													10.6	6.8	7.1	8	8.5	7.7	10						7	7.8	8.1	8.2	8.2	7.9	9.1													13.8	12.9	13	14.6	15
	20																					7.3	10	8.5	8.7
	21	9	6.1	8.4			10.2	8.1	11.3	9.5	8.4	8.3	8.9																				15.3	15.6	14.8			14.6	13.5	13.2	14.7	15	13.7	14.1
Fig. 4c	Days after TX	Control															Severe HG
	0	12.1	11.9	10.3	11.7	10.3	7.7	8.1	8.1	7.9	8.3	9.3	8.6	8.9	7.4	9.4	11.9	10.3	8.9	7.9	6.4	7.9	7.8	6.7	8	7.6	7.6	8.2	9.1	7.8	8.3
	1
	2
	3			6.5	10.7	5.9													27.8	25.4	25.4
	4							9.7	10.1	8.4	8.7												16.2	23.9	25.8	17.7
	5
	6
	7	7.1	10	7.8	10.1	8.1	9.6										22.2	14.4	27.8	27.2	25.4	24.7
	8
	9
	10
	11
	12
	13
	14	7.3	8.9	8.1	9.4	7.4	9	8.2	7.6	8	8.4	7.8	6.4	8.2	8.1	11	20.2	25.2	27.8	27.8	27.8	17.6	15.8	27.8	27.8	27.8	22.8	27.8	27.8	27.8	21.6
	15
	16
	17
	18			8.3	9.7	8													27.8	27.8	27.8
	19
	20											8.2	7.3	9.2	8	10.1												27.8	27.8	27.8	24.3
	21							11	7.1	10.1	6												26.8	27.8	27.8	27.8	25.3
Fig. 4d	Control	IGT
	6.4	10.1
	8.5	8.2
	9.6	9.4
	8.1	11.8
	8.4	7.2
	6.9	8.5
	11.3	7
	9.8	10.8
	10.8	10.9
	12.4	11.9
	4.6	8.4
	9.5	11.1
	7.6	10.6
	12.1	10.7
	12.3	10.4
	10.2	12.8
	9.7	12.1
		6.9
Fig. 4e	Control	Mild HG
	10.6	12.3
	11.2	10.9
	10.8	13.7
	6.6	9.5
	10.6	13.6
	9	6.8
	8.1	13
	6.5	11.3
	8.4	13.7
	10.3	13.8
	9.1	14.2
	9.3	14.2
	10
Fig. 4f	Control	Severe HG
	5.5	20.5
	7.8	27.8
	9.4	26.8
	7.6	27.8
	7.6	27.8
	7.3
	7
	8.2
Fig. 4g	Time (mins)	Control																	IGT
	0	6.4	8.5	9.6	8.1	8.4	6.9	11.3	9.8	10.8	12.4	4.6	9.5	7.6	12.1	12.3	10.2	9.7	10.1	8.2	9.4	11.8	7.2	8.5	7	10.8	10.9	11.9	8.4	11.1	10.6	10.7	10.4	12.8	12.1	6.9
	15	12.3	18.8	14.3	13.9	13.6	16.6	15.5	14.3	13.9	15.5	15.8	17.4	13.7	13.9	17.1	21.3	19.1	21.4	24.7	13.2	26.4	25.8	16.6	27.8	24.9	17.3	23.1	25.1	26.6	24.6	20	17.3	25.8	27.8	19.4
	30	10.3	16.2	12.5	9.8	11.1	10.6	12.8	16	10.1	16.9	12.4	12	7.7	17.3	18.6	12.9	16.1	27.8	27.8	17.2	26.9	27.8	10.6	27.8	27.8	16.9	24.8	25.4	27.8	23.2	20.6	19.1	25.4	27.2	20.8
	45	6.9	14.8	13.7	9.4	11.4	9.1	11.9	11.9	9.4	12.3	10.8	9.9	8.2	15.6	17.4	12.6	14.6	25.7	27.8	26.3	21	27.8	9.1	27.6	25.6	14.4	20.1	25.2	20.9	18.2	16.8	19.1	22.6	27.8	24
	60	5.2	13.1	8.8	9.1	8.1	6.9	12.9	10.4	10	13.8	10.3	6.7	8	13.3	12.4	10.4	12.8	25.8	23.2	14.6	18.3	26.3	6.9	19	15.8	9.7	16.2	23	19.9	17.9	16.7	17.3	18.1	22	19.3
	90	5.4	11.3	6.8	8.2	7.7	5.3	11.9	8.3	8.3	8.7	8.1	6	7.1	10.8	9.3	8.2	11.3	15.1	24.9	9.3	11.8	19.5	5.3	12.9	8.6	6.9	10.4	18.7	13.2	11.9	10.7	15.2	12.3	15.8	12.5
	120	5.4	8.9	5.2	6.9	6.9	5.2	10.8	7.9	6.9	8.4	6.1	5.7	6.8	8.4	7.8	7.6	8.9	10.1	16.8	8.6	6.2	16	5.2	5.4	8.4	7	8.9	15.3	8.4	7.3	8.8	11.3	10.2	9.1	7.4
Fig. 4h	Control	IGT
	850.5	2384
	1578	2787
	1160	1658
	1112	2062
	1121	2692
	988.5	1001
	1497	2196
	1308	1995
	1160	1341
	1461	1919
	1186	2507
	1077	2183
	996	1939
	1542	1770
	1564	1925
	1373	2132
	1580	2438
		1935
Fig. 4i	Time (mins)	Control													Mild HG
	0	10.6	11.2	10.8	6.6	10.6	9	8.1	6.5	8.4	10.3	9.1	9.3	10	12.3	10.9	13.7	9.5	13.6	6.8	13	11.3	13.7	13.8	14.2	14.2
	15	16.7	17	18	13.4	10.8	9.8	10.1	14.7	15.5	16.8	13.7	16.1	12.4	24.9	24.7	27.8	27.8	24.1	15.2	27.8	20.3	27.8	27.8	26.4	19.7
	30	13.8	15.6	14.3	9.4	10.2	13.8	9.1	10.5	15	14.8	14.3	13.1	15.8	22.3	19.1	27.3	27.8	27.8	20.2	27.8	20.8	27.8	27.8	25.3	24.3
	45	11.5	10.9	11.4	8.7	12.6	13.2	9	10.6	12.9	12.9	14.8	12.3	9.5	18	20.7	21.9	26.1	27.8	21.3	27.8	21.3	27.8	27.8	27.8	24.6
	60	9.8	8.8	8.9	7.1	10.3	7.7	7.7	8.6	13.1	11.2	12.7	11.3	8.6	16.3	21.6	24.7	27.8	27.8	25.1	18.2	19.8	27.8	27.8	27.8	17.1
	90	8.8	8.2	7.7	5.3	7.1	7.1	5.8	6.3	10.2	10.3	7.3	10.5	9.7	15.6	14.1	22.4	15.8	14.9	11.9	13	13.9	27.8	27.8	18.7	25.6
	120	7.2	7.8	7.2	5.6	7.9	7.4	5.4	7.1	10.3	10.1	6.6	8.4	6.9	7.4	8.9	9.9	9.1	23.4	9.6	5.4	8.8	27.8	22.2	14.6	25.1
Fig. 4j	Control	Mild HG
	1302	2016
	1298	2092
	1276	2634
	924.8	2533
	1147	2721
	1117	1967
	912	2229
	1075	2015
	1469	3230
	1457	3147
	1314	2705
	1388	2665
	1229
Fig. 4k	Time (mins)	Control								Severe HG
	0	5.5	7.8	9.4	7.6	7.6	7.3	7	8.2	20.5	27.8	26.8	27.8	27.8
	15	19.7	10.8	16.1	14.7	11	18.1	14.7	16.8	27.8	27.8	27.8	27.8	27.8
	30	16.9	11.7	17.3	14.8	13.7	12.4	14.2	14	27.8	27.8	27.8	27.8	27.8
	45	11.7	7.3	12.1	11.7	11.3	10.6	11.3	12.1	27.8	27.8	27.8	27.8	27.8
	60	12.1	7	11.4	10.6	8.1	9.4	10.1	11.6	27.8	27.8	21.4	27.8	26.6
	90	10.7	7.6	10.9	8.3	7.8	8.1	8.1	9.2	27.8	27.8	27.3	27.8	27.8
	120	8.1	6.3	7.3	6.9	7.4	7.2	6.8	9.4	20.3	27.8	26.4	27.8	27.8
Fig. 4l	Control	Severe HG
	1481	3169
	985.5	3336
	1446	3149
	1266	3336
	1124	3309
	1234
	1228
	1383
[truncated: 10 more columns]

## Sheet: Fig. 5
Source Data Haythorne et al Figure 5
Fig. 5c	Fig. 5c	Genotype	G6pc2	Pdk1	Trpm5	Aldob	Gipr	Gpi1	Pklr	Slc5a10	Ucn3	Fbp1
		Control (IGT)	11.0723	3.73835	6.77183	0.0124091	7.78713	6.08421	3.95796	0.836141	9.81591	3.47494
		Control (IGT)	11.5612	3.46751	6.43327	0.870878	7.4172	5.92528	4.04338	0.943108	9.88518	2.75056
		Control (IGT)	11.1381	3.48516	6.51166	-0.632237	7.57108	5.98487	3.42006	0.168411	9.81518	1.97423
		Control (IGT)	11.3082	3.59549	6.30952	2.7745	7.49815	5.95683	3.67973	1.76287	9.63069	1.73497
		IGT	10.4162	4.85349	6.51367	6.24587	7.45464	6.53954	4.48555	4.50967	9.31906	3.50392
		IGT	10.9038	4.51187	6.42697	5.56415	7.58634	6.37343	4.02325	3.68181	9.48068	2.80627
		IGT	11.2249	4.75606	6.55969	5.84007	7.43024	6.21982	4.31071	4.04072	9.50159	2.60584
		IGT	9.18593	3.8134	5.12021	4.4957	5.83339	5.31293	2.78443	3.37728	7.94909	2.19058
		Control (Mild HG)	11.4879	3.61171	6.39808	-0.0727815	7.54223	5.98051	3.68105	0.228998	9.7567	2.18639
		Control (Mild HG)	10.9708	3.38793	6.46015	-0.0955787	7.27835	5.77095	3.39916	-0.0792015	9.4773	2.4543
		Control (Mild HG)	9.86907	3.17466	4.89327	2.84562	5.8028	4.8864	2.38351	1.25092	8.24857	1.4899
		Control (Mild HG)	10.4555	3.14342	5.7915	-0.612818	6.91187	5.60271	2.79807	-0.596441	8.73081	1.75264
		Mild HG	9.1882	5.85144	4.12846	8.76557	5.03265	6.9645	4.85589	7.58287	6.90217	4.43915
		Mild HG	9.46372	5.12031	5.1708	7.74759	6.22404	6.53491	4.84047	5.81036	8.25791	2.78854
		Mild HG	10.2201	4.78348	5.71285	5.98516	6.73318	6.4196	4.02271	4.51802	8.68311	2.93818
		Mild HG	8.37737	5.26272	3.38566	8.10174	3.94144	6.53069	4.29319	6.91939	6.23469	3.50647
		Control (Severe HG)	10.1153	3.37899	6.20602	0.735095	7.05084	5.70445	3.26739	0.397835	9.32185	2.50987
		Control (Severe HG)	11.47	3.51352	6.23917	4.66544	7.2559	5.84207	3.89817	0.177852	9.32716	3.11641
		Control (Severe HG)	9.94818	3.07295	5.13742	2.85364	5.94076	5.15462	2.5643	0.0326693	8.07048	1.60964
		Control (Severe HG)	11.3032	3.27174	6.14281	0.116908	7.43341	5.94949	3.56356	1.05385	9.8621	1.84493
		Severe HG	10.3762	6.37398	5.57596	9.02143	6.38621	7.26317	5.43569	7.64591	8.50456	4.26599
		Severe HG	9.82647	6.72585	4.95161	9.59423	5.84079	7.81098	6.08279	8.44128	7.61533	5.38079
		Severe HG	9.41429	6.38001	4.55772	9.41514	5.5402	7.61536	5.6577	8.31423	7.06026	5.87035
		Severe HG	9.08367	6.13462	4.08076	8.8465	5.23106	7.27019	5.37478	7.97486	6.5004	5.5067

## Sheet: Fig. 6
Source Data Haythorne et al Figure 6
Fig. 6a	G6pc2			G6pc2			G6pc2
	Control	IGT		Control	Mild HG		Control	Severe HG
	0.980649	0.461355		0.980649	0.744891		0.956993	0.388496
	1.21946	0.943		1.21946	0.5542		1.04494	0.5132
	0.836219	0.533		0.836219	0.63611		0.893	0.453
	0.619	0.959		0.92901	0.40667		1.12	0.605056
	1.108	1.39254		0.92476	0.293		1	0.236901
	1.458	0.43969		1.16399	0.314
	1.60896	0.465218		0.893	0.644753
	1.75666			1.12	0.577308
	0.588093			1
	0.601619
	Pfkl			Pfkl			Pfkl
	Control	IGT		Control	Mild HG		Control	Severe HG
	1.1242	1.55007		1.1242	1.27442		1.11307	2.09804
	0.95263	1.216		0.95263	1.11797		0.898415	1.85356
	0.933754	1.12		0.933754	1.78249		0.986	1.746
	0.667	1.4		1.05166	1.62417		1.015	2.35266
	1.26	1.53797		0.89281	0.967		1	1.49743
	1.189	1.3186		1.06504	1.65
	1.22122	1.06723		0.986	2.81265
	1.03595			1.015	2.71252
	0.816713			1
	0.967824
	Pfkfb3			Pfkfb3			Pfkfb3
	Control	IGT		Control	Mild HG		Control	Severe HG
	0.986719	1.62893		0.986719	2.53861		1.24777	3.4368
	1.04781	1.567		1.04781	1.6508		0.801429	4.00927
	0.967213	2.881		0.967213	2.19734		0.963	8.317
	1.139	2.594		0.97855	2.2665		1.039	3.28233
	1.056	0.977354		1.01037	4.545		1	2.48405
	0.832	0.948155		1.01143	7.845
	0.992367	1.12832		0.963	2.23607
	1.04479			1.039	2.30567
	1.12572			1
	0.856776
	Fbp1			Fbp1			Fbp1
	Control	IGT		Control	Mild HG		Control	Severe HG
	0.812	1.341		0.869284	1.26713		0.758425	8.87142
	1.094	1.141		0.713427	2.58175		1.31852	7.24233
	1.126	1.571		1.61246	3.79107		0.903	1.47
	1.25871	1.08905		1.2713	1.72293		1.107	5.94805
	1.17815	1.46563		0.893634	0.961		1	3.16285
	0.777701	0.996919		0.880222	3.947
	0.867083			0.903	1.43177
				1.107	1.35221
				1
	Fbp2			Fbp2			Fbp2
	Control	IGT		Control	Mild HG		Control	Severe HG
	0.922112	8.43717		0.922112	3.72415		0.424897	55.956
	0.302445	2.681		0.302445	3.26172		2.35351	71.3538
	3.58567	3.406		3.58567	8.74575		0.962	27.179
	0.973	5.469		0.329504	1.71702		1.039	18.2354
	1.2	1.92806		0.702531	2.577		1	16.8526
	0.856	3.3089		4.3199	6.66853
	0.943911	2.74001		0.962	8.83758
	1.03797			1.039
	0.272011			1
	3.75231
	Aldob			Aldob			Aldob
	Control	IGT		Control	Mild HG		Control	Severe HG
	0.46605	181.902		0.46605	39.9832		0.423766	44.5557
	1.17165	137.846		1.17165	98.6929		2.35979	58.1342
	1.83135	154.976		1.83135	299.763		0.4217	554.603
	1.2624	378.216		0.5674	74.175		2.3714	257.23
	0.6744	41.2729		1.16947	91.4399		1	166.748
	1.1745	84.4858		1.50703	644.743
	1.5762	14.6426		0.4217	54.9087
	0.759602			2.3714	43.152
	0.669607			1
	1.24733
	Eno1			Eno1			Eno1
	Control	IGT		Control	Mild HG		Control	Severe HG
	1.15696	1.15477		1.15696	1.10695		1.08692	1.15664
	0.806581	1.263		0.806581	1.29947		0.920033	1.53888
	1.0716	0.938		1.0716	1.47048		0.976	1.2
	0.888	1.276		0.888909	1.31691		1.024	1.12699
	1.122	1.34394		1.02018	0.812		1
	1.004	1.09311		1.10272	1.04
	1.1884	0.934925		0.976	2.20495
	1.26024			1.024	1.85411
	0.81957			1
	0.814701
Fig. 6b	Pdk1			Pdk1			Pdk1
	Control	IGT		Control	Mild HG		Control	Severe HG
	0.948633	6.86189		0.948633	4.00009		0.914893	7.93537
	0.75786	2.877		0.75786	3.62561		1.09302	5.39746
	1.39095	2.95		1.39095	5.83568		0.929	9.4
	0.754	4.875		0.83981	3.01897		1.076	8.14668
	1.164	1.68456		0.81952	3.119		1	4.66956
	1.14	3.08616		1.45298	7.366
	1.15971	1.60109		0.929	8.84966
	1.25399			1.076	6.95079
	0.604431			1
	1.13765
	Ogdh			Ogdh			Ogdh
	Control	IGT		Control	Mild HG		Control	Severe HG
	0.898273	0.848836		0.898273	0.830523		1.00965	0.678102
	0.796905	0.994802		0.796905	0.908613		0.990444	0.781266
	1.39696	0.784964		1.39696	0.72507		0.983	0.902
	1.15692	0.64622		0.844412	0.581529		1.017	0.743753
	1.29504			1.02888	0.752		1	0.521497
	0.726655			1.15101	0.975
	0.918516			0.983
				1.017
	Fh1			Fh1			Fh1
	Control	IGT		Control	Mild HG		Control	Severe HG
	1.1739	0.878861		1.1739	0.715473		1.31031	0.681388
	0.868562	0.672		0.868562	0.453		0.763176	0.710731
	0.980775	0.407		0.980775	0.74		0.682	0.543
	0.72	0.696		0.682	0.831705		1.465	0.263803
	1.296	0.635417		1.465	0.611704		1	0.166838
	1.072	0.783775		1
	1.18439	0.661892
	1.42757
	0.466271
	1.26843
	Cox6a2			Cox6a2			Cox6a2
	Control	IGT		Control	Mild HG		Control	Severe HG
	1.1165	0.255588		1.1165	0.665449		0.84573	0.130385
	0.845111	0.586		0.845111	0.402921		1.18241	0.332102
	1.05981	1.086		1.05981	0.235459		1.041	0.195
	0.569	0.923		1.11405	0.282784		0.961	0.125508
	1.223	0.19615		0.967118	0.288		1	0.0206896
	1.438	1.28544		0.928146	0.085
	0.764005	0.279764		1.041	0.105369
	1.30889	0.225328		0.961	0.168281
	1.63969			1
	1.56855
	0.625173
	0.621928
Fig. 6c	Ppargc1a			Ppargc1a			Ppargc1a
	Control	IGT		Control	Mild HG		Control	Severe HG
	1.18783	0.664927		1.18783	0.672048		1.44384	0.671075
	1.40449	0.757		1.40449	0.373373		0.692596	0.578452
	0.599413	0.813		0.599413	0.216357		1.014	0.248
	0.388	0.698		1.36139	0.255335		0.986	0.525272
	1.492	0.896929		1.0005	0.863		1	0.27079
	1.73	0.447665		0.734174	0.753
	1.47089	0.417258		1.014	0.866541
	1.47919			0.986	0.358203
	0.803258			1
	0.572192

## Sheet: Fig. 7
Source Data Haythorne et al Figure 7
Fig. 7b	Control	IGT
	0.0466249	0.067502
	0.0953375	0.269311
	0.0361865	0.130132
	0.0848991	0.123173
	0.189283	0.244955
	0.178845	0.164927
	0.123173	0.192763
	0.0953375	0.21364
Fig. 7c	Control	Mild HG
	0.269854	0.437043
	0.327325	0.52325
	0.3221	0.59117
	0.285528	0.578109
Fig. 7d	Control	IGT
	38.836	39.954
	30.1902	32.4843
	40.4836	40.602
	26.1905	30.7789
	41.3059	37.3675
	42.4239	31.0738
Fig. 7e	Control	Mild HG
	43.0453	54.7912
	38.3107	63.5356
	36.325	71.7153
	48.2706	69.0516
	38.1999	49.6353
	38.0854	52.4188
Fig. 7f	Control	IGT
	0.0293754	0.183983
	0.0912183	0.214904
	0.0757576	0.12214
	0.0448361	0.214904
	0.021645	0.1376
		0.153061
Fig. 7g	Control	Mild HG
	0.0572821	0.231972
	0.0999391	0.266504
	0.0186878	0.309161
	0.0511883	0.221816
	0.0654073	0.325411
	0.0613447	0.207597
Fig. 7h	Control	IGT
	2.02142	3.78849
	4.13655	3.0656
	3.78849	8.28648
	2.47657	3.01205
Fig. 7i	Control	Mild HG
	13.9672	8.88
	7.48513	13.5774
	9.41333	11.6082
	13.1467	13.321
Fig. 7j	Control	IGT
	9.20446	21.9926
	12.7732	18.8699
	13.9628	22.29
	5.87445	20.9517
	18.0585	14.8525
	6.66154	37.1821
	19.8003	30.803
		14.0283
Fig. 7k	Control	Mild HG
	22.7778	7.46246
	24.0541	9.03904
	20	8.13814
	22.2523	12.1171

## Sheet: Fig. 8
Source Data Haythorne et al Figure 8
Fig. 8a	Time (mins)	Control																				IGT
	0.92	35.37	27.02	33.76	25.49	34.66	53.6	44.16	33.71	22.39	36.03	37.87	32.39	30.44	31.14	31.31	19.61	26.34	36.98	59.4	49.29	67.46	39.17	26.97	26.73	35.02	91.5	53.61	49.96	17.12	50.38	7.75	47.9	17.63	44.2	58.56	78.95	43.56	11.28	16.22	55.52
	8.51	37.34	30.23	44.28	32.23	40.35	63.86	49.3	40.49	27.62	41.01	36.71	33.51	34.31	34.15	34.9	22.87	29.72	35.51	59.32	52.79	75.76	46.67	31.36	32.64	38.94	94.69	57.18	55.47	20.91	58.09	9.16	53.09	17.09	48	61.61	83.46	46.1	12.75	18.94	56.59
	16.11	36.65	28.34	43.45	30.27	40.99	66.34	47.74	41.06	27.32	39.75	39.84	33.35	33.88	35.13	33.93	23.91	29.1	36.47	58.82	52.86	74.48	46.26	30.4	30.59	39.11	97.25	54.07	55.02	17.79	55.87	9.23	53.09	16.97	46.88	61.13	87.07	46.55	12.32	21.42	57.76
	23.71	34.69	30.69	43.94	32.05	43.86	67.66	49.14	43.53	27.54	40.5	39.18	33.31	36.34	36.23	35.62	25.63	29.7	35.25	61.02	55.14	79.12	47.9	33.53	31.58	39.61	100.67	55.39	54.92	22.3	57.07	9.59	54.15	17.57	50.37	63.44	89.89	48.03	14.11	22.72	58.06
	31.3	32.27	29.73	42.1	30.41	42.61	67.4	47.78	44.99	27.91	40.55	38.61	33.64	35.31	37	36.72	27.11	28.92	38.02	60.88	53.43	74.8	46.14	34.25	30.85	40.56	99.84	54.98	57.04	19.67	57.51	10.37	55.12	16.29	48.32	63.27	88.12	46.79	14.23	22.53	58.91
	38.9	32.53	30.95	42.41	30.5	43.06	69.77	48.46	43.72	27.91	40.24	38.17	34.62	35.49	38.05	36.91	27.17	30.53	37.86	60.54	53.84	77.73	48.67	35.96	32.74	41.8	105.37	55.91	56.8	18.12	57.67	8.68	52.34	16.96	48.08	64.21	91.47	47.42	15.39	24.71	59.5
	46.6	75.97	30.32	46.34	47.09	59.46	76.98	57.47	58.48	41.32	75.13	86.01	87.87	55.71	51.46	65.68	30.16	50.06	40.08	123.64	76.48	137.74	68.52	54.15	32.94	32.72	183.31	66.5	90.33	18.22	99.33	9.28	112.51	13.84	75.73	105.93	159.17	53.42	20.73	22.03	90.45
	54.19	110.6	38.06	70.64	57.13	74.15	113.15	93.88	81.13	61.67	110.88	121.97	135.67	82.04	77.84	106.23	44.52	78.41	62.73	166.36	109.89	194.66	99.15	76.65	41.48	44.08	226.66	81.9	123.53	20.93	129.01	15.82	138.48	18.44	97.65	139.16	198.51	74.81	28.02	31.85	127.57
	61.78	121.37	47.11	85.31	61.07	81.67	128.17	111.7	91.56	70.47	123.15	134.82	156.11	96.37	89.48	115.28	52.69	89.89	79.27	180.3	123.37	209.99	112.85	85.15	46.18	52.23	240.94	91.45	135.74	23.4	143.17	20.5	153.52	24.69	112.48	154.62	220.51	88.82	33.63	39.66	142.89
	69.38	128.87	53.48	95.9	65.51	85.96	136.01	123.31	94.95	73.85	128.51	139.87	165.42	101.45	93.64	124.48	57.23	94.79	86.57	185.48	126.65	218.14	123.58	91.2	49.36	59.22	246.87	100.4	143.24	24.25	148.79	22.98	158.85	26.2	117.23	161.58	227.11	96.37	36.34	43.05	151.33
	76.97	130.02	57.34	101.39	67.77	89.36	140.94	126.01	96.98	76.47	132.58	141.32	170.97	109.56	100.23	132.55	62.29	102.71	94.27	190.4	130.35	221.75	126.8	91.87	51.05	61.25	249.59	105.16	146.51	26.57	151.22	19.11	163.39	30.62	123.96	167.83	236.24	104.93	40.84	48.72	157.92
	84.56	131.9	63.68	107.77	69.53	90.93	146.75	131.71	97.39	79.19	136.06	122.95	135.57	112.76	101.57	133.18	65.03	103.49	98.02	189.93	130.54	224.6	128.94	94.67	54.21	64.99	253.35	110.81	151.03	24.99	152.56	17.04	165.06	31.68	124.94	170.85	240.02	105.56	40.68	50.55	160.81
	92.15	136.29	66.94	115.42	73.16	94.74	151.82	136.63	100.05	83.18	139.5	116.42	116.07	113.87	101.04	135.09	65.97	105.67	101.03	188.55	128.67	228.39	131.71	97.25	57.6	69.11	256.07	117.48	154.92	26.45	155.2	15.96	153.51	30.07	125.6	171.31	239.9	106.61	41.54	52.04	163.01
	99.75	127.65	68.15	118.83	73.78	95.73	152.44	138.07	100.33	83.26	139.47	116.47	110.2	118.07	99.82	142.26	70.83	107.49	104.9	188.2	131.05	232.07	133.96	96.49	57.82	69.87	256.86	119.74	156.72	26.23	153.51	18.37	147.08	27.41	128.19	174.04	242.73	114.82	43.29	54.43	163.39
	107.91	94.43	58.97	99.6	45.41	62.59	122.18	113.62	79.52	67.17	107.69	93.87	104.46	92.19	80.21	113.58	57.85	86.97	74.38	144.2	100.5	167.2	103.64	79.29	46.58	59.08	209.88	100.05	128.32	19.43	119.82	21.03	123.43	26.05	106.29	143.34	196.28	89.64	38.76	43.08	127.36
	116.43	65.7	58.36	91.16	45.01	58.6	116.69	109.85	68.35	53.56	88.39	68.46	74.46	76.91	62.48	78.22	52.26	66.48	62.53	123.71	90.37	135.94	82.59	66.67	46.47	58.78	197.92	97.71	113.47	17.53	103.07	15.45	98.23	25.19	87.17	116.71	173.34	74.38	31.52	40.08	98.32
	124.94	47.02	54.13	77.08	41.71	54.08	105.38	90.47	55.3	38.88	63.3	53.09	53.1	58.47	47.51	56	44.76	44.46	51.09	91.34	72.46	102.89	62.88	49.9	42.11	55.19	155.13	87.86	86.1	17.92	78.09	12.82	70.77	23.59	66.41	77.78	135.43	55.5	21.33	33.21	67.05
	133.46	37.35	50.84	68.07	38.98	47.45	94.92	73.96	44.25	30.47	46.24	42.99	40.61	48.42	37.65	45.76	38.54	33.42	41.06	69.59	57.37	80.63	49.07	38.31	36.53	50.68	117.28	77.44	63.41	16.45	58.93	10.43	55.35	22.21	52.79	56.8	104.59	48.5	15.45	28.35	49.2
	141.98	32.81	47.64	59.38	36.64	43.05	84.49	62.58	38.49	26.05	37.87	38.92	36.02	43.07	33.06	40.93	35.06	29.63	36.89	60.56	50.88	67.73	42.46	32.81	34.27	46.78	93.5	68.33	51.79	15.68	49.31	10.4	48.52	21.86	45.45	47.73	90.21	40.41	14.47	25.21	43.5
	150.49	29.79	44.87	50.85	34.71	37.19	75.34	54.27	35.68	23.97	34.56	35.59	32.48	40.69	30.69	35.36	31.96	27.47	32.74	55.87	47.97	60.91	38.31	30.29	30.72	41.59	81.22	61.42	45.56	15.19	44.09	8.35	45.19	19.64	40.41	43.86	81.05	35.69	13.42	23.97	39.58
	159.01	27.66	42.48	45.81	32.16	35.76	68.86	50.61	33.54	23.59	33.24	34.69	32.35	39.68	29.84	37.36	30.88	26.96	32.49	54.31	46.06	57.66	36.92	28.41	28.6	38.79	75.78	56.46	42.7	14.34	41.45	9.45	44.54	19.59	39.95	43.19	82.79	34.08	13.24	23.16	39.5
	167.53	27.79	39.56	41.36	28.72	33.91	62.9	46.64	32.53	22.41	31.82	35.62	32.35	40.82	30.46	38.65	30.83	28.1	33.42	56.28	47.29	54.22	35.87	26.47	25.38	35.93	71.77	51.86	40.57	13.19	40.17	10.32	45.62	20.22	41.27	44.33	76.95	42.08	13.66	24.03	39.96
	175.69	27.86	43.89	41.39	29.17	34.38	57.96	39.75	31.96	18.15	31.56	37.74	31.86	38.07	30.64	45.95	28.8	26.61	36.11	70.57	51.21	47.53	33.13	20.91	26.53	34.03	60.76	58.39	43.02	15.05	45.19	11.94	47.29	24.49	39.59	31.96	59.9	42.19	14.52	25.68	42.22
	183.29	20.27	42.59	35.2	29.2	33.68	51.13	39.48	29.92	13.52	22.87	14.88	7.31	31.01	20.98	25.44	23.68	13.83	32.95	38.45	33.8	43.52	31.36	20.1	25.33	34.58	48.85	52.63	33.08	13.42	28.25	7.08	25.47	15.17	28.3	22.5	41.61	29.96	5.78	17.35	22.3
	190.9	16.16	38.03	31.68	28.56	33.59	47.64	38.57	27.89	13.61	21.07	18.42	14.13	35.91	26.55	28.86	30.96	19.43	36.87	36.9	32.07	35.95	27.46	17.5	25.94	35.49	45.64	47.48	30.13	15.34	23.81	6.48	25.36	22.92	34.13	29.6	45.35	29.88	13.56	22.35	25.15
	198.5	14.14	35.07	30.77	28.11	33.26	42.61	35.81	25.57	11.35	17.96	15.95	10.02	36.82	23.78	25.89	30	17.38	29.97	30.34	25.74	30.43	23.24	16.33	27.48	36.9	41.66	44.2	27.5	13.53	21.84	5.38	21.54	20.35	32.55	27.51	41.69	29.77	11.3	20.97	21.69
	206.1	11.4	32.44	28.81	26.86	32.23	40.02	34.33	23.64	11.88	16.09	13.95	9.4	33.02	22.26	18.1	29.59	18.45	30.08	28.34	23.81	24.79	21.27	13.07	26.63	36.46	37.32	40.37	22.52	14.87	19.89	5.55	19.88	21.38	31.14	24.42	40.7	29.13	11.25	21.59	21.54
	213.7	10.19	28.28	24.98	24.71	30.56	37.07	32.23	20.21	13.24	15.24	12.82	7.45	26.53	15.56	14.13	26.99	14.55	25.27	24	19.05	22.74	18.23	12.74	23.94	32.54	33.49	36.85	20.1	14.13	18.18	4.52	18.13	19.28	26.92	19.56	31.44	22.55	8.75	18.93	19.3
	221.31	9.67	26.7	23.27	24.53	28.66	33.39	29.29	19.68	11.56	13.99	12.28	7.91	23.49	13.87	14.52	25.18	14.44	23.9	20.95	17.45	20.96	17.33	11.26	22.58	31.79	30.36	33.72	18.83	11.53	17.57	4.07	16.36	17.96	22.5	19.31	34.65	20.94	7.57	17.08	16.62
	228.91	7.47	26.71	20.17	21.53	24.92	31.57	25.38	20.18	11.64	13.28	9.13	5.57	21.97	13.25	9.71	21.64	12.11	21.71	20.06	14.95	18.71	16.49	10.99	22.06	30.49	28.59	30.97	17.34	12.47	15.53	3.07	15.08	15.7	20.2	15.79	27.28	18.17	7.55	15.38	15.37
Fig. 8b	Control	IGT
	34.81	74.89
	29.49	45.8
	41.66	32.08
	30.16	30.86
	40.92	39.17
	64.77	98.22
	47.76	55.19
	41.25	54.87
	26.78	19.32
	39.68	56.1
	38.4	9.13
	33.47	52.61
	34.3	17.08
	35.28	47.64
	34.9	62.04
	24.38	86.49
	29.05	46.41
	36.68	13.35
	60	21.09
	52.89	57.72
Fig. 8c	Time (mins)	Control																				IGT
	0.92	108.719	87.3031	79.5908	83.5752	80.4868	76.819	91.1358	77.1052	80.2179	89.5279	99.2207	93.5425	85.7712	81.8387	84.8179	72.1857	86.2773	97.6876	98.1296	91.5393	86.7926	80.4887	74.9883	81.6188	83.7952	86.8302	95.8869	87.9586	94.4783	87.3632	89.2704	91.5143	103.966	91.9417	91.2053	86.3055	91.8594	73.3093	65.6492	93.3137
	8.51	114.776	97.6894	104.413	105.644	93.7129	91.5213	101.727	92.6213	98.9553	101.906	96.1685	96.7842	96.6613	89.755	94.5507	84.1925	97.3549	93.7845	97.995	98.0584	97.4629	95.8904	87.199	99.6873	93.1726	89.8635	102.263	97.6428	115.373	100.733	105.533	101.434	100.76	99.8411	95.9585	91.2354	97.2049	82.815	76.678	95.1068
	16.11	112.641	91.5657	102.437	99.2223	95.1868	95.0778	98.5258	93.9183	97.8846	98.7843	104.374	96.3305	95.4408	92.305	91.928	87.9962	95.3288	96.3376	97.1639	98.1705	95.8223	95.0568	84.5261	93.4339	93.5708	92.2946	96.6947	96.8524	98.2024	96.8715	106.318	101.444	100.072	97.5037	95.2036	95.1904	98.1504	80.0675	86.6814	97.0775
	23.71	106.643	99.1778	103.603	105.065	101.856	96.9771	101.398	99.5687	98.6604	100.639	102.645	96.2186	102.371	95.215	96.5068	94.3575	97.2965	93.1077	100.802	102.422	101.79	98.4186	93.2421	96.4496	94.7792	95.5365	99.0613	96.6732	123.059	98.9603	110.504	103.453	103.602	104.761	98.8012	98.264	101.286	91.6536	91.9441	97.5783
	31.3	99.2042	96.0717	99.2633	99.6972	98.9592	96.5945	98.6024	102.924	100.003	100.78	101.153	97.1671	99.4895	97.2232	99.468	99.7892	94.7508	100.43	100.56	99.2378	96.235	94.8093	95.2499	94.2154	97.0293	94.7454	98.3298	100.409	108.574	99.7254	119.437	105.314	96.0564	100.501	98.5421	96.3388	98.6597	92.4645	91.1924	99.0075
	38.9	100	100	100	100	100	100	100	100	100	100	100	100	100	100	100	100	100	100	100	100	100	100	100	100	100	100	100	100	100	100	100	100	100	100	100	100	100	100	100	100
	46.6	233.5	97.982	109.257	154.362	138.085	110.326	118.587	133.776	148.046	186.708	225.342	253.798	156.962	135.218	177.923	111.013	163.987	105.864	204.243	142.058	177.199	140.797	150.585	100.588	78.2956	173.959	118.922	159.019	100.564	172.234	106.883	214.968	81.6115	157.505	164.977	174.01	112.652	134.696	89.1767	152.01
	54.19	339.941	122.992	166.565	187.293	172.195	162.174	193.738	185.583	220.969	275.558	319.566	391.844	231.136	204.551	287.77	163.857	256.867	165.684	274.815	204.096	250.433	203.732	213.16	126.673	105.471	215.103	146.47	217.465	115.508	223.702	182.243	264.586	108.761	203.112	216.737	217.017	157.758	182.087	128.917	214.397
	61.78	373.059	152.238	201.151	200.209	189.675	183.695	230.501	209.437	252.487	306.038	353.22	450.901	271.505	235.139	312.296	193.958	294.48	209.395	297.83	229.138	270.15	231.88	236.794	141.045	124.966	228.653	163.556	238.966	129.12	248.258	236.086	293.326	145.634	233.942	240.806	241.067	187.288	218.482	160.527	240.148
	69.38	396.101	172.822	226.114	214.746	199.638	194.943	254.467	217.206	264.602	319.36	366.462	477.774	285.815	246.085	337.229	210.677	310.527	228.658	306.39	235.237	280.638	253.929	253.595	150.757	141.683	234.28	179.561	252.154	133.835	257.998	264.698	303.513	154.488	243.833	251.655	248.277	203.219	236.112	174.239	254.34
	76.97	399.659	185.305	239.054	222.182	207.521	202.01	260.043	221.838	273.971	329.482	370.247	493.824	308.671	263.4	359.076	229.3	336.463	249.014	314.525	242.098	285.288	260.552	255.477	155.909	146.542	236.865	188.077	257.913	146.619	262.211	220.138	312.184	180.575	257.836	261.375	258.265	221.256	265.324	197.184	265.417
	84.56	405.424	205.795	254.103	227.946	211.179	210.326	271.786	222.786	283.723	338.132	322.124	391.569	317.695	266.909	360.797	239.368	339.038	258.91	313.742	242.449	288.957	264.941	263.256	165.552	155.495	240.433	198.172	265.87	137.912	264.542	196.263	315.379	186.819	259.871	266.081	262.391	222.584	264.311	204.608	270.265
	92.15	418.911	216.307	272.133	239.839	220.014	217.593	281.955	228.86	298.01	346.667	305.005	335.256	320.808	265.52	365.959	242.847	346.189	266.863	311.47	238.985	293.828	270.642	270.438	175.9	165.347	243.01	210.111	272.728	145.977	269.114	183.849	293.316	177.349	261.247	266.803	262.266	224.8	269.929	210.62	273.974
	99.75	392.372	220.243	280.172	241.861	222.322	218.48	284.93	229.51	298.305	346.589	305.154	318.291	332.655	262.306	385.392	260.702	352.123	277.079	310.888	243.411	298.566	275.257	268.322	176.579	167.169	243.76	214.155	275.886	144.742	266.173	211.65	281.026	161.65	266.617	271.062	265.361	242.121	281.247	220.297	274.613
	107.91	290.244	190.558	234.849	148.856	145.358	175.119	234.475	181.912	240.671	267.617	245.942	301.718	259.747	210.776	307.692	212.937	284.928	196.477	238.199	186.672	215.107	212.958	220.49	142.24	141.351	199.176	178.935	225.902	107.215	207.759	242.262	235.833	153.659	221.079	223.242	214.578	189.025	251.838	174.362	214.051
	116.43	201.937	188.587	214.932	147.552	136.089	167.252	226.685	156.358	191.898	219.66	179.37	215.076	216.695	164.198	211.897	192.349	217.79	165.161	204.362	167.84	174.884	169.704	185.408	141.918	140.641	187.828	174.74	199.748	96.7264	178.717	177.985	187.682	148.579	181.31	181.77	189.494	156.841	204.824	162.203	165.237
	124.94	144.518	174.92	181.736	136.722	125.596	151.03	186.693	126.49	139.289	157.313	139.081	153.367	164.727	124.838	151.713	164.751	145.641	134.949	150.892	134.59	132.367	129.214	138.751	128.597	132.041	147.223	157.141	151.565	98.8808	135.407	147.646	135.227	139.139	138.134	121.134	148.05	117.034	138.614	134.417	112.692
	133.46	114.818	164.276	160.499	127.784	110.188	136.04	152.626	101.234	109.16	114.912	112.636	117.284	136.425	98.933	123.959	141.876	109.492	108.451	114.959	106.56	103.735	100.829	106.54	111.565	121.245	111.3	138.488	111.622	90.78	102.189	120.198	105.764	130.957	109.797	88.4593	114.339	102.265	100.374	114.752	82.6856
	141.98	100.841	153.936	140.003	120.101	99.9763	121.09	129.148	88.048	93.3415	94.116	101.957	104.035	121.35	86.8862	110.867	129.038	97.0797	97.4399	100.034	94.5104	87.1396	87.2498	91.2282	104.652	111.93	88.7318	122.201	91.1726	86.5116	85.5011	119.79	92.6997	128.939	94.5283	74.3399	98.6212	85.214	94.0055	102.039	73.1048
	150.49	91.555	144.995	119.887	113.795	86.3695	107.981	111.995	81.6191	85.8793	85.898	93.2454	93.8212	114.649	80.6612	95.801	117.649	89.9794	86.4773	92.2838	89.097	78.3587	78.7293	84.2382	93.8105	99.5076	77.0791	109.845	80.2024	83.8338	76.4499	96.1354	86.3385	115.802	84.0486	68.3024	88.6044	75.255	87.2126	97.0189	66.5131
	159.01	85.0255	137.266	108.006	105.43	83.0588	98.6979	104.439	76.7199	84.5345	82.6152	90.8842	93.4499	111.802	78.4235	101.219	113.657	88.3274	85.8183	89.7144	85.5585	74.1773	75.8604	78.9953	87.3563	92.8029	71.9197	100.981	75.1639	79.1349	71.8712	108.876	85.0918	115.52	83.0893	67.2712	90.51	71.8547	86.0134	93.7234	66.3908
	167.53	85.4057	127.852	97.5149	94.1612	78.7454	90.1524	96.2464	74.4224	80.3051	79.0725	93.328	93.4402	115.007	80.047	104.716	113.498	92.0632	88.2654	92.9751	87.8253	69.7552	73.6981	73.6117	77.512	85.9608	68.1084	92.7519	71.4203	72.7804	69.6504	118.856	87.1617	119.269	85.8488	69.0352	84.1281	88.7362	88.7571	97.2406	67.1671
	175.69	85.6365	141.831	97.5801	95.642	79.8414	83.0704	82.0377	73.1161	65.016	78.4225	98.8849	92.0322	107.244	80.5298	124.489	106.027	87.1613	95.3706	116.579	95.1141	61.1433	68.0776	58.1335	81.0339	81.4097	57.6569	104.419	75.7243	83.0835	78.3515	137.567	90.3588	144.407	82.3503	49.7675	65.4815	88.9678	94.348	103.951	70.9501
	183.29	62.3079	137.637	83.0043	95.719	78.2152	73.2772	81.4765	68.4371	48.453	56.8445	38.9759	21.1213	87.3808	55.1375	68.923	87.1521	45.2956	87.0267	63.5169	62.7799	55.9935	64.4479	55.8944	77.3652	82.7419	46.3547	94.1274	58.2398	74.0795	48.9866	81.5199	48.6598	89.4367	58.8682	35.0476	45.489	63.1837	37.5801	70.2326	37.4722
	190.9	49.6821	122.892	74.6953	93.6299	78.011	68.2779	79.5838	63.7927	48.7673	52.3737	48.2587	40.8002	101.161	69.7692	78.1761	113.958	63.6677	97.3989	60.9477	59.5618	46.2516	56.4165	48.6708	79.21	84.9027	43.3142	84.9068	53.0369	84.6586	41.2911	74.6874	48.4474	135.156	70.983	46.1066	49.5817	63.0126	88.0921	90.4611	42.2617
	198.5	43.4479	113.332	72.5624	92.1631	77.2436	61.0731	73.8915	58.4878	40.6754	44.6223	41.789	28.9276	103.737	62.4818	70.1476	110.436	56.9372	79.1641	50.1218	47.8119	39.1468	47.7441	45.4192	83.9271	88.2727	39.5361	79.0439	48.4128	74.6446	37.8718	61.993	41.1529	120.007	67.7021	42.8382	45.5765	62.7692	73.4422	84.8944	36.4539
	206.1	35.0462	104.839	67.9277	88.0705	74.8615	57.3566	70.8503	54.0815	42.5716	39.9872	36.5453	27.1378	93.0355	58.4847	49.0461	108.901	60.4261	79.4443	46.8079	44.2304	31.8971	43.7139	36.3385	81.3409	87.2296	35.416	72.1931	39.6414	82.0557	34.4954	63.9586	37.9908	126.078	64.7712	38.0357	44.4889	61.4243	73.0826	87.3976	36.2016
	213.7	31.3303	91.3738	58.9098	81.0165	70.9653	53.1363	66.5035	46.2401	47.4295	37.8811	33.5962	21.5196	74.7569	40.8801	38.2725	99.3554	47.6619	66.752	39.6484	35.377	29.2604	37.4526	35.4272	73.1204	77.8444	31.7833	65.9077	35.386	78.0069	31.516	52.0261	34.6387	113.707	55.982	30.4639	34.3656	47.5601	56.8511	76.6038	32.4363
	221.31	29.7245	86.2729	54.8586	80.4309	66.5709	47.8568	60.4509	45.0287	41.417	34.7677	32.1635	22.8524	66.1848	36.4469	39.3317	92.6897	47.2993	63.1254	34.6136	32.4074	26.9713	35.6099	31.3172	68.9494	76.0468	28.8157	60.3016	33.1503	63.6358	30.4656	46.8779	31.2569	105.948	46.7973	30.0683	37.8774	44.1512	49.1656	69.1403	27.9346
	228.91	22.9509	86.3117	47.5573	70.5754	57.8805	45.2455	52.3828	46.1567	41.7063	32.9937	23.9292	16.0962	61.9092	34.8091	26.2979	79.6435	39.6811	57.3407	33.1449	27.7716	24.0736	33.8788	30.5693	67.3647	72.9496	27.1326	55.3935	30.5186	68.8024	26.9262	35.3856	28.8071	92.6153	42.0085	24.5933	29.8207	38.3106	49.0742	62.2495	25.8338
Fig. 8d	Mitochondrial process	Control																				IGT
	20G	292.372	120.243	180.172	141.861	122.323	118.48	184.93	129.51	198.305	246.589	205.154	218.291	232.655	162.306	285.392	160.702	252.123	177.079	210.888	143.411	198.566	175.257	168.322	76.5786	67.1693	143.76	114.155	175.886	44.7422	166.173	111.65	181.026	61.6504	166.617	171.062	165.361	142.121	181.247	120.297	174.613
	ATP-linked	306.967	92.3913	182.657	147.699	143.577	128.328	188.684	155.088	218	267.516	211.826	224.851	217.648	182.259	280.676	147.204	260.06	188.813	217.912	155.585	228.811	201.559	194.711	99.0666	81.2085	175.651	121.403	204.466	71.9618	196.523	92.7935	193.864	42.3815	180.768	202.027	181.233	153.385	192.49	123.057	207.446
	Mito-leak	62.4548	41.5398	49.9576	23.5858	20.865	44.9069	43.8636	28.2656	38.5988	46.0788	69.3988	77.3439	53.0981	45.2379	78.4183	33.8547	52.3821	30.9247	59.8302	60.0537	45.6816	39.8193	43.0423	10.1472	13.0111	40.9759	37.3584	40.9017	3.978	42.7242	83.4707	58.3547	26.6535	43.8404	44.4418	54.3074	50.4256	39.683	34.9911	41.3332
	Non-mito	22.9509	86.3117	47.5573	70.5754	57.8805	45.2455	52.3828	46.1567	41.7063	32.9937	23.9292	16.0962	61.9092	34.8091	26.2979	79.6435	39.6811	57.3407	33.1449	27.7716	24.0736	33.8788	30.5693	67.3647	72.9496	27.1326	55.3935	30.5186	68.8024	26.9262	35.3856	28.8071	92.6153	42.0085	24.5933	29.8207	38.3106	49.0742	62.2495	25.8338
Fig. 8e	Time (mins)	Control																			Mild HG
	0.92	22.57	43.56	45.23	51.67	53.51	19.95	57.37	28.83	20.58	37.34	43.28	9.33	44.57	32.32	51.78	28.1	47.11	50.18	33.38	4.92	25.24	40.75	46.18	59.84	11.44	69.13	45.11	25.92	36.51	41.76	18.88	26.52	31.54	35.42	35.03	17.68	10.8	22.35	26.11
	8.52	19.29	41.41	52.19	53.93	52.23	28.59	66.24	30.55	24.72	38.81	42.75	20.38	47.1	32.94	59.47	34.98	45.41	53.61	34.73	6.15	25.59	45.68	53.49	63.19	15.68	80.45	48.5	26.8	38.03	43.23	22.39	30.78	31.38	35.23	35.02	22.45	13.04	25.27	27.08
	16.12	22.03	62.19	58.77	54.96	56.27	31.81	68.76	33.62	28.85	39.7	40.63	20.9	50.64	36.55	64.18	34.02	47.35	58.32	35.42	8.8	30.99	51.05	57.67	70.94	14.87	83.57	53.71	30.24	38.21	44.68	23.42	28.89	29.67	34.24	43.22	23.65	17	25.63	27.26
	23.73	20.19	35.27	63.01	57.56	56.39	29.19	70.36	33.7	28.67	40.94	40.15	22.09	48.81	37.36	66.42	36.31	48.96	55.77	37.6	12.71	23.17	51.73	60.42	73.57	14.41	87.1	55.62	31.89	39.53	46.19	23.88	30.15	31.41	34.43	43.59	22.69	17.2	27.31	29.2
	31.34	21.33	45.8	60.44	60.18	74.97	38.5	75.71	36.28	33.33	43.22	41.15	26.65	47.7	38.9	67.98	38.66	47.87	58.85	38.6	14.04	22.09	55.59	63.64	76.29	17.17	89.29	58.23	35.45	39.96	53.23	25.93	34.31	34.23	36.4	46.91	24.28	19.62	28.81	30.75
	38.95	19.16	41	71.94	60.23	61.61	43.6	77.58	35.35	31.62	42.98	45.32	29.39	48.96	43.98	72.65	39.57	50.83	61.47	40.97	12.96	22.99	56.51	60.33	76.83	15.38	90.94	60.3	34.62	38.44	52.27	27.33	36.4	37.06	37.58	48.12	27.68	21.2	28.14	31.58
	46.67	28.8	75.88	82.5	80.3	75.99	61.37	166.13	35.46	35.66	46.83	78.11	42.37	91.92	37.95	111.32	43.56	84.76	103.62	50.71	14.71	32.59	68.49	79.51	80.26	16.54	108.68	64.43	31.3	41.18	91.49	36.35	37.28	53.4	47.12	47.92	33.63	24.09	47.43	36.85
	54.27	35.43	100.25	133.64	106.45	102.71	92.41	217.63	39.2	48.21	64.76	103.23	54.88	131.16	55.92	152.58	55.41	114.61	127.38	63.86	18.91	36.42	91.58	104.91	108.59	24.37	136.9	84.99	37.61	43.93	130.46	45.32	43.33	65.83	71.08	54.67	46.08	24.16	61.32	43.34
	61.88	40.7	112.48	159.43	119.46	122.58	110.23	239.56	45.55	57.26	72.87	119.76	61.77	137.82	61.81	167.61	64.31	134.75	136.93	77.05	22.02	43.7	101.68	111.16	122.56	29.36	151.34	94.57	42.99	49.49	144.27	50.59	48.66	70.34	82.46	60.46	46.31	24.87	73.4	45.98
	69.48	46.76	124.97	173.78	128.92	126.91	116.39	251.31	51.87	63.04	81.68	127.09	64.18	151.68	64.43	171.42	69.94	143.28	142.22	77.49	23.19	46.45	108.68	118.27	131.44	32.46	162.57	102.71	45.6	54.21	149.48	51.73	49.88	73.56	86.59	61.6	49.72	25.02	69.05	46.32
	77.08	48.61	134.53	179.54	136.26	143.37	124.01	257.06	55.18	68.7	85.72	136.2	71.28	161.95	88.08	180.56	76.71	155.72	150.9	82.75	22.79	45.39	110.4	122.95	135.64	32.02	170.08	105.99	47.64	55.44	157.78	58.65	56.07	82.1	93.39	67.82	54.4	29.65	72.95	52.16
	84.7	49.47	139.5	184.65	140.87	141.78	124.59	261.3	57.56	73.44	91.22	143.09	76.47	164.1	86.24	185.27	80.03	162.14	153.48	90.12	19.09	47.02	112.27	125.37	139.81	31.61	172.34	109.64	50.26	57.78	162.15	59.6	60.96	85.89	99.32	69.75	55.88	31.64	78.96	53.1
	92.31	49.06	141.59	193.62	143.67	158.6	133.78	270.45	65.17	81.2	98.74	142.58	83.92	169.46	88.82	182.32	79.47	162.11	148.49	84.01	22.76	49.13	119.83	129.76	147.14	34.68	179.79	116.16	54.82	62.65	157.13	54.3	54.29	79.85	94.64	64.35	51.34	25.65	69.33	46.75
	99.92	49.84	140.26	197.61	137.21	174.54	135.91	271.33	67.52	84.81	101.45	142.52	84.15	173.04	93.46	190.55	90.31	170.53	144.12	87.66	20.96	49.26	120.01	131.28	148.68	32.07	181.36	119.23	55.58	62.08	136.19	56.02	58.91	88.33	102.42	69.55	55.87	33.22	70.28	48.76
	108.09	39.16	118.47	152.31	99.74	150.32	105.69	228.55	51.66	62.67	70.88	100.16	67.69	137.75	74.94	153.17	69.81	134.51	120.58	67.7	16.07	36.05	89.9	105.23	116.58	28.14	147.94	100.63	38.94	42.26	99.44	42.15	47.66	73.59	81.92	52.44	44.31	25.67	61.58	41.62
	116.62	38.8	110.97	130.18	93.51	142.24	106.46	210.29	48.37	54.72	61.71	74.45	60.4	129.94	69.27	146.27	71.54	116.02	100.58	52.97	12.22	31.32	84	102.16	110.67	28.25	145.62	95.43	34.67	40.94	71.98	33.89	41.98	70.59	69.77	51.85	35.52	21.31	50.91	34.44
	125.14	37.41	101.51	97.83	86.88	132.19	89.78	175.3	48.06	48.18	51.07	62.05	49.54	111.78	43.99	124.89	63.86	89.48	80.3	40.56	11.91	24.05	64.31	83.93	88.56	26.75	120.03	78.11	29.04	40.5	53.91	27.35	36.25	59.66	52.62	41.24	28.83	19.19	36.86	28.91
	133.66	32.68	85.86	70.54	74.79	102.51	65.8	125.35	40.95	40.13	40.27	52.11	35.36	78.31	41.26	97.21	52.78	69.12	65.95	34	6.26	16.47	46.02	66.17	62.89	13.88	93.88	60.25	21.59	32.69	41.55	21.63	30.69	48.39	36.85	32.42	22.75	15.56	27.2	24.39
	142.2	36.55	82.41	62.12	71.66	98.42	55.32	104.63	44.14	43.7	41.04	48.18	30.57	58.61	35.73	80.19	46.39	58.43	59.04	32.67	12.16	19.78	43.14	55.91	58.54	15.35	84.94	57.7	25.95	36.67	37.32	19.49	28.21	39.03	30.81	34.92	23.54	15.82	23.99	24.18
	150.72	36.08	74.15	56.44	63.91	86.73	46.26	88.43	42.39	41.99	39.1	44.25	26.13	50.87	40.54	68.4	38.82	50.51	54.33	30.31	12.09	20.23	41.02	48.28	53.54	12.82	73.7	52.22	25.91	34.98	33.28	17.82	25.38	32.04	26.13	28.22	18.71	13.44	21.44	22.64
	159.25	35.29	69.14	52.17	60.69	77.67	40.72	80.43	41.08	40.52	37.02	41.24	25.7	45.95	39.05	64.24	35.01	46.69	52.49	30.53	12.22	20.57	38.82	50.2	51.39	17.34	70.94	49.55	25.39	33.32	32.62	17.88	26.11	29.46	24.84	32.31	19.18	14.17	21.66	23.23
	167.77	31.6	61.91	47.16	54.62	68.93	36.19	74.14	37.35	37.16	33.35	41.14	27.66	46.01	34.89	63.41	36.37	45.83	53.46	31.97	9.72	17.78	35.14	42.92	47.94	17.07	65.31	45.07	22.86	30.91	34.24	19.74	26.9	26.83	26.68	33.48	20.98	15.15	23.46	24.28
	175.95	35.14	67.34	40.53	55.48	78.26	33.05	64.62	41.39	41.74	35.85	47.61	25.96	48.32	35.6	63.79	34.48	43.93	51.72	34.67	9	17.19	24.87	30.63	39.97	18.8	71.39	39.38	24.97	33.01	39.05	19.09	28.6	14.96	23.96	23.74	18.71	17.43	21.13	23.13
	183.54	40.99	65.07	43.7	56.25	78.87	36.79	62.68	44.68	46.52	35.43	35.68	30.9	40.45	36.84	54.48	34.56	42.9	45.07	28.31	12.14	19.89	29.58	36.21	42.44	25.52	59.38	39.34	28.25	35.46	20.25	18.28	26.9	12.18	24.99	33.76	16.51	14.61	13.8	20.82
	191.16	36.11	52.69	39.21	51.54	64.79	31.18	55.64	41.39	43.07	31.61	31.75	32.23	40.96	36.83	53.13	36.07	38.4	40.63	26.75	9.08	16.55	24.84	32.62	40.49	18.96	52.58	36.53	24.59	32.59	15.06	17.39	27.4	20.42	24.2	36.16	18.13	12.94	12.83	20.71
	198.77	28.95	42.76	33.65	44.56	-26.93	27.46	48.46	32.17	35.35	25.96	29.92	32.87	35.04	37.93	50.08	34.25	34.66	37.49	26.31	3.02	10.24	18.24	25.19	35.47	19.13	44.1	30.02	18.43	26.27	12.96	14.55	26.85	24.06	22.87	34.83	15.85	12.95	13.42	18.83
	206.38	27.84	36.92	30.11	42.08	36.4	22.75	44.72	30.4	32.32	21.1	27.26	32.49	33.75	36.26	46.3	32.99	33.44	35.42	24.93	1.46	8.15	14.85	23.59	32.77	14.45	41.73	26.97	17.71	25.11	12.33	16.29	24.85	23.97	22.5	35.05	14.78	14.86	12.75	20.39
	214	24.26	32.36	27.61	28.98	54.76	21.69	40.99	25.63	29.43	18	23.32	25.88	29.02	27.24	38.15	28.55	27.32	30.69	21.57	1.77	7	11.28	21.11	26.8	8.67	39.21	24.78	13.99	21.69	9.61	12.53	20.69	18.94	17.91	31.47	10.31	11.04	6.98	17.18
	221.61	23.24	28.82	24.97	37.6	47.49	18.66	37.99	24.38	24.22	17.86	20.68	23.42	23.51	22.61	33.91	26.03	25.47	27.91	18.35	1.04	7.05	10.74	18.53	22.03	11.32	30.03	22.54	12.28	21.13	7.67	11.63	19.97	16.15	18.85	28.43	11.36	9.88	6.47	15.7
	229.23	21.76	26.21	22.54	34.57	34.78	18.49	37.22	23.49	24.08	15.57	18.47	18.72	18.11	19.53	30.82	21.29	21.51	26.09	16.61	1.25	6.98	11.7	18.6	21.07	12.57	32.6	21.82	12.93	20.67	6.54	10.02	15.93	12.74	15.25	25.66	9.26	9.19	4.6	14.09
Fig. 8f	Control	Mild HG
	20.76	9.93
	44.87	25.01
	58.6	50.22
	56.42	56.95
	59.16	70.11
	31.94	14.82
	69.34	83.42
	33.05	53.58
	27.96	30.82
	40.5	38.45
	41.81	49.09
	24.76	25.14
	49.03	32.44
	39.2	33.09
	67.81	35.66
	37.14	45.46
	48.75	24.58
	58.6	18.75
	38.15	27.47
		29.7
Fig. 8g	Time (mins)	Control																			Mild HG
	0.92	117.78	106.235	62.8718	85.7956	86.8558	45.7493	73.9476	81.5482	65.0618	86.87	95.497	31.7351	91.0482	73.4909	71.2671	71.0117	92.6782	81.6408	81.4808	37.9662	109.779	72.1118	76.5505	77.8841	74.3689	76.0227	74.8177	74.8668	94.9671	79.8826	69.079	72.8474	85.1119	94.2498	72.7998	63.8785	50.9534	79.4141	82.6571
	8.52	100.692	100.997	72.538	89.5501	84.7792	65.5722	85.3848	86.4298	78.1617	90.2863	94.3273	69.3533	96.2111	74.8876	81.861	88.4055	89.3428	87.2118	84.7663	47.4309	111.288	80.8383	88.6642	82.241	101.975	88.4663	80.4374	77.4309	98.9369	82.694	81.9064	84.5514	84.6672	93.7554	72.7776	81.1026	61.5221	89.8021	85.7398
	16.12	115.001	151.679	81.6895	91.2531	91.3216	72.9723	88.6348	95.0994	91.2132	92.3681	89.6349	71.1217	103.433	83.1028	88.3427	85.9827	93.1557	94.87	86.452	67.9144	134.785	90.3338	95.6018	92.3304	96.6754	91.8965	89.0781	87.3689	99.3984	85.476	85.7016	79.3744	80.0494	91.1278	89.8134	85.4547	80.1852	91.0806	86.2989
	23.73	105.356	86.0258	87.5844	95.5778	91.5216	66.9517	90.6918	95.3302	90.6529	95.2432	88.5851	75.177	99.6976	84.9513	91.4248	91.7569	96.3281	90.7344	91.7704	98.0771	100.802	91.5442	100.153	95.7524	93.6821	95.7828	92.236	92.1325	102.815	88.3555	87.3708	82.8312	84.7675	91.6127	90.5851	81.963	81.1455	97.0291	92.4554
	31.34	111.349	111.705	84.0096	99.9205	121.678	88.3067	97.5876	102.651	105.401	100.554	90.7935	90.672	97.4388	88.4549	93.576	97.7118	94.1882	95.7442	94.2169	108.288	96.0859	98.3614	105.492	99.2939	111.629	98.1864	96.5707	102.406	103.937	101.835	94.8567	94.2655	92.3557	96.861	97.4918	87.7027	92.5679	102.36	97.3437
	38.95	100	100	100	100	100	100	100	100	100	100	100	100	100	100	100	100	100	100	100	100	100	100	100	100	100	100	100	100	100	100	100	100	100	100	100	100	100	100	100
	46.67	150.334	185.051	114.673	133.331	123.336	140.774	214.147	100.305	112.769	108.961	172.326	144.153	187.764	86.2983	153.22	110.086	166.761	168.572	123.754	113.494	141.756	121.192	131.805	104.454	107.556	119.502	106.853	90.4216	107.108	175.028	132.992	102.409	144.097	125.388	99.5958	121.498	113.669	168.532	116.668
	54.27	184.939	244.503	185.759	176.758	166.7	211.969	280.53	110.897	152.429	150.663	227.758	186.743	267.918	127.143	210.009	140.031	225.493	207.221	155.868	145.844	158.418	162.053	173.911	141.328	158.511	150.534	140.95	108.658	114.267	249.57	165.8	119.042	177.644	189.155	113.614	166.471	114.008	217.892	137.23
	61.88	212.451	274.312	221.606	198.355	198.96	252.832	308.789	128.858	181.06	169.544	264.232	210.192	281.523	140.542	230.702	162.532	265.116	222.756	188.053	169.878	190.096	179.93	184.268	159.519	190.957	166.419	156.83	124.184	128.732	275.998	185.073	133.66	189.805	219.428	125.645	167.296	117.338	260.801	145.571
	69.48	244.087	304.786	241.561	214.063	205.977	266.97	323.937	146.75	199.349	190.04	280.408	218.394	309.833	146.499	235.944	176.777	281.902	231.36	189.115	178.91	202.043	192.311	196.046	171.072	211.072	178.768	170.341	131.718	141.012	285.957	189.255	137.035	198.484	230.434	128.026	179.628	118.063	245.36	146.644
	77.08	253.732	328.088	249.565	226.255	232.701	284.45	331.349	156.102	217.247	199.446	300.506	242.555	330.799	200.28	248.535	193.872	306.365	245.482	201.972	175.798	197.449	195.357	203.816	176.532	208.203	187.024	175.768	137.619	144.202	301.843	214.568	154.035	221.526	248.512	140.953	196.538	139.878	259.219	165.144
	84.7	258.222	340.226	256.664	233.909	230.114	285.766	336.81	162.838	232.214	212.232	315.706	260.183	335.191	196.097	255.008	202.261	319.004	249.691	219.941	147.261	204.518	198.66	207.827	181.967	205.576	189.51	181.824	145.185	150.294	310.202	218.068	167.465	231.769	264.299	144.953	201.885	149.253	280.568	168.112
	92.31	256.065	345.32	269.13	238.551	257.417	306.842	348.61	184.371	256.776	229.734	314.567	285.561	346.149	201.945	250.947	200.839	318.94	241.572	205.046	175.598	213.685	212.032	215.096	191.5	225.504	197.707	192.641	158.371	162.969	300.596	198.675	149.143	215.469	251.839	133.732	185.461	120.993	246.353	148.01
	99.92	260.126	342.077	274.674	227.821	283.287	311.746	349.747	191.012	268.163	236.038	314.448	286.346	353.457	212.495	262.275	228.239	335.506	234.453	213.958	161.73	214.279	212.352	217.611	193.506	208.534	199.426	197.723	160.565	161.489	260.54	204.951	161.835	238.353	272.56	144.54	201.852	156.741	249.732	154.364
	108.09	204.385	288.922	211.714	165.608	243.984	242.43	294.606	146.136	198.167	164.92	220.983	230.309	281.378	170.395	210.827	176.435	264.647	196.156	165.235	123.98	156.819	159.082	174.438	151.733	182.987	162.681	166.878	112.478	109.939	190.242	154.216	130.927	198.579	218.01	108.989	160.065	121.088	218.785	131.757
	116.62	202.531	270.648	180.948	155.262	230.872	244.196	271.069	136.837	173.045	143.564	164.258	205.506	265.414	157.503	201.333	180.813	228.271	163.63	129.269	94.291	136.216	148.629	169.348	144.043	183.704	160.131	158.254	100.168	106.484	137.699	123.986	115.309	190.493	185.671	107.756	128.31	100.521	180.881	109.026
	125.14	195.272	247.563	135.988	144.264	214.56	205.938	225.959	135.973	152.352	118.81	136.899	168.566	228.324	100.031	171.909	161.396	176.048	130.642	98.9851	91.9079	104.611	113.788	139.134	115.257	173.972	131.993	129.531	83.8972	105.342	103.141	100.067	99.5724	160.976	140.037	85.712	104.143	90.5601	130.972	91.5257
	133.66	170.565	209.405	98.047	124.183	166.376	150.923	161.574	115.863	126.902	93.6927	114.98	120.305	159.961	93.8244	133.808	133.407	135.985	107.288	82.9784	48.3088	71.6339	81.426	109.683	81.8551	90.2871	103.233	99.9176	62.3751	85.0429	79.493	79.1413	84.3046	130.582	98.0688	67.3702	82.1947	73.42	96.6347	77.2201
	142.2	190.789	200.993	86.3528	118.984	159.74	126.898	134.868	124.875	138.171	95.4823	106.289	104.028	119.714	81.2327	110.375	117.244	114.955	96.0557	79.7402	93.8441	86.0435	76.3365	92.6784	76.1859	99.8017	93.4056	95.6837	74.9588	95.3779	71.3969	71.3123	77.4964	105.329	81.9973	72.5751	85.0333	74.6225	85.2528	76.541
	150.72	188.306	180.85	78.4548	106.12	140.765	106.102	113.985	119.929	132.784	90.9709	97.6304	88.9201	103.909	92.1681	94.15	98.1125	99.3679	88.3809	73.9718	93.2497	87.9908	72.577	80.0293	69.6885	83.371	81.038	86.594	74.8366	90.9846	63.6698	65.1854	69.7114	86.4697	69.5261	58.6577	67.5892	63.4192	76.1896	71.6912
	159.25	184.197	168.626	72.5124	100.773	126.06	93.3965	103.679	116.206	128.137	86.1369	90.9877	87.4465	93.867	88.7997	88.4278	88.4869	91.8666	85.3861	74.5159	94.2532	89.4711	68.6933	83.2218	66.8831	112.766	78.0046	82.1666	73.3545	86.668	62.3959	65.4249	71.7225	79.5018	66.0981	67.1547	69.283	66.868	76.9539	73.5636
	167.77	164.911	150.98	65.555	90.6959	111.878	83.0145	95.571	105.668	117.509	77.6014	90.7679	94.1176	93.9744	79.3219	87.2834	91.9192	90.1607	86.9771	78.0234	74.9922	77.3164	62.1822	71.1402	62.4008	110.991	71.8184	74.7503	66.049	80.3917	65.5103	72.2184	73.8918	72.4063	70.9927	69.5827	75.7826	71.4542	83.3616	76.8682
	175.95	183.396	164.229	56.3305	92.1265	127.027	75.8121	83.2979	117.1	131.997	83.4064	105.038	88.321	98.708	80.943	87.798	87.1395	86.436	84.1367	84.6267	69.4653	74.7913	44.0054	50.7669	52.0225	122.247	78.5049	65.3014	72.1426	85.8747	74.7005	69.8369	78.5726	40.3645	63.7518	49.3448	67.6011	82.2176	75.071	73.2169
	183.54	213.944	158.697	60.7362	93.3926	128.006	84.3798	80.7967	126.415	147.101	82.4245	78.7227	105.156	82.6167	83.7625	74.9865	87.3485	84.3975	73.3139	69.1005	93.631	86.4985	52.3474	60.0187	55.2371	165.986	65.2992	65.2343	81.5984	92.2504	38.736	66.8731	73.8937	32.8633	66.5112	70.1703	59.6395	68.9365	49.0211	65.9303
	191.16	188.476	128.496	54.4956	85.5773	105.153	71.5259	71.7195	117.103	136.191	73.5367	70.0531	109.664	83.6735	83.7453	73.1356	91.1649	75.5577	66.0958	65.2813	70.0142	71.9785	43.9564	54.0806	52.6975	123.285	57.8134	60.5888	71.0327	84.7755	28.8035	63.6163	75.2613	55.0982	64.3901	75.1507	65.5079	61.0648	45.5923	65.5818
	198.77	151.1	104.281	46.7774	73.981	-43.7038	62.9814	62.4708	91.0248	111.784	60.3978	66.0077	111.832	71.583	86.2334	68.9363	86.5637	68.1962	60.983	64.2119	23.3311	44.5464	32.2731	41.7545	46.1626	124.408	48.4975	49.7898	53.2505	68.3375	24.7898	53.2408	73.7568	64.9262	60.8642	72.3757	57.2622	61.0951	47.6842	59.6243
	206.38	145.285	90.0529	41.8537	69.8657	59.0853	52.1874	57.6478	86.0071	102.211	49.0972	60.1454	110.543	68.9471	82.442	63.7248	83.3749	65.7826	57.6246	60.8394	11.2345	35.4509	26.2837	39.1096	42.6561	93.9859	45.8907	44.729	51.1721	65.3213	23.5939	59.608	68.2693	64.6799	59.8683	72.834	53.408	70.0947	45.2876	64.5553
	214	126.633	78.9171	38.3804	48.1126	88.8753	49.7571	52.8415	72.5181	93.0552	41.8848	51.4557	88.0545	59.2685	61.9453	52.5042	72.1635	53.7502	49.926	52.6388	13.6541	30.4302	19.956	34.9868	34.8804	56.3993	43.1163	41.0987	40.4124	56.4102	18.3792	45.8594	56.8477	51.1178	47.6631	65.4003	37.2492	52.0933	24.7949	54.3997
	221.61	121.312	70.2957	34.7052	62.4267	77.0751	42.8019	48.9691	68.9634	76.5892	41.5501	45.6222	79.6821	48.0269	51.4084	46.6794	65.7909	50.1053	45.4094	44.7851	8.03784	30.682	19.0104	30.7246	28.6732	73.6215	33.0179	37.3749	35.4609	54.9624	14.6655	42.5346	54.8687	43.587	50.1681	59.0907	41.033	46.6269	22.98	49.71
	229.23	113.568	63.9241	31.3252	57.3987	56.4564	42.4162	47.9717	66.4415	76.1342	36.2319	40.7419	63.7022	36.9904	44.3973	42.4281	53.8019	42.3148	42.4446	40.5404	9.63242	30.3672	20.702	30.8352	27.4197	81.7448	35.8465	36.1805	37.3593	53.7627	12.5117	36.6526	43.7683	34.3775	40.574	53.3366	33.444	43.3483	16.3498	44.6114
Fig. 8h	Mitochondrial process	Control																			Mild HG
	20G	160.126	242.077	174.674	127.822	183.287	211.746	249.747	91.0125	168.163	136.038	214.448	186.346	253.457	112.495	162.275	128.239	235.506	134.453	113.959	61.7301	114.279	112.352	117.611	93.5064	108.534	99.4257	97.7231	60.5654	61.4895	160.54	104.951	61.8348	138.353	172.56	44.5396	101.852	56.7411	149.732	54.3642
	ATP-linked	95.2156	191.097	209.119	137.126	171.408	228.732	254.176	85.3449	150.653	158.436	223.68	192.228	259.483	133.173	174.992	136.32	245.345	147.476	135.935	86.7379	136.963	150.17	146.47	131.106	97.5423	127.607	122.973	94.5165	81.0978	195.029	132.733	87.943	165.947	201.567	74.9569	126.07	85.2869	166.37	77.496
	Mito-leak	51.3428	87.0554	34.2298	33.2973	55.422	40.5983	47.5994	39.2261	41.3752	41.3695	50.026	30.4155	56.984	34.9246	44.8553	38.1173	47.846	44.5325	37.483	65.3598	46.9492	41.4802	40.305	34.981	29.2464	35.9719	38.5698	28.6896	26.629	52.9986	35.5658	30.1236	38.0288	30.4187	16.2461	42.3386	28.1059	67.0118	32.2568
	Non-mito	113.568	63.9241	31.3252	57.3987	56.4564	42.4162	47.9717	66.4415	76.1342	36.2319	40.7419	63.7022	36.9904	44.3973	42.4281	53.8019	42.3148	42.4446	40.5404	9.63242	30.3672	20.702	30.8352	27.4197	81.7448	35.8465	36.1805	37.3593	53.7627	12.5117	36.6526	43.7683	34.3775	40.574	53.3366	33.444	43.3483	16.3498	44.6114

## Sheet: Fig. 9
Source Data Haythorne et al Figure 9
Fig. 9b	C	C+NMN	Db	Db+NMN
	0.430464	2.99117	0.0551876	2.52759
	0.474614	2.88631	0.0441501	1.4128
	0.734463	1.62252	0.0249898	1.81567
	0.659134	1.84836	0.031387	1.36221
Fig. 9c	Time (mins)	Con					Con+NMN					Db					Db+NMN
	0.92	23.84	27.73	19.83	16.09	12.17	32.34	38.24	27.41	26.47	31.83	2.67	11.26	11.09	11.2	12.98	40.83	42.48	26.84	42.26	23.14
	8.51	32.19	32.91	22.74	25.91	17.64	34.43	40.3	27.32	30.78	35.03	7.26	14.83	11.6	12.92	12.88	45.69	48.8	32.45	45.13	23.14
	16.11	27.91	32.47	25.54	26.19	24.28	36.95	41.78	28.8	32.16	36.17	6.35	14.87	12.07	13.88	14.57	49.81	51.25	35.3	46.48	25.03
	23.71	29.1	32.99	25.29	23.03	27.17	37.9	43	29.61	32.79	36.4	7.01	16.77	13.44	12.8	13.41	50.66	51.71	36.73	46.85	25.81
	31.3	31.15	35.14	27.73	29.92	28.12	38.97	44.52	29.88	34.51	39.08	8.4	15.84	14.66	16.49	13.95	53.94	52.82	38.05	47.69	27.9
	38.9	29.57	35.37	30.99	32.7	31.97	39.37	44.88	30.48	32.89	40.08	7.04	16.25	14.32	15.31	12.59	55.48	53.94	38.78	48.23	27.16
	46.6	32.62	93.3	51.95	37.83	44.29	39.38	69.39	66.51	76.33	52.62	5.55	18.94	14.81	16.27	12.52	55.26	58.92	47.29	92.76	34.41
	54.19	53.91	133.59	81.77	53.56	69.81	61.63	97.5	94.52	101.52	77.58	7.12	22.45	20.04	12.31	13.41	70.73	79.53	59.81	118.58	44.66
	61.78	73.72	146.93	92.84	63.64	85.82	79.74	114.67	108.81	110.01	89.25	8.85	23.97	22.19	14.44	15.62	77.84	87.22	67.66	127.23	49.29
	69.38	86.19	155.4	102.93	70.06	96.47	94.56	128.43	117.45	112.36	98.66	8.72	22.59	25.38	15.47	17.49	83.3	92.95	73.54	132.1	51.19
	76.97	84.65	157.07	106.43	76.37	103.27	106.75	138.44	123.29	115.28	101.88	8.51	24	26.93	16.79	18.17	88.04	95.56	76.57	136.04	54.08
	84.56	91.16	141.49	108.28	79.75	106.79	118.65	146.27	128.04	112.98	103.6	7.87	22.77	28.62	19.58	18.56	92.58	97.96	80.72	135.33	51.23
	92.15	91.62	134.05	111.49	85.02	109.62	125.94	153.48	130.74	114.91	107.11	8.72	23.03	21.3	20.28	19.46	93.51	101.32	82.23	128.25	48.21
	99.75	99.6	130.14	113.65	90.26	115.93	134.57	160.22	133.57	117.38	109.37	8.45	23.01	22.06	22.22	20.15	96.3	102.62	85.68	119.96	48.38
	107.91	82.44	112.89	86.46	62.13	81.24	105.64	127.65	101.26	85.69	82.19	7.53	21.91	19.11	22.05	17.58	76.18	84.96	71.53	98.94	41.81
	116.43	78.04	87.61	72.13	53.51	68.65	104.9	126.56	82.46	70.78	69.61	7.55	16.62	16.62	19.06	16.04	75.62	83.08	64.46	81.66	34.41
	124.94	70.42	65.68	52.55	40.4	47.12	100.11	115	60.54	50.37	53.22	6.05	12.34	13.56	14.36	15.33	63.53	71.47	48.52	60.95	26.46
	133.46	65.5	54	42.35	33.08	37.71	92.42	104.11	50.19	38.99	43.21	6.58	11.71	12.3	11.71	12.17	52.88	59.89	41.28	48.31	22.97
	141.98	57.52	46.12	36.92	30.06	32.23	83.45	90.71	42.32	33.94	38.33	5.89	11.46	10.84	10.97	10.47	45.31	47.81	35.35	41.16	21.37
	150.49	50.81	42.19	33.77	26.98	28.87	74.97	80.75	37.97	29.86	34.97	4.8	10.24	9.68	9.81	9.75	40.43	40.49	31.18	36.25	19.32
	159.01	47.3	41.26	31.99	28.29	28.09	70.15	74.08	35.74	30.42	33.67	5.43	10.02	10.66	8.8	9.37	37.56	37.2	29.97	34.99	19.85
	167.53	44.31	40.35	31.96	27.23	28.89	66.18	69.18	34.63	30.19	34.24	5.15	9.85	9.91	9.71	9.11	36.72	34.62	29.72	36.02	19.23
	175.69	48.87	45.95	32.43	38.88	29.33	72.67	72.15	35.87	24.96	31.85	5.69	9.94	12.3	9.96	7.25	38.76	32.1	28.25	35.08	17.73
	183.29	41.67	28.1	32.14	35.25	30.03	68.84	67.69	31.27	23.03	30.08	4.38	9.78	10.39	10.34	6.02	34.76	27.65	27.27	23.26	14.7
	190.9	37.4	20.68	29.88	35.97	26.21	64.97	64.39	27.44	21.33	27.39	3.64	7.24	7.93	9.47	4.69	33.17	25.47	24.05	19.8	13.9
	198.5	29.02	16.58	29	28.9	23.37	62.26	61.27	24.5	16.9	25.38	2.64	5.31	7.62	7.72	4.55	30.32	21.68	21.74	15.3	11.25
	206.1	31.07	14.95	27.09	24.79	18.39	56.73	57.21	20.2	16.46	24.81	4.08	5.31	7.17	4.96	4.37	27.49	20.31	20.67	16.19	11.8
	213.7	25.62	12.89	24.01	19.1	14.19	54	52.92	18.92	16.49	21.29	2.35	4.88	5.59	5.56	4.07	25.11	18.28	18.52	14.13	10.07
	221.31	19.76	10.93	19.84	15.33	11.71	45.98	47.31	16.63	14.47	18.87	2.04	5.16	4.92	2.63	2.82	22.12	15.84	15.35	11.68	9.35
	228.91	21.75	9.83	19.7	15.92	15	43.2	44.16	16.2	13.84	19.82	3.39	5.08	6.33	4.5	3.73	20.43	14.55	15.75	11.92	9.39
Fig. 9d	Con	Con+NMN	Db	Db+NMN
	28.96	36.66	6.46	49.4
	32.77	42.12	14.97	50.17
	25.35	28.92	12.86	34.69
	25.64	31.6	13.77	46.11
	23.56	36.43	13.4	25.36
Fig. 9e	Time (mins)	Con					Con+NMN					Db					Db+NMN
	0.92	80.6306	78.4177	63.994	49.2038	38.0559	82.159	85.2097	89.9305	80.4786	79.401	37.9963	69.2612	77.4537	73.1555	103.082	73.6021	78.7673	69.2122	87.6183	85.1957
	8.51	108.86	93.049	73.3861	79.2259	55.1748	87.4581	89.7987	89.6389	93.5852	87.3861	103.114	91.2492	81.0187	84.3436	102.318	82.353	90.4756	83.6628	93.5623	85.2076
	16.11	94.3996	91.8086	82.4371	80.08	75.9658	93.8594	93.0921	94.4933	97.7944	90.2434	90.1762	91.5074	84.2536	90.6131	115.726	89.7873	95.013	91.0225	96.3628	92.1774
	23.71	98.4197	93.2934	81.6103	70.4389	84.9919	96.2865	95.7972	97.1263	99.7074	90.8003	99.6384	103.201	93.8246	83.5902	106.552	91.3125	95.8739	94.7106	97.1295	95.0594
	31.3	105.337	99.371	89.481	91.4895	87.9628	99.0014	99.1848	98.014	104.946	97.49	119.337	97.4807	102.388	107.68	110.787	97.2206	97.9316	98.1068	98.8662	102.733
	38.9	100	100	100	100	100	100	100	100	100	100	100	100	100	100	100	100	100	100	100	100
	46.6	110.301	263.814	167.656	115.676	138.549	100.029	154.606	218.202	232.097	131.268	78.8721	116.554	103.397	106.259	99.4527	99.6151	109.23	121.925	192.326	126.718
	54.19	182.315	377.731	263.896	163.793	218.384	156.551	217.235	310.09	308.709	193.532	101.115	138.115	139.96	80.3807	106.565	127.491	147.456	154.216	245.854	164.451
	61.78	249.299	415.459	299.612	194.625	268.474	202.566	255.488	356.944	334.51	222.651	125.768	147.479	154.923	94.3063	124.057	140.312	161.705	174.456	263.782	181.516
	69.38	291.485	439.386	332.188	214.268	301.79	240.222	286.158	385.292	341.65	246.129	123.947	138.994	177.218	101.055	138.94	150.156	172.338	189.61	273.882	188.506
	76.97	286.257	444.131	343.467	233.548	323.039	271.176	308.459	404.44	350.537	254.168	120.963	147.643	188.052	109.636	144.357	158.696	177.176	197.433	282.043	199.153
	84.56	308.262	400.072	349.436	243.875	334.066	301.418	325.904	420.053	343.537	258.457	111.75	140.07	199.867	127.848	147.426	166.879	181.616	208.13	280.575	188.651
	92.15	309.838	379.027	359.793	260	342.913	319.918	341.975	428.891	349.412	267.208	123.823	141.667	148.758	132.428	154.566	168.562	187.857	212.021	265.911	177.536
	99.75	336.817	367.969	366.765	276.014	362.662	341.858	356.975	438.178	356.926	272.855	120.019	141.543	154.07	145.134	160.078	173.577	190.251	220.933	248.72	178.172
	107.91	278.8	319.196	279.035	189.99	254.123	268.355	284.416	332.181	260.578	205.041	106.98	134.791	133.42	143.975	139.661	137.309	157.514	184.433	205.125	153.962
	116.43	263.921	247.727	232.792	163.633	214.766	266.477	281.983	270.511	215.216	173.657	107.292	102.251	116.073	124.495	127.404	136.314	154.038	166.207	169.314	126.73
	124.94	238.143	185.711	169.583	123.537	147.406	254.316	256.234	198.594	153.161	132.781	85.9933	75.8964	94.7129	93.7956	121.785	114.514	132.511	125.108	126.364	97.4423
	133.46	221.499	152.681	136.681	101.159	117.962	234.787	231.975	164.661	118.548	107.792	93.4548	72.0204	85.9017	76.4895	96.6967	95.3136	111.041	106.428	100.171	84.584
	141.98	194.528	130.393	119.154	91.9323	100.828	211.977	202.117	138.829	103.199	95.6165	83.6723	70.5145	75.6628	71.6166	83.212	81.6754	88.6359	91.1482	85.3449	78.6797
	150.49	171.822	119.29	108.996	82.4976	90.3084	190.459	179.916	124.577	90.8026	87.2497	68.1626	62.9975	67.6279	64.0507	77.4579	72.8727	75.0656	80.3899	75.1573	71.1305
	159.01	159.958	116.674	103.222	86.5297	87.8748	178.207	165.058	117.243	92.4881	84.008	77.1278	61.6728	74.4346	57.4718	74.4526	67.7017	68.9744	77.2669	72.5472	73.1135
	167.53	149.854	114.1	103.137	83.2705	90.3647	168.122	154.137	113.591	91.7968	85.4267	73.1425	60.5812	69.2325	63.4132	72.3431	66.1806	64.1929	76.6194	74.6721	70.8179
	175.69	165.253	129.916	104.668	118.912	91.7615	184.592	160.757	117.663	75.9081	79.4526	80.8708	61.1429	85.8784	65.024	57.6092	69.8709	59.5064	72.837	72.724	65.2827
	183.29	140.915	79.4579	103.723	107.798	93.9397	174.869	150.826	102.59	70.0295	75.0306	62.2117	60.1571	72.5837	67.4986	47.7965	62.6561	51.2581	70.3037	48.2246	54.1249
	190.9	126.46	58.4849	96.4165	109.995	81.9868	165.047	143.459	90.0266	64.8491	68.3263	51.7183	44.562	55.4079	61.8313	37.2321	59.7962	47.2196	62.0143	41.0499	51.1788
	198.5	98.1244	46.8835	93.6015	88.3941	73.1125	158.168	136.513	80.3585	51.3877	63.3118	37.5742	32.69	53.1856	50.385	36.1409	54.6579	40.2028	56.0583	31.7266	41.4416
	206.1	105.072	42.2659	87.4209	75.8221	57.5429	144.114	127.46	66.2608	50.058	61.8895	57.903	32.6606	50.0989	32.3775	34.7026	49.557	37.662	53.3067	33.5761	43.4485
	213.7	86.6399	36.4576	77.469	58.4173	44.3968	137.186	117.91	62.0519	50.1442	53.1123	33.3709	30.0084	39.0361	36.2786	32.361	45.2677	33.8945	47.7588	29.2935	37.0923
	221.31	66.8343	30.9032	64.0249	46.8708	36.633	116.795	105.403	54.5528	43.9964	47.0646	29.0498	31.7364	34.3704	17.1563	22.4157	39.8811	29.3676	39.5879	24.2085	34.4301
	228.91	73.565	27.7906	63.5615	48.6719	46.9385	109.748	98.3906	53.1316	42.0715	49.4454	48.1778	31.268	44.192	29.4097	29.6373	36.8216	26.9703	40.622	24.7179	34.5945
Fig. 9f	Mitochondrial process	Con					Con+NMN					Db					Db+NMN
	20G	236.817	267.969	266.765	176.014	262.662	241.858	256.975	338.178	256.926	172.855	20.0195	41.5434	54.0695	45.1343	60.0778	73.577	90.251	120.933	148.72	78.172
	ATP-linked	186.963	253.869	263.628	192.744	272.297	173.736	202.838	324.586	265.129	187.428	46.8771	80.9621	84.837	81.7212	87.7347	107.396	126.058	144.313	174.048	107.354
	Mito-leak	76.2891	86.309	39.5759	34.5986	43.4262	58.3748	55.7469	60.4598	49.7253	35.9813	24.9646	29.3132	25.0405	34.0034	42.7058	29.359	37.2225	35.9975	49.9542	36.2234
	Non-mito	73.565	27.7906	63.5615	48.6719	46.9385	109.748	98.3906	53.1316	42.0715	49.4454	48.1778	31.268	44.192	29.4097	29.6373	36.8216	26.9703	40.622	24.7179	34.5945
Fig. 9g	Acute glucose stimulation (mM)	C				C + NMN				Db				Db + NMN
	2	0.104679	0.103419	0.131039	0.178212	0.108424	0.09177	0.097018	0.11455	0.089099	0.005819	0.043339	0.025403	0.029755	0.089099	0.082272	0.055337
	20	0.685793	0.584489	0.697366	0.809674	0.924642	1.20724	1.04476	1.5707	0.0486292	0.0415162	0.0794762	0.0231088	0.256534	0.214161	0.24689	0.415701
Fig. 9h	C	C+NMN	Db	Db+NMN
	83.6968	106.147	10.6195	20.7914
	97.842	109.49	12.5952	26.0839
	81.8646	141.614	13.7539	22.4887
	97.2373	111.057	11.6858	31.9058

## Sheet: Fig. 10
Source Data Haythorne et al Figure 10
Fig. 10b		Condition
	Gene	Control	Diabetic	Reversal
	G6pc2	3686.53	703.856	3131.41
		3468.17	1016.57	3797.05
		2175.66	873.506	2654.95
		2632.97		1671.32
	Gpi1	59.1828	222.113	68.0011
		59.0672	249.288	58.2477
		56.5384	271.235	63.7058
		66.9695		65.4742
	Pfkl	28.6988	80.5099	27.2238
		28.5753	75.4005	26.0624
		26.2143	91.0316	25.606
		30.9775		26.8653
	Pfkfb3	4.8949	30.3512	7.8555
		4.7261	57.7075	4.8925
		3.4724	38.409	5.6718
		4.2195		7.6121
	Fbp1	4.0011	31.997	9.7466
		4.321	62.8801	7.8947
		6.8357	54.2328	5.6811
		6.4843		9.2995
	Fbp2	0.149	19.7285	2.8781
		0.2135	65.9486	0.6886
		0.0777	42.9217	0.6757
		0.14		0.8304
	Aldob	0.9902	458.153	17.0986
		1.2613	906.244	8.322
		0.9039	648.083	12.4263
		4.1486		9.9077
	Eno1	39.7052	122.056	50.2121
		43.3303	135.359	46.0588
		44.2349	147.577	46.6705
		62.949		46.7024
	Pdk1	9.1729	64.7479	15.6751
		10.7873	102.071	12.411
		8.4972	95.7175	11.4746
		10.6346		10.8588
	Idh2	110.63	80.0361	99.0213
		105.907	81.8702	104.063
		122.453	82.5692	117.62
		140.941		100.077
	Ogdh	121.812	118.944	93.5551
		113.191	124.221	95.7127
		106.413	136.417	90.0381
		121.163		79.8467
	Fh1	45.3318	27.2518	22.0918
		34.6621	32.6553	25.5773
		46.1375	27.7975	17.9745
		22.4747		17.1676
	Ndufs2	176.267	135.085	191.953
		182.823	126.54	180.373
		176.763	146.711	212.192
		202.806		202.141
	Cox6a2	128.738	1.8107	70.2413
		132.693	1.7134	144.174
		143.992	3.2111	132.714
		145.933		116.256
	Ppargc1a	2.6949	1.2212	0.8388
		1.8308	1.0478	0.7675
		1.2339	1.7767	1.2359
		1.9837		0.7319

[truncated: 3 more sheets: Fig. S1, Fig. S2, Fig. S5]
